# Supplementary material for: Structural and biochemical characterization of the exopolysaccharide deacetylase Agd3 required for Aspergillus fumigatus biofilm formation
Source: Nat Commun. 2020 May 15;11:2450. doi: 10.1038/s41467-020-16144-5 (PMC7229062; doi:10.1038/s41467-020-16144-5)
Supplement: Supplementary file 3 — Supplementary Data 1 [file 41467_2020_16144_MOESM3_ESM.xlsx]

## Sheet: Agd3 Blast results
Name	% Pairwise Identity	Accession	Bit-Score	Organism	Common Name	Description	E Value	Grade	Hit end	Hit start	Max Sequence Length	Min Sequence Length	Query coverage	Query end	Query start	Sequence	Sequence Length	Taxonomy	chromosome	country	culture_collection	db_xref	host	isolate	isolation_source	strain
XP_001263655	0.941	XP_001263655.1	1307.74	Aspergillus fischeri NRRL 181	Neosartorya fischeri NRRL 181	conserved hypothetical protein [Aspergillus fischeri NRRL 181]	0	0.888	686	13	674	674	0.8362	806	133	MSLSLSSSIIPSVTPSATPISHGSVLSNILVIAKDSSAASSATSGLNAYGIPYTTLLVPQAGVALPALNSSNVGNYGGIVVAAEVSYDYGGTSGYQSALTTDQWNQLYAYQLEYGVRMVQFDVYPGPKFGASAVNGGCCNTGVEQLISFTDTSDFPTAGLKTGATVSTEGLWHYPATISNTSTTKEIAQFAPNSVTSTKTTAAVINNFDGREQMAFFIGFATDWSATSNYLQHAWITWITRGLYAGHRRVNLNTQIDDMFLITDIYYPNGTTFRITVEDMKGISAWVPTINAKMNPGSSYFVEVGHNGNGNIEQSSSTEAGAAACNGGGIEYDSPPDTPLEFKKPLGTGTDLWPSKPTVYDWTAACTQLDDLLKWWATPANRDAYGHISHTFTHEEQNN…	686	Eukaryota; Fungi; Dikarya; Ascomycota; Pezizomycotina; Eurotiomycetes; Eurotiomycetidae; Eurotiales; Aspergillaceae; Aspergillus	Unknown			taxon:331117				NRRL 181
XP_024680413	0.933	XP_024680413.1	1321.61	Aspergillus novofumigatus IBT 16806		hypothetical protein P174DRAFT_422962 [Aspergillus novofumigatus IBT 16806]	0	0.885	686	13	674	674	0.8362	806	133	MSLSLSSSIIPSVTPSATPISQGSVLSNILVIAKDSSAASSATSGLNAYGIPYTTLLVPQAGVALPALNSSNVGNYGGIVVAAEVSYDYGGTSGYQSALTTDQWNQLYAYQLEYGVRMVQWDVYPGPKFGASAVNGGCCNTGVEQLISFTDTSDFPTAGLRTGATVSTEGLWHYPATISNTSSTKEIAQFAPNSVTSTKTTAAVINNFDGREQMAFFIGFSTDWSATSNYLQHAWITWITRGLYAGHRRVNLNTQIDDMFLITDIYYPNGTTFRITVDDMKGISAWVPTINAKMNPGSSYFVEVGHNGNGNIEQSSSTDAGATACNGGGIEYDSPPDTPLEFKKPLGTGTDLWPSKPTAYDWTAACTQLDDLLKWWTTPANRDTYGHISHTFTHEEQNN…	686	Eukaryota; Fungi; Dikarya; Ascomycota; Pezizomycotina; Eurotiomycetes; Eurotiomycetidae; Eurotiales; Aspergillaceae; Aspergillus	Unknown			taxon:1392255				IBT 16806
GAQ04657	0.924	GAQ04657.1	1285.4	Aspergillus lentulus		hypothetical protein ALT_1978 [Aspergillus lentulus]	0	0.88	686	13	674	674	0.8362	806	133	MSLSLSSSIIPSVTPSATPISHGSVLSNILVIAKDSSAASSATSGLNAYGIPYTTLLVPQAGVALPALNSSNVGNYGGIVVAAEVSYDYGGTSGYQSALTTDQWNQLYAYQLEYGVRMVQWDVYPGPKFGASAVNGGCCNAGVEQLISFTDTSDFPTAGLRTGATVSTEGLWHYPATISNTSSTKEIAQFAANSVTSTKTTAAVINNFDGREQMAFFIGFATDWSATSNYLQHAWITWITRGLYAGHRRVNLNTQIDDMFLETDIYHPNGTTFRITVDDMKGISAWVPTINAKMNPGSSYFVEVGHNGNGNIEQSSSTDAGAAACNGGGIEYDSPPDTPLEFKKPLGTGTNLWPAKPTVYDWTAACTQLDDLLKWWTTPANRDAFGHISHTFTHEEQNN…	686	Eukaryota; Fungi; Dikarya; Ascomycota; Pezizomycotina; Eurotiomycetes; Eurotiomycetidae; Eurotiales; Aspergillaceae; Aspergillus			IFM<JPN>:54703	taxon:293939				IFM 54703
RHZ65349	0.85	RHZ65349.1	1371.68	Aspergillus thermomutatus	Neosartorya pseudofischeri	hypothetical protein CDV56_109048 [Aspergillus thermomutatus]	0	0.925	775	1	806	775	1	806	1	MVFSWVIQAGCFFGFITCSTPPGVWTSQPTVVTSVPPSRTTASTSSVASTGVTTSSAVLSLTSTPVTSTGTTLVTSPVASASSLASSSTMSLSLSSSVIASATPSASPISHGSVLSNILVIAKDSSSAGSATSGLNAYGIPYTTLLVPQAGVTLPDLNSSTVGNYGGIVVAAEVSYDYGGTTGYQSALTTDQWNQLYAYQLEYGVRMVQWDVYPGPNFGASAVSGGCCATGVEQLISFTDTSDFPTAGLKTGAGVSTEGLWHYPATISNTTSTKEIAQFAANSVTSTKTTAAVINNFDGREQMAFFIGFATDWSATSNYLQHAWITWITRGLYAGHRRVNLNTQIDDMFLETDIYQPNGTTFRITVADLEGISAWVPTISAKMNAGSSYFVEIGHNGNG…	775	Eukaryota; Fungi; Dikarya; Ascomycota; Pezizomycotina; Eurotiomycetes; Eurotiomycetidae; Eurotiales; Aspergillaceae; Aspergillus		Canada: Montreal		taxon:41047	Homo sapiens		Nasal sinus abscess	HMR AF 39
GAO85504	0.849	GAO85504.1	1359.74	Aspergillus udagawae	Neosartorya udagawae	hypothetical protein AUD_4464 [Aspergillus udagawae]	0	0.924	770	1	806	770	1	806	1	MVFSWVIQAGCFFGFITCSTPPGVWTSNPTVVTSGSPSQTTVSSSSVASTVGLTTSSAVLSLTSTPVTPTGTTLVSSSVGLSSTMSLSLSSSIIASVTPSASPISQGSVLSNILVIAKDSSSASSATSGLNAYGIPYTTLLVPQAGVTLPALNSSNVGNYGGIVVAAEVSYDYGGTTGYQSALTTDQWNQLYAYQLAYGVRMVQWDVYPGPNFGASAVNGGCCNTGVEQLVSFTDTSDFPTAGLKTGATVSTEGLWHYPATITNTTSTKQIAQFAANSVTSTNTTAAVINNFNGREQMAFFIGFATDWSATSNFLQHAWITWITRGLYAGHRRVNLNTQIDDMFLETDIYHPNGTTFRITVADMKGIMAWVPTINAKMNPGSSYFVEVGHNGNGNIEQS…	770	Eukaryota; Fungi; Dikarya; Ascomycota; Pezizomycotina; Eurotiomycetes; Eurotiomycetidae; Eurotiales; Aspergillaceae; Aspergillus			IFM<JPN>:46973	taxon:91492				IFM 46973
XP_001270803	0.833	XP_001270803.1	1209.9	Aspergillus clavatus NRRL 1		conserved hypothetical protein [Aspergillus clavatus NRRL 1]	0	0.837	689	12	678	677	0.84	806	130	MSFSVSASSSMIPSATPSAIPMNQGSVSSNILVIARDATAASVASSGLNGYGIPFTTLLVPQSGVPALPALNSTGGGNFGGIVVAAEVSYDYGGTTGYQSALTTDQWNQLYAYQLEYGVRMVQWDVYPGPNYGSSAVNGGCCNTGVEQLISFSDISDFPTSGIRTGAGVSTEGLWHYPATVSDPATTKEIAQFAANSVTSGTTTAAVINNFAGREQMAFFVSFATDWSPTSNFMQHAWITWLTRGLYAGHRRVNLNTQIDDMMLESDIYHPAGTTFRITVPDMEGISAWVPTINAKMNPGSSYFVEVGHNGNGNIEASSSTDAGYTACNGGGIEYNSPPDTPLEFKKPLGTGTNLWPKTPTTYNWTAACTKLDPLLVWWANPANRDTYGHISHTFTHEE…	689	Eukaryota; Fungi; Dikarya; Ascomycota; Pezizomycotina; Eurotiomycetes; Eurotiomycetidae; Eurotiales; Aspergillaceae; Aspergillus				taxon:344612				NRRL 1
OXN21907	0.823	OXN21907.1	1332.78	Aspergillus turcosus		hypothetical protein CFD26_00523 [Aspergillus turcosus]	0	0.911	767	1	806	767	1	806	1	MIFSWVTQAGCYFGFITCSTPPGVWPPNPTVVTSVPPSQTTVPSSSVAPTVGLTSSAVPSLTSTPVTPTGTTLVSSVASSSMSLSISPSVVPSATASATPISQGSILSNILVIAKDSSSASSATSGLNAYGIPYTTLLVPQAGVPLPALNSSNVGNYGGIVVAAEVSYDYGGTTGYQSALTTDQWNQLYAYQLEYGVRMVQWDVYPGPNFGASAVNGGCCNTGVEQLISFTDTSDFPTAGLRTDATVSTQGLWHYPATISNTTSTKQIAKFAANSVTSTDTTAAVINNFDGREQMAFFIGFATDWSATSNYLQHAWITWITRGLYAGHRRVNLNTQIDDMFLESDIYKPNGTTFRITVADMQGISAWVPTINAKMNAGSSYFVEVGHNGNGNIEQASNT…	768	Eukaryota; Fungi; Dikarya; Ascomycota; Pezizomycotina; Eurotiomycetes; Eurotiomycetidae; Eurotiales; Aspergillaceae; Aspergillus		Canada: Montreal		taxon:1245748	Homo sapiens	HMR AF 1038	Bronchoalveolar lavage fluid
OJJ34042	0.816	OJJ34042.1	1157.9	Aspergillus wentii DTO 134E9		hypothetical protein ASPWEDRAFT_29219 [Aspergillus wentii DTO 134E9]	0	0.834	682	1	686	682	0.8511	806	121	MSLNSSVVLPTASVSATAISQASVLSNILVIARDSASASVASSGLNGYGIPFTTLVVPQAGVALPALNSSSGGNFGGIVVASEVSYDYGGTTGFQSALTTDQWNQLYAYQLEYGVRMVQYDVYPGPSYGASAVGDGCCATGVEQLISFSDISDFSTSGLKTGAGVSTEGLWHYPATITNTTTTKEIAQFAGTSGSNTAAVINNFDGRQQMAFFIGFDTTWSATSNYLQHAWITWLTRGLYAGYRRVNLNTQIDDMLLETDIYKPNGTAFRITTDDMNGILNWLPTIRAKMNSGSSYFVEVGYNGNGNMEKSSSTDAGATACNGGGIEYDSPPDTALEFKKPLGTGTDLWPTTPATYDWTSACTQLDPLLLWWTTKSNQDEFGHISHTFTHEEQNNATYS…	682	Eukaryota; Fungi; Dikarya; Ascomycota; Pezizomycotina; Eurotiomycetes; Eurotiomycetidae; Eurotiales; Aspergillaceae; Aspergillus	Unknown			taxon:1073089				DTO 134E9
XP_025549983	0.812	XP_025549983.1	1146.34	Aspergillus homomorphus CBS 101889		hypothetical protein BO97DRAFT_426077 [Aspergillus homomorphus CBS 101889]	0	0.815	690	32	659	659	0.8176	806	148	MSLSSSIVAAPSASASVSASIAAVSAGSVAANILVIARDTASANVASSGLNAYGIPFTTLLVPQSGTSLPALNTTTGGNFGGIVVASEVSYDYGSAGFQSALTTDQWNQLYAYQLAYGVRMVQYDVYPGPNYGASAVGGGCCDTGVEQLVSFSDISDFPTSGLKTGAGVSTSGLWHYPATISDTETTKQIASFASNSVVSSDTTAAVINNFSGREQMAFFISFDTTWSATSNYLQHAWIAWLTRGLYAGYRRVNLNTQIDDMFLETDIYYPNGTTFRITASDLEGITSWVTQINAKMNAGSNYYVEVGHNGNGNIEASANTGDAGYDACKGGGIEYDSPPDTPLEFQKPLGTGTDLWPSTPTKYDWTSACTKLDSLLNWWTTSANLNAWGHISHTFTHE…	690	Eukaryota; Fungi; Dikarya; Ascomycota; Pezizomycotina; Eurotiomycetes; Eurotiomycetidae; Eurotiales; Aspergillaceae; Aspergillus	Unknown		CBS:101889	taxon:1450537				CBS 101889
XP_025440245	0.805	XP_025440245.1	1135.17	Aspergillus brunneoviolaceus CBS 621.78		hypothetical protein BO95DRAFT_465641 [Aspergillus brunneoviolaceus CBS 621.78]	0	0.811	690	32	659	659	0.8176	806	148	MSLSSSIVAAPSASAAVSASVAAVSAGSVAANILVIARDTASANVASSGLNAYGIPFTTLVVPQAGASLPALNTTTGGNFGGIVVASEVSYDYGTAGFQSALTTDQWNQLYAYQLAYGVRMVQYDVYPGPNYGASAVGGGCCDTGVEQLVSFSDISDFPTSGLKTGAGVSTSGLWHYPATISDTNTTKQIASFASNSVVSSDTTAAVINNFSGREQMAFFISFDTTWSATSNYLQHAWIAWITRGLYAGYRRVNLNTQIDDMFLETDIYYPNGTTFRITPDDLTGITNWVPTINAKMNAGSSYYVEVGHNGNGNIEASANTGDAGYDACNGGAIEYDSPPDTPLEFQKPLGTGTNLWPSTPTAYDWTTTCTKLDALLNWWTTSSNLNSWGHISHTFTHE…	690	Eukaryota; Fungi; Dikarya; Ascomycota; Pezizomycotina; Eurotiomycetes; Eurotiomycetidae; Eurotiales; Aspergillaceae; Aspergillus	Unknown		CBS:621.78	taxon:1450534				CBS 621.78
PYI29701	0.803	PYI29701.1	1107.05	Aspergillus indologenus CBS 114.80		hypothetical protein BP00DRAFT_448137 [Aspergillus indologenus CBS 114.80]	0	0.81	690	32	659	659	0.8176	806	148	MSLSSSIVAAPSASAAVSASVAAVSAGSVAANILVIARDTASANVASSGLNAYGIPFTTLVVPQAGVSLPALNTTTGGNFGGIVVASEVSYDYGTAGFQSALTTDQWNQLYAYQLAYGVRMVQYDVYPGPNYGASAVGGGCCDTGVEQLVSFSDISDFPTSGLKTGAGVSTSGLWHYPATISDTNTTKQIASFASNSVVSSDTTAAVINNFSGREQMAFFISFDTTWSATSNYLQHAWITWITRGLYAGYRRVNLNTQIDDMFLETDIYYPNGTTFRITPDDLTGITNWVPTINAKMNAGSSYYVEVGHNGNGNIESAANTGDAGWDACNGGAIEYDSPPDTPLEFQKPLGTGTNLWPSTPTTYDWTTTCTKLDALLNWWTTSSNLNSWGHISHTFTHE…	690	Eukaryota; Fungi; Dikarya; Ascomycota; Pezizomycotina; Eurotiomycetes; Eurotiomycetidae; Eurotiales; Aspergillaceae; Aspergillus	Unknown		CBS:114.80	taxon:1450541				CBS 114.80
XP_025486889	0.803	XP_025486889.1	1134.01	Aspergillus uvarum CBS 121591		hypothetical protein BO82DRAFT_406929 [Aspergillus uvarum CBS 121591]	0	0.81	690	32	659	659	0.8176	806	148	MSLSSSIVAAPSASAAVSASVAAVSAGSVAANILVIARDTASANVASSGLNAYGIPFTTLVVPQAGVSLPALNTTTGGNFGGIVVASEVSYDYGTAGFQSALTTDQWNQLYAYQLAYGVRMVQYDVYPGPNYGASAVGGGCCDTGVEQLVSFSDISDFPTSGLKTGAGVSTSGLWHYPATISDTNTTKQIASFASNSVVSSDTTAAVINNFSGREQMAFFISFDTTWSATSNYLQHAWITWITRGLYAGYRRVNLNTQIDDMFLETDIYYPNGTTFRITPDDLTGITNWVPTINAKMNAGSSYYVEVGHNGNGNIESAANTGDAGWDACNGGAIEYDSPPDTPLEFQKPLGTGTNLWPSTPATYDWTTTCTKLDALLNWWTTSSNLNSWGHISHTFTHE…	690	Eukaryota; Fungi; Dikarya; Ascomycota; Pezizomycotina; Eurotiomycetes; Eurotiomycetidae; Eurotiales; Aspergillaceae; Aspergillus	Unknown		CBS:121591	taxon:1448315				CBS 121591
XP_025529542	0.803	XP_025529542.1	1107.05	Aspergillus japonicus CBS 114.51		hypothetical protein BO86DRAFT_397656 [Aspergillus japonicus CBS 114.51]	0	0.81	690	32	659	659	0.8176	806	148	MSLSSSIVAAPSASAAVSASVAAVSAGSVAANILVIARDTASANVASSGLNAYGIPFTTLVVPQAGVSLPALNTTTGGNFGGIVVASEVSYDYGTAGFQSALTTDQWNQLYAYQLAYGVRMVQYDVYPGPNYGASAVGGGCCDTGVEQLVSFSDISDFPTSGLKTGAGVSTSGLWHYPATISDTNTTKQIASFASNSVVSSDTTAAVINNFSGREQMAFFISFDTTWSATSNYLQHAWITWITRGLYAGYRRVNLNTQIDDMFLETDIYYPNGTTFRITPDDLTGITNWVPTINAKMNAGSSYYVEVGHNGNGNIESAANTGDAGWDACNGGAIEYDSPPDTPLEFQKPLGTGTNLWPSTPTTYDWTTTCTKLDALLNWWTTSSNLNSWGHISHTFTHE…	690	Eukaryota; Fungi; Dikarya; Ascomycota; Pezizomycotina; Eurotiomycetes; Eurotiomycetidae; Eurotiales; Aspergillaceae; Aspergillus	Unknown		CBS:114.51	taxon:1448312				CBS 114.51
XP_025427918	0.802	XP_025427918.1	1132.86	Aspergillus saccharolyticus JOP 1030-1		hypothetical protein BP01DRAFT_385958 [Aspergillus saccharolyticus JOP 1030-1]	0	0.81	690	32	659	659	0.8176	806	148	MSLSSSAVAASSAAASASASIAAVSAGSVAANILVIARDTASAGVASSGLNAYGIPFTTLVVPQTGASLPALNSSTGGNFGGIVVASEVSYDYGTSGYQSALTTDQWNQLYAYQLEYGVRMVQYDVYPGPSYGASAVGDGCCDTGVEQLVSFSDISDFPTSGLKTGAGVSTSGLWHYPATISDTNTTKQIASFASNSVVTSDTTAAVINNFSGREQMAFFISFDTTWSATSNYLQHAWITWITRGLYAGYRRVNLNTQIDDMFLETDIYYPNGTTFRITTNDLAGITSWVPQINAKMPSGSSYFVEVGHNGNGNIEAAAETSDAGYDECNGGGIEYDSPADTPLEFQKPLGTGTNLWPATPTTYDWSSACTKLDDLLNWWTTSSNLNAWGHISHTFTHE…	690	Eukaryota; Fungi; Dikarya; Ascomycota; Pezizomycotina; Eurotiomycetes; Eurotiomycetidae; Eurotiales; Aspergillaceae; Aspergillus	Unknown			taxon:1450539				JOP 1030-1
OOQ90661	0.793	OOQ90661.1	978.778	Penicillium brasilianum		extracellular serine-rich protein [Penicillium brasilianum]	0	0.749	569	1	569	569	0.706	806	238	MVQYDVYPGPNFGATAVGGGCCNTGVEQLISFTDISDFPTSGLRTGAGVSTEGLWHYPATISNTTSTKQIASFAANSVTTSDTTAAVINNFDGREQLAFFIGFDTTWSATSNYLQHAWITWITRGLYAGYRRVNLNTQIDDMFLETDIYYPNGTLFRIRTEDMDNVRNWVTTINAKMNAGSTYFPEVGHNGNGNIENASNTDAGYTACNEGGIEYDSPADTALEFQKPLGTGTNLWPTSPTSYTWTTSCTQRDPLLTWWTTPANLNSFASLSHTFTHEEQNNATYADIYKEISFNQAWLKQNGIDQGTHFTANGIIPPAITGLHNGDALQAWWDNGIKNCVGDNTRPALLNTQNAMWPYFTVVSTDGFAGMQVNPRWATRIYYNCDTPACTLQEWINTS…	569	Eukaryota; Fungi; Dikarya; Ascomycota; Pezizomycotina; Eurotiomycetes; Eurotiomycetidae; Eurotiales; Aspergillaceae; Penicillium		Brazil: Sao Carlos-SP		taxon:104259	Melia azedarach (Meliaceae)		endophyte from root bark	LaBioMMi 136
CEJ56959	0.791	CEJ56959.1	1130.93	Penicillium brasilianum		Putative Extracellular serine-rich protein [Penicillium brasilianum]	0	0.808	995	332	665	664	0.8251	806	142	MVQLPLWALKIGCFYGLITCDTRPGVWPDHKPQVISWEPPRHSHTTTTTAHTTVHTTTAHTTTAHTTTAHTTTTSVPEVTTSIHSLTTSSSTSIAVTLSPSSSPVSSGTSGIVSSIETVSPTSTATPSTFATSTSVSSPSSSAHQSSSVASSSSSSPINSPSSTPGSTPASPATSPSATTGGSSTSNPTSSPIASSSSVASSSPASSTSTPGSSSAIGSSSSTGISSSPATSSSPVASSSPASSSAPASSSAPASSSAPASSSVPASSSPISSSTPVGSSSTPASSPASSAASSSPVSSSTPVSSSTPVISPTMSSTAVSISASASATAVSHATIAGNILVIARDTASAGVASSGLNAYGIPFTTLIVPQSGVTLPALNTSTGGNFGGIVVASEVSYDY…	995	Eukaryota; Fungi; Dikarya; Ascomycota; Pezizomycotina; Eurotiomycetes; Eurotiomycetidae; Eurotiales; Aspergillaceae; Penicillium				taxon:104259
XP_025404443	0.783	XP_025404443.1	1116.29	Aspergillus heteromorphus CBS 117.55		hypothetical protein BO70DRAFT_384159 [Aspergillus heteromorphus CBS 117.55]	0	0.805	797	131	667	667	0.8275	806	140	MVLPWLLSLGCYLGFITCKTRPGVWTERPTVISTASVSPIKSSATVAGTPVPDPASSSSSSSSIVHSLTTSATLSSTTVSASSTLATLGISAGTLVVSSSSASPSPTSTMALSLSAVASASASVAPSAAPISAGSIAANILVIARDTASAKVASSGLNAIGIPFTTLVVPQSGASLPALNGTDGGNFGGIVVASEVSYNYGNATGYQSALTTDQWNQLYAYQLAYGVRMVQYDVYPGPNYGASAVGTGCCATGVEQLLSFSDTSDFATAGLKTGAGISTEGLWHYPASITNTTTTKEVARFAANSVSTSDTTAAVINNFGGREQMAFFLSFDTSWSATSTLLQHAWISWLTRGLYAGYRRVNLNTQIDDMFLETDIYKPNGTTFRITPNDLQGISTWMT…	797	Eukaryota; Fungi; Dikarya; Ascomycota; Pezizomycotina; Eurotiomycetes; Eurotiomycetidae; Eurotiales; Aspergillaceae; Aspergillus	Unknown			taxon:1448321				CBS 117.55
OKP11455	0.781	OKP11455.1	1105.89	Penicillium subrubescens		hypothetical protein PENSUB_2941 [Penicillium subrubescens]	0	0.802	965	305	663	661	0.8226	806	144	MVQAPVWAIKIGCFYGLITCDTRPGVWPDHKPQVISWEPPRPSQSHTTTAAIHTTTTTAHTTTAHTTTAPVITAPTTTAHTTTTSIVGGSTTTTSLSITVTLSTSSPLSSGTSGIVSSVETVSPTSTSFPSTFATSTSASSSSSSPVNSPSSTPGSSATSTSAPAGGSLSSTPASSPIASSSPAGSSTVDSSSAPGSSSAPASSSLVSSTPVSSTPVSSTPVSSTPVSSSAPASSSTPVSSSTPVSSSVPASSTPVSSSTPIQSSTPLSSSTPVSSSTPVISPTMSSTAVSLSASASATAISHATVAANILVIARDTASAGVASSGLNAYGIPFTTLIVPQAGVALPALNTSTGGNFGGIVVASEVSYDYGASGFQSALTTDQWNQLYAYQLSFGVRMV…	965	Eukaryota; Fungi; Dikarya; Ascomycota; Pezizomycotina; Eurotiomycetes; Eurotiomycetidae; Eurotiales; Aspergillaceae; Penicillium		Finland: Helsinki	CBS:132785	taxon:1316194			soil from artichoke field	CBS 132785
OOF90261	0.77	OOF90261.1	1117.45	Aspergillus carbonarius ITEM 5010		hypothetical protein ASPCADRAFT_157125 [Aspergillus carbonarius ITEM 5010]	0	0.811	687	1	687	686	0.8511	806	121	MSLTSSLAVSVAPSATPMATPITAGSIAANILVIARDSASASVASSGLNAYGIPFTTLVVPQSGASLPALNSSEGGNFGGIVVASEVSYNYGSASGYQSALTADQWNQLWAYQLAYGVRMVQYDVYPGPNYGANAVGDGCCATGVEQLMSFTDISDFPTSGLRTGAGVSTSGLWHYPASIANTTTTKEIARFAANATGSETTAAVINNFNGREQMAFFISFDTVWSATSTYLQHAWITWLTRGLYAGHRRVNLNTQIDDMFLETDIYKPNGTTFRITPTDLEGIANWLPEINAKMNAGSSYFVEVGHNGNGNIESAASTEAGYKECTGGGIEYNSPADTPLEWKKPLGTGTNLWPARPTAYNWSVACTEMDPLRVWWTNTTNRDKFGHISHTFTHEEQD…	687	Eukaryota; Fungi; Dikarya; Ascomycota; Pezizomycotina; Eurotiomycetes; Eurotiomycetidae; Eurotiales; Aspergillaceae; Aspergillus	Unknown			taxon:602072				ITEM 5010
OJJ75721	0.767	OJJ75721.1	1085.48	Aspergillus brasiliensis CBS 101740		hypothetical protein ASPBRDRAFT_379780 [Aspergillus brasiliensis CBS 101740]	0	0.799	690	21	670	669	0.83	806	138	MSVSLSLSSSIVASSAVAAATPVSSGSIAANILVIARDTAAAGVASSGLNAYGIPYTTLVVPQSGASLPALNGSEGGNFAGIVVASEVSYNYGNATGYQSALTTDQWNQLYAYQLAYGVRMVQYDVYPGPSYGASAAGDGCCATGVEQLMSFTDISDFPTSGLKTGAGVSTTGLWHYPATITNTTTTKEIARFAANSNSGSETTAAVINNFNGREQMAFFISFDTTWSATSTYLQHAWITWLTRGLYAGYRRVNLNTQIDDMFLETDIYKPNGTTFRITPADLDGIANWLPEINGKMNAGSNYYVEVGHNGNGNIEASAGISDEGYTTCNEGGIEYDSPADTPLEWKKPVGTGTNLWPSSPTTYDWSVSCTQLDPLLLWWTNTTNQDKFGHISHTFTHE…	690	Eukaryota; Fungi; Dikarya; Ascomycota; Pezizomycotina; Eurotiomycetes; Eurotiomycetidae; Eurotiales; Aspergillaceae; Aspergillus	Unknown		CBS:101740	taxon:767769				CBS 101740
XP_025577298	0.765	XP_025577298.1	1093.95	Aspergillus ibericus CBS 121593		hypothetical protein BO80DRAFT_351293 [Aspergillus ibericus CBS 121593]	0	0.808	689	1	689	686	0.8511	806	121	MSLTSSLAVSVAPSATPVTSVTPVTAGSIAANILVIARDSASASVASSGLNAYGIPFTTLVVPQTGASLPALNSSEGGNFGGIVVASEVSYNYGNATGYQSALTTDQWNQLWAYQLAYGVRMVQYDVYPGPNYGANATDDGCCATGVEQLMSFTDISDFPTSGLRTGAGVSTSGLWHYPATITNTTTTKEIARFAANGTGSETTAAVINNFNGREQMAFFISFDTAWSATSTYLQHAWITWLTRGLYAGYRRVNLNTQIDDMFLETDIYKPSGTTFRITTTDLEGIANWLPEINAKMNTGSSYFVEVGHNGNGNIESAASTDSGYVECNGGGIEYNSPADTPLEWKKPLGTGTNLWPASPTTYNWTVACTELDPLRVWWTTPANRDKFGHISHTFTHEE…	689	Eukaryota; Fungi; Dikarya; Ascomycota; Pezizomycotina; Eurotiomycetes; Eurotiomycetidae; Eurotiales; Aspergillaceae; Aspergillus	Unknown		CBS:121593	taxon:1448316				CBS 121593
XP_016602318	0.764	XP_016602318.1	977.622	Penicillium expansum		hypothetical protein PEX2_086010 [Penicillium expansum]	0	0.748	598	9	591	590	0.7333	806	216	MAPPEETSESALTTDQWTQLYAYQLEYGVRMVQYDVYPGPKFGASAIGGCCDSGVEQLVSFTDISDFPTSGLKTGAGVSTSGLWHYPATISNTTSTKQIASFAPTTGFTTESVAGVINDFDGRQQMAFFIGFDTTWSSTSSYLQHAWITWITRGLYAGHRRVNLNTQIDDMFLETEIYSPAGKNFRIRAQDLSKIASWTDEINAKMPAGSSYFVEIGHNGNGNIENSSDTSDSGWDACGAAIEYESPADTPLEWMKPLGTGTDLWPAVPTTYDWTATCTAMDELLAWWTTESNLNKFGHISHTFTHEEQDNATYSDVYKEISFNQAWLAAVGIDKATKFTSNGIIPPAITGLHNGDALRAWWENGITNCVGDNTRPALLNKENNMWPLFTTVAANGFDG…	598	Eukaryota; Fungi; Dikarya; Ascomycota; Pezizomycotina; Eurotiomycetes; Eurotiomycetidae; Eurotiales; Aspergillaceae; Penicillium	Unknown	USA		taxon:27334	apple		fruit	MD-8
XP_025481187	0.764	XP_025481187.1	1099.35	Aspergillus neoniger CBS 115656		hypothetical protein BO87DRAFT_305115 [Aspergillus neoniger CBS 115656]	0	0.799	690	18	673	672	0.8337	806	135	MSVSLSLSSSIVASSAVPAATPVSSGSIAANILVIARDTASAGVASSGLNAYGIPFTTLVVPQSGASLPALNGTEGGNFAGIVVASEVSYNYGNATGYQSALTTDQWNQLYAYQLAYGVRMVQYDVYPGPSYGASAVGDGCCATGVEQLMSFSDISDFPTSGLKTGAGVSTSGLWHYPATVSNTTSTKEIARFAANSDSGSETTAAVINNFDGREQMAFFISFDTTWSATSTYLQHAWITWLTRGLYAGYRRVNLNTQIDDMFLETDIYKPNGTTFRITPADLDGIANWLPEINGKMNAGSNYYVEVGHNGNGNIESAAGVSDEGYTTCNEGGIEYDSPADTPLEWKKPVGTGTNLWPSSPTTYDWSVACTQLDPLLLWWTNTTNQDKFGHISHTFTHE…	690	Eukaryota; Fungi; Dikarya; Ascomycota; Pezizomycotina; Eurotiomycetes; Eurotiomycetidae; Eurotiales; Aspergillaceae; Aspergillus	Unknown		CBS:115656	taxon:1448310				CBS 115656
KOC10695	0.762	KOC10695.1	842.032	Aspergillus flavus AF70		extracellular serine-rich protein, partial [Aspergillus flavus AF70]	0	0.698	510	1	512	510	0.6352	806	295	PASVNDTATTKEIARFAANGNYGSETTAAVINNFNGRQQMAFFLSFDTTWSATSNYLQHAWINWLTRGLYAGHRRVNLNTQIDDMFLETDIYYPNGTTFRITTADMDGISSWLPTINGKMNAGSSYFVEVGHNGNGVIEAAAGKDADACNGGGIEYDSPADTPLEFKKPLGTGTDLWPKDLTEYNWTTECTKLDDLFVWWTTPANRDKYGHISHTFTHEEQNNATYNDVKREISFNQAWLRQSGFYDAKYFTSNGIIPPAITGLHNGDALRAWYENGITNCVGDNTRTPLLNQQNSMWPYFTTSASDGFDGMQVNPRWATRIYYNCDTPACTVQEWIDTSAGSGDFSNLLATEKADTMRHLFGLHRDPYMFHQANLRNVGVDPVEINGETGQWSIMQAW…	510	Eukaryota; Fungi; Dikarya; Ascomycota; Pezizomycotina; Eurotiomycetes; Eurotiomycetidae; Eurotiales; Aspergillaceae; Aspergillus		USA: Yuma Valley, AZ		taxon:1392242				AF70
OJI85617	0.762	OJI85617.1	1097.42	Aspergillus tubingensis CBS 134.48		hypothetical protein ASPTUDRAFT_118236 [Aspergillus tubingensis CBS 134.48]	0	0.798	690	18	673	672	0.8337	806	135	MSVSLSLSSSIVASSAVPAATPVSSGSIAANILVIARDTASAGVASSGLNAYGIPFTTLVVPQSGASLPALNGTEGGNFAGIVVASEVSYNYGNATGYQSALTTDQWNQLYAYQLAYGVRMVQYDVYPGPSYGASAVGDGCCATGVEQLMSFSDISDFPTSGLKTGAGVSTSGLWHYPATVSNTTSTKEIARFAANSDSGSETTAAVINNFDGREQMAFFISFDTTWSATSTYLQHAWITWLTRGLYAGYRRVNLNTQIDDMFLETDIYKPNGTTFRITPADLDGIANWLPEINGKMNAGSNYYVEVGHNGNGNIESAAGVSDEAYTTCNEGGIEYDSPADTPLEWKKPVGTGTNLWPSSPTTYDWSVACTQLDPLLLWWTNTTNQDKFGHISHTFTHE…	690	Eukaryota; Fungi; Dikarya; Ascomycota; Pezizomycotina; Eurotiomycetes; Eurotiomycetidae; Eurotiales; Aspergillaceae; Aspergillus	Unknown		CBS:134.48	taxon:767770				CBS 134.48
XP_024707949	0.761	XP_024707949.1	1113.21	Aspergillus steynii IBT 23096		hypothetical protein P170DRAFT_472536 [Aspergillus steynii IBT 23096]	0	0.806	685	1	686	685	0.8511	806	121	MSLTSSSIIPSVTPSASPIAQGTVAGNILVIARDTAAAGVASSGLNAYGIPFTTLLVPQAGASLPDLNTTSGGNFGGIVVAGEVSYDYGGTRGFQSALTTDQWNQLYAYQLDFGVRMVQYDVFPGPSFGASAVGDGCCASGVEQLISFSNVDDFPTAGLRTGAGVSTQGLWHYPATISNTTTTKEIAKFAANSVTSGESTAAVINNFGGREQMAFFISFDTAWSATSNYLQHAWINWMTRGLFVGHRRINLNTQIDDVFLETEIYKPSGVNFRITTADMDGIAKWLPTINAKMNEGSNYWVELGHNGNGNIEASTGKTNGESLCNGGGIEYDSPPDTEMEFKKPLGTGTDLWPSTQNSYSWTTECTQLDDLLIWMTNPENRDKFGHLSHTFTHLEQNNA…	685	Eukaryota; Fungi; Dikarya; Ascomycota; Pezizomycotina; Eurotiomycetes; Eurotiomycetidae; Eurotiales; Aspergillaceae; Aspergillus	Unknown			taxon:1392250				IBT 23096
XP_025564283	0.76	XP_025564283.1	1089.33	Aspergillus vadensis CBS 113365		hypothetical protein BO88DRAFT_338039 [Aspergillus vadensis CBS 113365]	0	0.795	690	21	670	669	0.83	806	138	MSVSLSLSSSVVASSAVPAATPISSGSIAANILVIARDTASAGVASSGLNAYGIPFTTLVVPQSGTSLPALNGTEGGNFAGIVVASEVSYNYGNVTGYQSALTTDQWNQLYAYQLAYGVRMVQYDVYPGPSYGASAAGDGCCATGVEQLMSFTDISDFPTSGLKTGAGVSTSGLWHYPATVSNTTSTKEIARFAANSDSGSETTAAVINNFDGREQMAFFISFDTTWSATSTYLQHAWITWLTRGLYAGYRRVNLNTQIDDMFLETDIYKPNGTTFRITPADLDGIANWLPEINGKMNAGSNYYVEVGHNGNGNIEASAGVSDEGYVTCNEGAIEYNSPTDTPLEWKKPVGTGTNLWPSSPTTYDWSVACTQLDPLLLWWTNTTNQDKFGHISHTFTHE…	690	Eukaryota; Fungi; Dikarya; Ascomycota; Pezizomycotina; Eurotiomycetes; Eurotiomycetidae; Eurotiales; Aspergillaceae; Aspergillus	Unknown		CBS:113365	taxon:1448311				CBS 113365
EHA23382	0.758	EHA23382.1	1084.71	Aspergillus niger ATCC 1015		hypothetical protein ASPNIDRAFT_197780 [Aspergillus niger ATCC 1015]	0	0.796	690	18	673	672	0.8337	806	135	MSVSLSLSSSIVASSAVPAATPVSSGSIAADILVIARDTASAGVASSGLNAYGIPFTTLIVPQSGTSLPALNGTEGGNFGGIVVASEVSYNYGNATGYQSALTTDQWNQLYAYQLAYGVRMVQYDVYPGPSYGASAAGDGCCATGVEQLMSFTDISDFPTSGLKTGAGVSTTGLWHYPATVTNTTTTKEIARFAANSDSGSETTAAVINNFNGREQMAFFISFDTTWSATSTYLQHAWIPWLTRGLYAGYRRVNLNTQIDDMFLETDIYKPNGTTFRVTPADLDGIANWLPEINGKMNAGSNYYVEVGHNGNGNIEAAAGVSDEGYTTCNEGGIEYNSPADTPLEWKKPLGTGTNLWPSSPTTYDWSTACTQFDPLLLWWTNTTNQDKFGHISHTFTHE…	690	Eukaryota; Fungi; Dikarya; Ascomycota; Pezizomycotina; Eurotiomycetes; Eurotiomycetidae; Eurotiales; Aspergillaceae; Aspergillus			ATCC:1015	taxon:380704				ATCC 1015
OOO12404	0.758	OOO12404.1	1090.1	Aspergillus oryzae		hypothetical protein OAory_01001530 [Aspergillus oryzae]	0	0.796	685	16	673	670	0.835	806	134	MSLIPSPSSSIIPSATPSASVIANGNVAGNILVIAKDTAAANVATSGLNGYGIPFTTLLVPQSGVTLPELNGTSGGNFGGIVVASEVSYDYGAQGFQSALTTDQWNQLYAYQLEYSVRMVQYDVYPGPNYGASAVGGGCCDSGVEQLVSFSDVSDFKEAGLKTGAGVSTTGLWHYPASVNDTATTKEIARFAANGNYGSETTAAVINNFNGRQQMAFFLSFDTTWSATSNYLQHAWINWLTRGLYAGHRRVNLNTQIDDMFLETDIYYPNGTTFRITTADMDGISSWLPTINGKMNAGSSYFVEVGHNGNGVIEAAAGKDADACNGGGIEYDSPADTPLEFKKPLGTGTDLWPKDLTEYNWTTECTKLDDLFVWWTTPANRDKYGHISHTFTHEEQNNA…	685	Eukaryota; Fungi; Dikarya; Ascomycota; Pezizomycotina; Eurotiomycetes; Eurotiomycetidae; Eurotiales; Aspergillaceae; Aspergillus		Thailand		taxon:5062			soil	BCC7051
XP_001818405	0.756	XP_001818405.3	1088.56	Aspergillus oryzae RIB40		unnamed protein product [Aspergillus oryzae RIB40]	0	0.796	685	16	673	670	0.835	806	134	MSLIPSPSSSIIPSATPSASVIANGNVAGNILVIAKDTAAANVATSGLNGYGIPFTTLLVPQSGVTLPELNGTSGGNFGGIVVASEVSYDYGAQGFQSALTTDQWNQLYAYQLEYSVRMVQYDVYPGPNYGASAVGGGCCDSGVEQLVSFSDVSDFKEAGLKTGAGVSTTGLWHYPASVNDTATTKEIARFAANGNYGSETTAAVINNFNGRQQMAFFLSFDTTWSATSNYLQHAWINWLTRGLYAGHRRVNLNTQIDDMFLETDIYYPNGTTFRITTADMDGISSWLPTINGKMNAGSSYFVEVGHNGNGVIEAAAGKDADACNGGGIEHDSPADTPLEFKKPLGTGTDLWPKDLTEYNWTTECTKLDDLFVWWTTPANRDKYGHISHTFTHEEQNNA…	685	Eukaryota; Fungi; Dikarya; Ascomycota; Pezizomycotina; Eurotiomycetes; Eurotiomycetidae; Eurotiales; Aspergillaceae; Aspergillus	1			taxon:510516				RIB40
PLN82268	0.754	PLN82268.1	1092.8	Aspergillus taichungensis		hypothetical protein BDW42DRAFT_193097 [Aspergillus taichungensis]	0	0.795	685	12	674	674	0.8362	806	133	MSISSSSMIPSVTPSASPIGQGSVAANILVIARDSAAVGVATSGLNGYGIPFTSLVVPQAGVNLPALNDSAGGNFGGIVVAGEVSYDYGAGKGFQSALTADQWNQLYAYQLAYGVRMVQYDVFPGPKFGTAASGDGCCENGVEQLFSFSDISDFPSSGLRTGAGVSTQGLWHYPATISNTTTTKEIAQFAAGGGSSGTTTAAVINNFDGRQQMAFFIGFDTVWSATSNYVQHAWITWLTRGLYPGYRRVKLSTQIDDMFLETEIYKPSGTNYRVNTADMDGIASWIPTVLDKMNPGSNYFPEVGHNGNGNVEASSTTESGERSCNGGGIEYDSPPDTALEFQKPLGTGTDLWPPVPKNYTWSTECTKLDPLLLWWTTEENRDLFGHISHTFSHEEQNNA…	685	Eukaryota; Fungi; Dikarya; Ascomycota; Pezizomycotina; Eurotiomycetes; Eurotiomycetidae; Eurotiales; Aspergillaceae; Aspergillus	Unknown			taxon:482145				IBT 19404
OQE30088	0.753	OQE30088.1	1089.33	Penicillium steckii		hypothetical protein PENSTE_c002G04029 [Penicillium steckii]	0	0.8	1012	330	683	683	0.8474	806	124	MVYVPTWALKVGCFYGLITCDTRPGVWPKHKPVIVAWERPHHTTSSSPNPPGHHTSTTSVVDSTSTPTVVLTTTQSFTSSSLTPSLSPTVSITISTATSGLVSSIETSSPTSIAFPSTFVTSASLSAITGSSSSFVSSSSSSCLGCSVSVPLPSSIHSSESVSSQSSSAVHSSSSLVTGTSSPASSHASSSASSSIVGSSTHSVSSPSVSPSSTVVSSSSVTTSSLSSSAVSSSRASSTPVTSSSPSSSAIGSSSLTSSSPVSSSAGSSTPVPSSVSSTRVSSSPVTSSSSSAVSSSSPSTPASSSATSKPISSSAASSPVSSSASVTPSMSSTGISISATASATAITNANVAANILVIAKDAASASVASSGLNGYGIPFTTLVVPQAGVSLPALNSSS…	1012	Eukaryota; Fungi; Dikarya; Ascomycota; Pezizomycotina; Eurotiomycetes; Eurotiomycetidae; Eurotiales; Aspergillaceae; Penicillium		USA: Selby Botanical garden, Sarasota, Florida	IBT:24891	taxon:303698	Orthophytum burle-marxii		plant debris	IBT 24891
XP_024696566	0.752	XP_024696566.1	1083.55	Aspergillus campestris IBT 28561		hypothetical protein P168DRAFT_314102 [Aspergillus campestris IBT 28561]	0	0.792	685	16	670	670	0.8313	806	137	MSVSSSSMISSVSPSASPIGEGSVAANILVIARDSAAVGVATSGLNGYGIPFTSLVVPQAGVNLPALNDSAGGNFGGIVVAGEVSYDYGAGKGFQSALTADQWNQLYAYQMAYGVRMVQYDVFPGPKFGAAASGGGCCENGVEQLFSFSDISDFPSSGLRTDAGVSTQGLWHYPATISNTTTTKEIAQFAAGGGSSGTTTAAVINNFDGRQQMAFFIGFDTVWSATSNYVQHAWITWLTRGLYPGYRRVKLSTQIDDMFLETGIYKPSGTNYRVNTADMDGIASWIPTIIDKMNPGSSYFPEVGHNGNGNVEASSITESGRRSCNGGGIEHDSPPDTPLEFQKPLGTGTDLWPPVPKNYTWSTECTKLDPLLLWWTTEENRDLFGHISHTFSHEEQNNA…	685	Eukaryota; Fungi; Dikarya; Ascomycota; Pezizomycotina; Eurotiomycetes; Eurotiomycetidae; Eurotiales; Aspergillaceae; Aspergillus	Unknown			taxon:1392248				IBT 28561
OQE09438	0.751	OQE09438.1	1065.06	Penicillium vulpinum		hypothetical protein PENVUL_c006G01573 [Penicillium vulpinum]	0	0.786	945	286	662	660	0.8213	806	145	MVAVPVWALKVGCYYAFITCDTAPGVWPDHTPTVIAYRPPVSSPSSTPSSSVGVSSTSFATSTHLGSSTISVSLTTPIGSSSTVAPSTTGASTFVTFTSSGSIPSSSVSQSVIVTVPSSSSSVPTQSGSSSVSSASASSSVVSSGSTSVSSSTSAVSSSSPSSSAVSSSAVSSSVVSSSSAITSSSAVTSSSAFSSSSAVGSSSVVSSSSVVPSSSAITSSSAVGSSSVVSSSSVFSSSSVVSSSAVSSAPASSSASVITHSMSSTAVSISASASASATAISNAAVAANILVIARDAASAGVASSGLNGYGIPFTTLIVPSAGIALPDLNGTAGGNFGGIVVASEVSYDYGAQGFQSALTTDQWNQLYAYQLEYGVRMVQYDVYPGPKFGATALGGCCD…	945	Eukaryota; Fungi; Dikarya; Ascomycota; Pezizomycotina; Eurotiomycetes; Eurotiomycetidae; Eurotiales; Aspergillaceae; Penicillium		Denmark: Hoeve Strand, Asnaes		taxon:29845			dung	IBT 29486
XP_022489922	0.75	XP_022489922.1	1088.17	Penicillium arizonense		hypothetical protein PENARI_c006G11932 [Penicillium arizonense]	0	0.79	922	257	669	666	0.83	806	138	MVAVPVWALKVGCFYGLITCDSAPGVWPKSTPTVIAYRPPTSTPSSTPSSSVGVTSSTVVTSTPSLTPSGSVSVSLSSSLGGSSIVPTSTPAPSTFITVSSSGSIPSGSTSSSVIVTVSPSSSPLATSTPSSPASSSAVSPSGSASASSPVSSSPASSSPASSSPVSSAASSSAVSSVPLSSSTVSSSSAASSTPLSSSAASSSAVSSSVASSSVASSSAVSSSAISSVPLSSSATVTPSMSSTAVSISASVSASATPLSHAAVAANILVIARDAASVGVASSGLNAYGIPFTSLIVPSGGVALPALNGTAGGNFGGIVVASEVSYDYGTAGFQSALTTDQWNQLYAYQLEYGVRMVQYDVYPGPNYGSTALGGCCNGIEQLISFSDISDFPTSGLKTG…	922	Eukaryota; Fungi; Dikarya; Ascomycota; Pezizomycotina; Eurotiomycetes; Eurotiomycetidae; Eurotiales; Aspergillaceae; Penicillium	Unknown	USA: South rim of Grand Canyon, Grand Canyon Village, Arizona	CBS:141311	taxon:1835702			soil	CBS 141311
OQE18920	0.75	OQE18920.1	1071.23	Penicillium flavigenum		hypothetical protein PENFLA_c020G00457 [Penicillium flavigenum]	0	0.792	869	199	672	671	0.8337	806	135	MIAVPVWALKVGCYYAFITCDTAPGVWPEKTPTVIAYHPPVSTPSSTPTSSAGVSSTTVATSTHSFASSLSLTPVTSSSSTVAPSTTSVTSTFVTFTSSGSIPSDSASESVIVTVPSGTSSVPIQSGSLSVSSSSASSSAVLPSGSSSASSSASSAVPSSLTSSSVVSSSAVSTAPVSTSASVTTPRMSSTAISISASPSATPLNHAAVAADILVIARDAAAAGVASSGLNGYGIPFTTLIVPSAGVALPDLNGTAGGNFGGIVVASEVSYEYGGDVGFQSALTTDQWNQLYAYQLEYGVRMVQYDVYPGPKFGTSALGGCCDDGVEQLVSFTDISDFPTSGLKTGAGVSTSGLWHYPATISNTTSTKQIASFAPTTGFTTESAAGVINNFDGRQQMAF…	869	Eukaryota; Fungi; Dikarya; Ascomycota; Pezizomycotina; Eurotiomycetes; Eurotiomycetidae; Eurotiales; Aspergillaceae; Penicillium		USA: 6 km NW of Hanna, Wyoming		taxon:254877			soil	IBT 14082
OQE83300	0.75	OQE83300.1	1063.52	Penicillium nalgiovense		hypothetical protein PENNAL_c0033G11098 [Penicillium nalgiovense]	0	0.792	874	204	672	671	0.8337	806	135	MIAVPVWALKVGCYYAFITCDTAPGVWPEKTPTVITYHPPVSTPSSTPTGSVGVSSTTVATSTHSLTSSLFSTSVGSSSSTVAPSTTSATSTFVTFTSSGSIPSDSASESVIVTVPSGTSSVPTQRVSLSVSSGSASSSAVSPPGSSSASSSASSAGPSSPASPPVVSSSAVSSSAVSTAPASTSATVTTPKMSSTAISISASPSATPLNHAAVAADILVIARDAAAAGVASSGLNGYGIPFTTLIVPSAGVALPDLNGTAGGNFGGIVVASEVSYEYGGDVGFQSALTTDQWNQLYAYQLEYGVRMVQYDVYPGPKFGTSATSGCCDDGVEQLVSFTDISDFPTSGLKTGAGVSTSGLWHYPATISNTISTKQIAAFAPTTGFTTESAAGVINNFDGR…	874	Eukaryota; Fungi; Dikarya; Ascomycota; Pezizomycotina; Eurotiomycetes; Eurotiomycetidae; Eurotiales; Aspergillaceae; Penicillium		Greece: Creete		taxon:60175			cheese	IBT 13039
XP_024672331	0.75	XP_024672331.1	1092.8	Aspergillus candidus		hypothetical protein BDW47DRAFT_117338 [Aspergillus candidus]	0	0.795	685	9	677	677	0.84	806	130	MSFSSSSMIPSLTPSASPIGQGSVAANILVIARDSAAVGVATSGLNGYGIPFTSLVVPQAGVNLPALNDSAGGNFGGIVVAGEVSYDYGAGQGFQSALTADQWNQLYAYQMAYGVRMVQYDVFPGPKFGAAASGDGCCENGVEQLFSFSDISDFPSSGLRTDAGVSTQGLWHYPATISNTTTTKEIAQFAAGGGSSGTTTAAVINNFDGRQQMAFFIGFDTVWSATSNYVQHAWITWLTRGLYPGYRRVKLSTQIDDMFLETEIYKPSGTNYRVNTADMDGIASWIPSIVDKMNPGSSYFPEVGHNGNGNVEASSTTESGERSCNGGGIEYDSPPDTALEFQKPLGTGTDLWPPVPKNYTWSTECTKLDPLLLWWTAEENRDLFGHISHTFSHEEQNNA…	685	Eukaryota; Fungi; Dikarya; Ascomycota; Pezizomycotina; Eurotiomycetes; Eurotiomycetidae; Eurotiales; Aspergillaceae; Aspergillus	Unknown		CBS:102.13	taxon:41067				CBS 102.13
KGO37218	0.749	KGO37218.1	1079.32	Penicillium expansum		hypothetical protein PEXP_002430 [Penicillium expansum]	0	0.789	682	16	668	667	0.8288	806	139	MSSTAISISASASATPLNHAAVAANILVIARDAASAGVASSGLNGYGIPFTTLIVPSAGVTLPDLNGTAGGNFGGIVVASEVSYEYGGDLGFQSALTTDQWTQLYAYQLEYGVRMVQYDVYPGPKFGASAIGGCCDSGVEQLVSFTDISDFPTSGLKTGAGVSTSGLWHYPATISNTTSTKQIASFAPTTGFTTESVAGVINDFDGRQQMAFFIGFDTTWSSTSSYLQHAWITWITRGLYAGHRRVNLNTQIDDMFLETEIYSPAGKNFRIRAQDLSKIASWTDEINAKMPAGSSYFVEIGHNGNGNIENSSDTSDSGWDACGAAIEYESPADTPLEWMKPLGTGTDLWPAVPTTYDWTATCTAMDELLAWWTTESNLNKFGHISHTFTHEEQDNATYS…	682	Eukaryota; Fungi; Dikarya; Ascomycota; Pezizomycotina; Eurotiomycetes; Eurotiomycetidae; Eurotiales; Aspergillaceae; Penicillium		Israel		taxon:27334	apple		fruit	d1
CRG88281	0.746	CRG88281.1	1045.03	Talaromyces islandicus		hypothetical protein PISL3812_05310 [Talaromyces islandicus]	0	0.784	686	25	663	662	0.8226	806	144	MFSTSTMASAWLVTACLFSLGATASLESKILVIATDSASAKIASSGLNGYGIPFSTLLVPQAGVQLPSLNSSTGGNYGGIVVASQVSYDYGGATGYQSALTTDQWNQLYDYQLAYGVRMVQYDVYPGPEFGATASDGCCDTGVEQLISFTDTTDFPTAGLRTGAGVSTEGLYHYPATISNSTTTKQIAQFAADSAGKFNGTSTAAVINNFSGRQQMAIFTSLDTTWSATSNYLQHAWITWITRGVYAGYRRVNLNTQIDDMFLETDIYLPNGTTFRITPSDMDGVKAWIPQIVSKMNTGSDYYPEVGHNGNGNIEYSTDVNDRTCNGGAIEYGDVPDTPLEFKKPLGTGTNLWPSTPTTYDWSLACTNLDPLKTWWATPTNRDSFATISHTFTHEEQNN…	686	Eukaryota; Fungi; Dikarya; Ascomycota; Pezizomycotina; Eurotiomycetes; Eurotiomycetidae; Eurotiales; Trichocomaceae; Talaromyces				taxon:28573		WF-38-12	wheat flour
KXG45875	0.744	KXG45875.1	1061.21	Penicillium griseofulvum		hypothetical protein PGRI_047310 [Penicillium griseofulvum]	0	0.787	682	16	668	667	0.8288	806	139	MSSSTISISASASATPLNHAAVAADILVIARDAASASVASSGLNGYGIPFTTLVVPSAGVTLPDLNGTAGGNFGGIVIASEVSYDYGGTKGFQSALTTDQWTQLYSYQLEYGVRMVQYDVYPGPNYGASAIGGCCDNGVEQLVSFTDISDFPTSGLKIGAGVSTSGLWHYPATISNTTSTKKIASFAPTTGFPTESVAGVINDFGGRQQMAFFIGFDTTWSSTSSYLQHAWITWITRGLYAGYRRVNLNTQIDDMFLETEIYSPAGKNFRIRAQDMSNIASWSDSINAKMPAGSSYFVEVGHNGNGNIENSSDTSNSGWDACGAAIEYESPLDTPPEWVKPLGTGTDLWPAVPTTYDWTATCTAMDELLAWWTTESNLNKFGHISHTFTHEEQDNATYS…	682	Eukaryota; Fungi; Dikarya; Ascomycota; Pezizomycotina; Eurotiomycetes; Eurotiomycetidae; Eurotiales; Aspergillaceae; Penicillium		Italy: Turin		taxon:5078			Golden Delicious apple	PG3
CRL20306	0.741	CRL20306.1	1067.37	Penicillium camemberti		unnamed protein product [Penicillium camemberti]	0	0.785	929	263	668	667	0.8288	806	139	MYKDDDHAHYCRPAYCVTCPIENLVNIMVAVPVWALKVGCYYAFITCDTAPGIWPENTPTVIAYHPPVSTPSSTPSSSVGVSSTTLATSTHSLTTSVSVSVSLSSTPIGSSSSTVVPSTSTTSTFVTFTSSGAIPSESTSGSVTVAVSSVSSSIHTQSGSSSVSLGSASSSSVSYSGSSSANSSASSSVSSATSSSLVSSSADSSTPVSSSQASSSRASSATSSSAVSSPAVSSAPVSTSASMTTPRMSSTAISISASATATPLNHAVVAADILVIARDAASAGVASSGLNGYGIPFTTLIVPSAGVTLPDLNGTAGGNFGGIVVASEVSYEYGGTLGFQSALTTDQWNQLYAYQLEYDVRMVQYDVYPGPKFGTSAIGGCCDSGVEQLVSFTDISDFP…	929	Eukaryota; Fungi; Dikarya; Ascomycota; Pezizomycotina; Eurotiomycetes; Eurotiomycetidae; Eurotiales; Aspergillaceae; Penicillium				taxon:5075				FM013
CDM32188	0.74	CDM32188.1	1059.67	Penicillium roqueforti FM164		unnamed protein product [Penicillium roqueforti FM164]	0	0.784	1068	404	668	665	0.8288	806	139	MVAVPVWALKVACYYAFITCDTAPGVWPENTPTVIAYHPPVSTPSSTSSSTAEVSSTAVATSTLSFTSSASVPALSSIVTGSLPTVAPTTTAASTFVTFTTSSSIVDSASASVTVTVPSGSSSVLTQSGSSSVSSASSSSAVSSASTVVASSSASSSPVSSATSSASSSSIVSPSESSSVSSPASSTVPSSPASSSLVSSVTSSSVVSSSASSSVSSTSTAVPSSSASSSAASSAASSPAVSSPGSSSISSASTAIPSSSASSSPASSATSSSVITPSGSSSVSSVVVPSSSASSSPASSATSSSVISPSGSSSVSSIAVPSTSASSASSVASSSAVSSPGSSSISSASTAVSSSLASSSAVSSATSSSVVSSASVSTSASLTTPIMSSTLISISASAT…	1068	Eukaryota; Fungi; Dikarya; Ascomycota; Pezizomycotina; Eurotiomycetes; Eurotiomycetidae; Eurotiales; Aspergillaceae; Penicillium				taxon:1365484				FM164
KUM65663	0.74	KUM65663.1	1067.37	Penicillium freii		hypothetical protein ACN42_g1428 [Penicillium freii]	0	0.784	682	16	668	667	0.8288	806	139	MSSTAISISASASATPLNHAAVAADILVIARDAASAGVASSGLNGYGIPFTTLIVPSAGVTLPDLNGTAGGNFGGIVVASEVSYEYGGTLGFQSALTTEQWNQLYAYQLEYGVRMVQYDVYPGPNFGTSAIGGCCDNGVEQLVSFTDISDFPTSGLKTGAGVSTSGLWHYPATITNTTSTKQIASFAPTTGFTNESVAGVISDFDGRQQMTFFIGFDTTWSSTSSYLQHAWITWVTRGLYAGYRRVNLNTQIDDMFLETEIYSPAGNNFRIRAQDMAKIATWTDEINAKMPAGSSYFVEIGHNGNGNIENSSDTSESGSDACGAAIEYESPADTPLEWIKPLGTGTDLWPAVPTTYDWTATCTAMDELLAWWTTESNLNKFGHISHTFTHEEQNNATYS…	682	Eukaryota; Fungi; Dikarya; Ascomycota; Pezizomycotina; Eurotiomycetes; Eurotiomycetidae; Eurotiales; Aspergillaceae; Penicillium		Canada: Ontario		taxon:48697				DAOM 242723
XP_013325698	0.739	XP_013325698.1	1036.56	Rasamsonia emersonii CBS 393.64		hypothetical protein T310_6964 [Rasamsonia emersonii CBS 393.64]	0	0.786	700	27	674	671	0.8325	806	136	MSLTSLVPSITSPVPAGAATSLSNVTNATALGASTVQSTILVIARDNSSAQTATSGLNGYGIPFTTLLVPQSGTTLPPLNSSAGGNFGGIVVASEVSYDYGGTTGYQSALTADQWNQLYAYQLEYGVRMVQYDVYPGPNYGTEAIGEGCCANNTEQLIYLTDTSDFPTSGLRTGPGAAVSTEGLWHYPATITDTNTTKEIAQFAANGQYNSTSTAAVINNFNGRQQMAFFTSFDTTWSPTSNFLQHAWITWLTRGLYAGYRRVNLNTQIDDMFLESDIYLPNGTTFRIRPEDLDGIAAWIPEVNAKLNPGSEYFPEVGHNGNGNIEAASATRNGSRACNGGAIEYPDIPDTPLEWKKPLGTGTNMWPPTPTVYDWTTACTDLDPLKLWWANPTNRDKFA…	700	Eukaryota; Fungi; Dikarya; Ascomycota; Pezizomycotina; Eurotiomycetes; Eurotiomycetidae; Eurotiales; Trichocomaceae; Rasamsonia	Unknown		CBS:393.64	taxon:1408163			frozen stock culture	CBS 393.64
XP_014538076	0.738	XP_014538076.1	1063.91	Penicillium digitatum Pd1		Extracellular serine-rich protein, putative [Penicillium digitatum Pd1]	0	0.784	682	16	668	667	0.8288	806	139	MSSTAISVSASASAIPLNHAAVAADILVIARDAASAGVASSGLNGYGIPFTTLIVPSAGVTLPDLNGTAGGNFGGIVVASEVSYDYGGDLGFQSALTNDQWNQLYAYQLEYGVRMVQYDVYPGPKFGTSAIGGCCDNGVEQLVSFTDISDFPTSGLKTGAGVSTSGLWHYPATISNTTSTKQIASFAPTTGFTTESVAGVINDFDGRQQMAFFVSFDTVWSSTSSYLQHAWITWITHGLYAGYRRVNLNTQIDDMFLETELYSPAGKNFRIRAQDLSKIASWTDEINAKMPAGSSYFVEIGHNGNGNIENSSDTSDAGWDTCGAAIEYESPADTPLEWIKPLGTGTDLWPAVPTTYDWTATCTAMDELLAWWTTESNLNKFGHISHTFTHEEQDNATYS…	682	Eukaryota; Fungi; Dikarya; Ascomycota; Pezizomycotina; Eurotiomycetes; Eurotiomycetidae; Eurotiales; Aspergillaceae; Penicillium	Unknown	Spain	CECT:20795	taxon:1170230			grapefruit	Pd1
XP_022582709	0.732	XP_022582709.1	1055.05	Penicilliopsis zonata CBS 506.65		hypothetical protein ASPZODRAFT_92553 [Penicilliopsis zonata CBS 506.65]	0	0.793	691	1	691	688	0.8536	804	117	MYSVMSLSTPLVTPSSSIVSLETPISSANVAANILVIAKDTSSASTASSGLNAYGIPFTTLIVPQSGVALPALNSSLGGNFGGIVVASQASYDDAGNAGTTNYESALTPEQWDQLYAYQLEYGVRMVQYDVFPGPEFGTTDVSECCETGVEQLLSLTDVSDFPTSGLKTGAGVSTAGLWHYPATITDTSTTKEIALFAANSVISTNTTAAVINDFGGRQQMAFFLAFDCSWSATSNYLQHVWITWITRGLYAGYRRVNLNTQIDDMFLESDIYQPNGTTFRITPGDLDGIASWVPMVNAKMNAGSTYVVEVGHNGNGNIEAAADSARDASVCNGGGIEYNSPPDTSLEFKKPLGTGTNLWPASRTTYNWTADCTELDPLLVWWAKPSNRDKFAHISHTF…	693	Eukaryota; Fungi; Dikarya; Ascomycota; Pezizomycotina; Eurotiomycetes; Eurotiomycetidae; Eurotiales; Aspergillaceae; Penicilliopsis	Unknown		CBS:506.65	taxon:1073090				CBS 506.65
OQD83220	0.729	OQD83220.1	1078.16	Penicillium antarcticum		hypothetical protein PENANT_c017G11714 [Penicillium antarcticum]	0	0.787	1000	309	692	682	0.8462	806	125	MVAIPVWALKIGCFYGLITCDSAPGVWPESTPTVIAYHPPTSTATPSSTPSSSVSVTSSALVISTPVLTPSGSVSVSLPSSLGGSSVLPTNTPAPSTFVTATSSGSVPSSSASGSVIVTVSPSSSPVDTSTSSSPSSSSAVLPSGSASTSTPPSSSPASSLPASSGASSSLSLPAVSSSSVASSSYLASSSGVSSSASVTPGSSSLSVPASSSPASSSPVSSAASSSAVSSVPLSSSPVSSSVVSSAVSSSVVSSSAISSSAISSVPLSSSVVSSSAVSSSVASSSSVASSSAVSSSAVSSSAISSVPLSSSAIVTPSMSSTLVSMSASASASATPLNHAAVAANILVIARDAASVGVASSGLNAYGIPFTSLIVPSGGVALPALNGTAGGNFGGIVVA…	1000	Eukaryota; Fungi; Dikarya; Ascomycota; Pezizomycotina; Eurotiomycetes; Eurotiomycetidae; Eurotiales; Aspergillaceae; Penicillium				taxon:416450			seweed product	IBT 31811
RAK78714	0.729	RAK78714.1	1177.16	Aspergillus fijiensis CBS 313.89		extracellular serine-rich protein [Aspergillus fijiensis CBS 313.89]	0	0.865	809	1	809	806	1	806	1	MIPSWLLNAGCFFGFITCHTPPGVWPDHGATVISSTAAPLTTSTIGVSGTIVPGTTSIVHSFTTTDSLALSTPTAAPTTLLTSFSSTATIVASLSSSSLSSSSSSSSSSSVVSVEASTTMSLSSSIVAAPSASAAVSASVAAVSAGSVAANILVIARDTASANVASSGLNAYGIPFTTLVVPQAGASLPALNTTTGGNFGGIVVASEVSYDYGTAGFQSALTTDQWNQLYAYQLAYGVRMVQYDVYPGPNYGASAVGGGCCDTGVEQLVSFSDISDFPTSGLKTGAGVSTSGLWHYPATISDTNTTKQIASFASNSVVSSDTTAAVINNFSGREQMAFFISFDTTWSATSNYLQHAWIAWITRGLYAGYRRVNLNTQIDDMFLETDIYYPNGTTFRITP…	809	Eukaryota; Fungi; Dikarya; Ascomycota; Pezizomycotina; Eurotiomycetes; Eurotiomycetidae; Eurotiales; Aspergillaceae; Aspergillus	Unknown		CBS:313.89	taxon:1448319				CBS 313.89
GAD97217	0.718	GAD97217.1	1061.21	Byssochlamys spectabilis No. 5		extracellular serine-rich protein [Byssochlamys spectabilis No. 5]	0	0.784	687	1	687	686	0.8511	806	121	MAVSLANLTAVAASYVSVNPVESSSVLSTVLVLAIDSTSAQTATSGLNAYGIPFTTVIVPQEGVTLPDLNGTSGGNFGGIVVASEVSYDYGGTTGWQSALSTDQWNQLYAYQLEYGVRMVQYDVYPGPNYGASAIDDGCCNTGIEQELSLTDISDFPTSGLRTGAGISTEGLWHYPATITNTSTAKEIAQFASNSQYSGTSTAAVINDFDGRQQMAFFISFDTTWSPTSTYLQHAWITWMTRGLYSGYRRVNLNTQVDDMFLESDIYSPNGTTFRIRVSDLEATATWIDEVNTKLNSGSEYFPEICHNGNGNIESAADAPNGDSACNEGGIEYGDIPDTPLEFKKPLGTGTNVWPATPTVYDWTTECTDLDPLKIWWTTPENRDKFAHISHTFTHEEQD…	687	Eukaryota; Fungi; Dikarya; Ascomycota; Pezizomycotina; Eurotiomycetes; Eurotiomycetidae; Eurotiales; Thermoascaceae; Byssochlamys			NBRC:109023	taxon:1356009
XP_001209040	0.715	XP_001209040.1	1192.18	Aspergillus terreus NIH2624		conserved hypothetical protein [Aspergillus terreus NIH2624]	0	0.857	751	1	806	751	1	806	1	MVASWILQAACYFGLLTCSTPPGTWPSAPTVITSTPPSRVTSTTSAAGTPTATPSLTSSSTTLVTSSTMSLTSSSVVVSPTATAIAQGSVLANILVIARDSASAKVASSGLNGYGIPFTTLLVPQSGVQLPALNSSSGGNFGGIVVAGEVSYDYGNTTGYQSALTTDQWNQLYAYQLAYGVRMVQYDVYPGPNFGATAVGGGCCDTGVEQLISFSDTSDFATSGLRTGAGVSTQGLWHYPATISNTTTTKEIAKFAANSVTSGETTAAVINNFSGREQMAFFIGFDTTWSATSNYLQHAWITWITRGLYAGHRRVNLNTQIDDMFLETDIYYPNGTIFRITTKDMDGIANWIPTITAKMNAGSSYFVEVGHNGNGNLEASSSTDAGYTACNGGGIEYDS…	811	Eukaryota; Fungi; Dikarya; Ascomycota; Pezizomycotina; Eurotiomycetes; Eurotiomycetidae; Eurotiales; Aspergillaceae; Aspergillus				taxon:341663				NIH2624
XP_025462619	0.714	XP_025462619.1	1140.56	Aspergillus sclerotioniger CBS 115572		extracellular serine-rich protein [Aspergillus sclerotioniger CBS 115572]	0	0.851	786	10	796	777	0.9876	806	11	MSSLALSLSCFLGFITCTTPPGVWSQNPTISTASSSSSAAEATGTVVPGTTSAVHSLITSTTPSTLISVGSTSTSTTSGSISTFVEPSSSVSSSTLDTMSLTSSLAVSVAPSATPITATPITAGSIAANILVIARDSASASVASSGLNAYGIPFTTLVVPQSGASLPALNSSEGGNFGGIVVASEVSYNYGNTSGYQSALTTDQWNQLWAYQLAYGVRMVQYDVFPGPNFGASAAGDGCCATGVEQLLSFTDISDFPTSGLRTGAGVSTSGLWHYPATIANTTSTKEIARFAAGSTGGETTAAVINNFNGREQMAFFISFDTVWSATSTYLQHAWITWLTRGMYAGYRRVNLNTQIDDMFLETDIYKPNGTTFRITPSDLDGIAKWLPEINAKMNPGSS…	799	Eukaryota; Fungi; Dikarya; Ascomycota; Pezizomycotina; Eurotiomycetes; Eurotiomycetidae; Eurotiales; Aspergillaceae; Aspergillus	Unknown			taxon:1450535				CBS 115572
PYH93799	0.714	PYH93799.1	1143.26	Aspergillus ellipticus CBS 707.79		hypothetical protein BO71DRAFT_484301 [Aspergillus ellipticus CBS 707.79]	0	0.857	808	1	808	806	1	806	1	MVNPWLLSWGCYFGFITCRTPPGVWTSKPTAISTTSTSSAFASSTAVLGTAAPGPTSVVHSFGTTTTTTTTATTSSSLSFDSLSSTASVPSAFVTSLDSDSTLVVSVSPSSVSTSTPSTPSTMSLSLSTSVVPSVVPSAAPISAGSIAADILVIARDTASAKVASSGLNAIGIPFTTLVVPQSGTSLPALNGTSGGNFGGIVVAGEVSYNYGNASGYQSALTTDQWNQLYAYQLAYGVRMVQYDVYPGPNFGASAVGSGCCATGVEQLLSFSDVSDFPTAGLRTGAGISTTGLWHYPASISNSSTTKEIARFAANSVTASDTTAAVINNFAGREQMAFFLSFDTSWSATSTLLQHAWISWLTRGLYAGYRRVNLNTQIDDMFLETDIYKPNGTTFRITP…	808	Eukaryota; Fungi; Dikarya; Ascomycota; Pezizomycotina; Eurotiomycetes; Eurotiomycetidae; Eurotiales; Aspergillaceae; Aspergillus	Unknown		CBS:707.79	taxon:1448320				CBS 707.79
RDW86666	0.712	RDW86666.1	1008.05	Aspergillus mulundensis		hypothetical protein DSM5745_03308 [Aspergillus mulundensis]	0	0.771	1112	446	668	667	0.8288	806	139	MVAPTLVLQIGCFFGFLTCDTPRGVWPEGRPTVISPFPPGPSQSYTTSVTSTSTSTQTSITFTSTSTGPTVTGIPTPSVPVTTPPHTTLTTVTTRPTSTADSTTISSTVVDPSSSSTIVPDPSTDPGTSQPGTSEPSTSEPTSTATEPGTSHPGTSSEPSTSEPSTATEPGTSQPGTTEPGTSEPTSTASDPSTSQPGTSEPTSTATEPGTSEPTSTATEPGTSEPTSTATEPGTSEPTSTATEPGTSEPTSTATEPGTSEPTSTATEPGTSEPTSTASEPSTEPGTSTEPGTSTEPTQTSTSVVDPTSDQSSTATSTPGSDPSSTLTSSSTSSADPSSTLTSSGTPTTSPSDTVTTSSTPSTSPSSTLSSTSTSTLSPSTSPSSTVTSTSTTPSASPS…	1113	Eukaryota; Fungi; Dikarya; Ascomycota; Pezizomycotina; Eurotiomycetes; Eurotiomycetidae; Eurotiales; Aspergillaceae; Aspergillus		Bangladesh	DSM:5745	taxon:1810919			soil	DSM 5745
OJZ89173	0.71	OJZ89173.1	1117.06	Aspergillus luchuensis CBS 106.47		hypothetical protein ASPFODRAFT_129453 [Aspergillus luchuensis CBS 106.47]	0	0.849	804	13	796	792	0.9876	806	11	MNTLKSSITSLNCFLGFITCNTPPGIWPLKPTVLTSASSASSTPVAEVTGPTAPGTTSAVHSLTSTTTSSFVSFLSSTSSAPSSFVTSVASPTTFVDTSVSGSASALSSSTASIMSVSLSLSSSIVASSAVPAATPVSSGSIAANILVIARDTASAGVASSGLNAYGIPFTTLVVPQSGTSLPALNGTEGGNFAGIVVASEVSYNYGNATGYQSALTTDQWNQLYAYQLAYGVRMVQYDVYPGPSYGASAAGDGCCATGVEQLMSFTDISDFPTSGLKTGAGVSTSGLWHYPATVSNTTSTKEIARFAANSDSSSETTAAVINNFDGREQMAFFISFDTTWSATSTYLQHAWITWLTRGLYAGYRRVNLNTQIDDMFLETDIYKPNGTTFRITPADLDG…	804	Eukaryota; Fungi; Dikarya; Ascomycota; Pezizomycotina; Eurotiomycetes; Eurotiomycetidae; Eurotiales; Aspergillaceae; Aspergillus	Unknown		CBS:106.47	taxon:1137211				CBS 106.47
XP_025500777	0.71	XP_025500777.1	1159.82	Aspergillus aculeatinus CBS 121060		extracellular serine-rich protein [Aspergillus aculeatinus CBS 121060]	0	0.855	756	1	806	756	1	806	1	MIPSWLLNAGCFFGFITCHTPPGVWPDQGATVISSTAAPLTTSTIGVSGTIVPVTTSIVHSFTTTDSLAFSSIVAAPSASAAVSASVAAVSAGSVAANILVIARDTASANVASSGLNAYGIPFTTLVVPQAGASLPALNTTTGGNFGGIVVASEVSYDYGTAGFQSALTTDQWNQLYAYQLAYGVRMVQYDVYPGPNYGASAVGGGCCDTGVEQLVSFSDISDFPTSGLKTGAGVSTSGLWHYPATISDTNTTKQIASFASNSVVSSDTTAAVINNFSGREQMAFFISFDTTWSATSNYLQHAWIAWITRGLYAGYRRVNLNTQIDDMFLETDIYYPNGTTFRITPDDLTGITNWVPTINAKMNAGSSYYVEVGHNGNGNIEASANTGDAGYDACNGGA…	756	Eukaryota; Fungi; Dikarya; Ascomycota; Pezizomycotina; Eurotiomycetes; Eurotiomycetidae; Eurotiales; Aspergillaceae; Aspergillus	Unknown		CBS:121060	taxon:1448322				CBS 121060
GAA84457	0.709	GAA84457.1	1115.91	Aspergillus kawachii IFO 4308		extracellular serine-rich protein [Aspergillus kawachii IFO 4308]	0	0.848	804	13	796	792	0.9876	806	11	MNTLKSSITSLNCFLGFITCNTPPGIWPLKPTVLTSASSASSTPVAEVTGPTAPGTTSAVHSLTSTTTSSFVSFLSSTSSAPSSFVTSVASPTTFVDTSVSGSASALSSSTASTMSVSLSLSSSIVASSAVPAATPVSSGSIAANILVIARDTASAGVASSGLNAYGIPFTTLVVPQSGTSLPALNGTEGGNFAGIVVASEVSYNYGNATGYQSALTTDQWNQLYAYQLAYGVRMVQYDVYPGPSYGASAAGDGCCATGVEQLMSFTDISDFPTSGLKTGAGVSTSGLWHYPATVSNTTSTKEIARFAANSDSGSETTAAVINNFDGREQMAFFISFDTTWSATSTYLQHAWITWLTRGLYAGYRRVNLNTQIDDMFLETDIYKPNGTTFRITPADLDG…	804	Eukaryota; Fungi; Dikarya; Ascomycota; Pezizomycotina; Eurotiomycetes; Eurotiomycetidae; Eurotiales; Aspergillaceae; Aspergillus				taxon:1033177				IFO 4308
XP_025534916	0.708	XP_025534916.1	1123.61	Aspergillus costaricaensis CBS 115574		extracellular serine-rich protein [Aspergillus costaricaensis CBS 115574]	0	0.848	804	13	796	792	0.9876	806	11	MNTLKSSITSLNCFLGFITCKTPPGIWPQNPTVLTSASSASSTPVAEVTGPTAPGTTSAVHSLTTTTTSSFVSFLSSTSSAPSSFVTSAASSTTFVDTSASGSVSALSSSTASTMSVSLSLSSSIVASSAVPAATPVSSGSIAANILVIARDTASAGVASSGLNAYGIPFTTLVVPQSGASLPALNGTEGGNFAGIVVASEVSYNYGNATGYQSALTTDQWNQLYAYQLAYGVRMVQYDVYPGPSYGASAVGDGCCATGVEQLMSFSDISDFPTSGLKTGAGVSTSGLWHYPATVSNTTSTKEIARFAANSDSGSETTAAVINNFDGREQMAFFISFDTTWSATSTYLQHAWITWLTRGLYAGYRRVNLNTQIDDMFLETDIYKPNGTTFRITPADLDG…	804	Eukaryota; Fungi; Dikarya; Ascomycota; Pezizomycotina; Eurotiomycetes; Eurotiomycetidae; Eurotiales; Aspergillaceae; Aspergillus	Unknown		CBS:115574	taxon:1448317				CBS 115574
PYI01133	0.708	PYI01133.1	1135.17	Aspergillus sclerotiicarbonarius CBS 121057		extracellular serine-rich protein [Aspergillus sclerotiicarbonarius CBS 121057]	0	0.85	783	6	800	778	0.9926	806	7	MSSLALSVSCFLGFITCNTPPGVWSQNPTISSASSSSTSSAEATGTPVPGTTLAVHSLTTTSSSSSFSSSSTAPSTLVTSVGSTSTFVQPSSSVSTNALDTMSLTSSLAVSVAPSATPVMAGSIAANILVIARDSASASVATSGLNAYGIPFTTLVVPQTGASLPALNGSDGGNFGGIVVASEVSYNYGNDSYQSALTTDQWNQLWAYQLAYGVRMVQYDVYPGPNYGASAAGDGCCATGVEQLMSFTDISDFSTSGLRTGAGVSTSGLWHYPATIANTTTTKQIAQFAANGTGSATTAAVINNFSGREQMAFFISFDTVWSATSTYLQHAWITWLTRGLYAGYRRVNLNTQIDDMFLETDIYKPTNTTFRITPTDLEGIASWLPTINAKMNTGSSYFV…	783	Eukaryota; Fungi; Dikarya; Ascomycota; Pezizomycotina; Eurotiomycetes; Eurotiomycetidae; Eurotiales; Aspergillaceae; Aspergillus	Unknown		CBS:121057	taxon:1448318				CBS 121057
GAQ37029	0.706	GAQ37029.1	1121.69	Aspergillus niger		extracellular serine-rich protein [Aspergillus niger]	0	0.847	804	13	796	792	0.9876	806	11	MNTLKSSITSLNCFLGFITCKTPPGIWPQNPTVLTSASSASSTPVAEVTGPTAPGTTSAVHSLTTTTTSSFVSFLSSTSSAPSSFVTSAASSTTFVDTSASGSVSALSSSTASTMSVSLSLSSSIVASSAVPAATPVSSGSIAANILVIARDTASAGVASSGLNAYGIPFTTLVVPQSGASLPALNGTEGGNFAGIVVASEVSYNYGNATGYQSALTTDQWNQLYAYQLAYGVRMVQYDVYPGPSYGASAVGDGCCATGVEQLMSFSDISDFPTSGLKTGAGVSTSGLWHYPATVSNTTSTKEIARFAANSDSGSETTAAVINNFDGREQMAFFISFDTTWSATSTYLQHAWITWLTRGLYAGYRRVNLNTQIDDMFLETDIYKPNGTTFRITPADLDG…	804	Eukaryota; Fungi; Dikarya; Ascomycota; Pezizomycotina; Eurotiomycetes; Eurotiomycetidae; Eurotiales; Aspergillaceae; Aspergillus			JSPC<CHN>:An76	taxon:5061				An76
XP_025386020	0.706	XP_025386020.1	1115.91	Aspergillus eucalypticola CBS 122712		extracellular serine-rich protein [Aspergillus eucalypticola CBS 122712]	0	0.847	804	13	796	792	0.9876	806	11	MNTLKSSITSLNCFLGFITCKTPPGIWPQNPTVLTSASSASSTPVAEVTGPTAPGTTSAVHSLTTTTTSSFVSFLSSTSSAPSSFVTSVASPTTFVDTSVSGSASALSSSTASTMSVSLSLSSSIVASSAVPAATPVSSGSIAANILVIARDTASAGVASSGLNAYGIPFTTLVVPQSGTSLPALNGTEGGNFGGIVVASEVSYNYGNATGYQSALTTDQWNQLYAYQLAYGVRMVQYDVYPGPSYGASAAGDGCCATGVEQLMSFTDISDFPTSGLKTGAGVSTSGLWHYPATVSNTTSTKEIARFAANSDSGSETTAAVINNFDGREQMAFFISFDTTWSATSTYLQHAWIPWLTRGLYAGYRRVNLNTQIDDMFLETDIYQPNGTTFRITPADLDG…	804	Eukaryota; Fungi; Dikarya; Ascomycota; Pezizomycotina; Eurotiomycetes; Eurotiomycetidae; Eurotiales; Aspergillaceae; Aspergillus	Unknown			taxon:1448314				CBS 122712
XP_020055631	0.706	XP_020055631.1	1154.43	Aspergillus aculeatus ATCC 16872		hypothetical protein ASPACDRAFT_30018 [Aspergillus aculeatus ATCC 16872]	0	0.853	756	1	806	756	1	806	1	MIPSWLLNAGCFFGFITCHTPPGVWPDQGATVISSTATPLTTSTIGVSGTIVPGTTSIVHSFTTTDSLAFSSIVAAPSASAAVSASVAAVSAGSVAANILVIARDTASANVASSGLNAYGIPFTTLVVPQAGASLPTLNTTTGGNFGGIVVASEVSYDYGTAGFQSALTTDQWNQLYAYQLAYGVRMVQYDVYPGPNYGASAVGGGCCDTGVEQLVSFSDISDFPTSGLKTGAGVSTSGLWHYPATISDTNTTKQIASFASNSVVSSDTTAAVINNFSGREQMAFFISFDTTWSATSNYLQHAWITWITRGLYAGYRRVNLNTQIDDMFLETDIYYPNGTTFRITPDDLTGITNWVPTINAKMNAGSSYYVEVGHNGNGNIEASANTGDAGYDACNGGA…	756	Eukaryota; Fungi; Dikarya; Ascomycota; Pezizomycotina; Eurotiomycetes; Eurotiomycetidae; Eurotiales; Aspergillaceae; Aspergillus	Unknown		ATCC:16872	taxon:690307				ATCC 16872
KKK15354	0.705	KKK15354.1	993.416	Aspergillus rambellii		hypothetical protein ARAM_003551 [Aspergillus rambellii]	0	0.77	791	126	674	666	0.8362	806	133	MTVPALAWQIGCFFGFLTCTTPPGEWPETPTVISSGPPTSTATSITTSVATTTTTTTTTTTSSSITPTVTTTLTTGVTSTSSTAGSSTFTSSSSTSTSTTTVSTSTSAVSTPTSSSTMTSLSSTSILPSATGTIAANILVIARDSSQAGVASSGLNAYGIPFTTLLVPQSGVQLPTLNSSSGGNFGGIVVAGEVSYDYGNDTWSSALTDDQWNQLYAYQLAYGVRMVQTDVYPGSKFGTTAVTDGCCADGVEQLISFSDVSDFPTSGLRTGAGVTTEGLWHYPASISDSSTTKAIATFAANSVTNTESTAAVINNFNGRQQMAFFISFDTTWSATSNYLQHAWITWVTRGLHAGYRRVNLNTQIDDMMLQTEMYQSTTDIFRITPADMDGISSWLPTIR…	791	Eukaryota; Fungi; Dikarya; Ascomycota; Pezizomycotina; Eurotiomycetes; Eurotiomycetidae; Eurotiales; Aspergillaceae; Aspergillus		Cote d'Ivoire: Tai National Park		taxon:308745			soil from tropical rainforest	SRRC1468
KKK19527	0.705	KKK19527.1	993.416	Aspergillus ochraceoroseus		hypothetical protein AOCH_007249 [Aspergillus ochraceoroseus]	0	0.77	789	124	674	666	0.8362	806	133	MTVPALAWQIGCFFGFLTCTTPPGEWPETPTVISSGPPTSTATSITTSVATTTTTTTTTSSSITPTVTTTLTTGVTSTSSTAGSSTFTSSSSTSTSTTTVSTSTSAVSTPTSSSTMTSLSSTSILPSATGTIAANILVIARDSSQAGVASSGLNAYGIPFTTLLVPQSGVQLPTLNSSSGGNFGGIVVAGEVSYDYGNDTWSSALTDDQWNQLYAYQLAYGVRMVQTDVYPGSKFGTTAVTDGCCADGVEQLISFSDVSDFPTSGLRTGAGVTTEGLWHYPASISDSSTTKAIATFAANSVTNTESTAAVINNFNGRQQMAFFISFDTTWSATSNYLQHAWITWVTRGLHAGYRRVNLNTQIDDMMLQTEMYQSTTDIFRITPADMDGISSWLPTIRAK…	789	Eukaryota; Fungi; Dikarya; Ascomycota; Pezizomycotina; Eurotiomycetes; Eurotiomycetidae; Eurotiales; Aspergillaceae; Aspergillus		Cote d'Ivoire: Tai National Park		taxon:138278			soil from tropical rainforest	SRRC1432
PTU17588	0.705	PTU17588.1	993.416	Aspergillus ochraceoroseus IBT 24754		hypothetical protein P175DRAFT_0446142 [Aspergillus ochraceoroseus IBT 24754]	0	0.77	752	87	674	666	0.8362	806	133	MTVPALAWQIGCFFGFLTCTTPPGEWPETPTVISSGPPTSTATSITTSVATTTTTTTTTSSSITPTVTTTLTTGVTSTSSTAGSTSILPSATGTIAANILVIARDSSQAGVASSGLNAYGIPFTTLLVPQSGVQLPTLNSSSGGNFGGIVVAGEVSYDYGNDTWSSALTDDQWNQLYAYQLAYGVRMVQTDVYPGSKFGTTAVTDGCCADGVEQLISFSDVSDFPTSGLRTGAGVTTEGLWHYPASISDSSTTKAIATFAANSVTNTESTAAVINNFNGRQQMAFFISFDTTWSATSNYLQHAWITWVTRGLHAGYRRVNLNTQIDDMMLQTEMYQSTTDIFRITPADMDGISSWLPTIRAKLNPGSSYFVEIGYNGNGNIEAGTRALGYDVCTGGGIE…	752	Eukaryota; Fungi; Dikarya; Ascomycota; Pezizomycotina; Eurotiomycetes; Eurotiomycetidae; Eurotiales; Aspergillaceae; Aspergillus				taxon:1392256				IBT 24754
OJJ00148	0.704	OJJ00148.1	1008.44	Aspergillus versicolor CBS 583.65		hypothetical protein ASPVEDRAFT_164665 [Aspergillus versicolor CBS 583.65]	0	0.771	675	2	675	674	0.8375	806	132	MSVTTSTAPAATGTLAANILILARDSTQADVASSGLNGYGIPYTTLLVPQAGVELPALNSSSGGNFGGIVVAGEVSYDYGSDSWRSALTDDQWNQLYAYQLAYGVRMVQYDVFPGPKFGASSVGDGGCCADGVEQLVYFSDTDDFPTAGLRTGSNAGVSTEGLWHYPASVSDTNTTKAIASFAAGGGVSGESAAAVINNFDGRQQMVFFIGFDTVWSQTSNYLQHAWITWVTRGLYAGHRRVNLNTQIDDMFLETDIYSPAGRIYRIGTADMDGITSWLPTIRGKLNAGSTYFVEIGHNGNGNIEAAVEAAGENTCSGGAIEYDSPPDTELEFQKPLGSGTSLWPSSPANYTWTTTCTNSDSLLIWFQEHLNDYAYISHTFTHLEQNNATYEDIYKEIS…	675	Eukaryota; Fungi; Dikarya; Ascomycota; Pezizomycotina; Eurotiomycetes; Eurotiomycetidae; Eurotiales; Aspergillaceae; Aspergillus	Unknown		CBS:583.65	taxon:1036611				CBS 583.65
RDK43674	0.704	RDK43674.1	1110.13	Aspergillus phoenicis ATCC 13157		extracellular serine-rich protein [Aspergillus phoenicis ATCC 13157]	0	0.846	804	13	796	792	0.9876	806	11	MNSLKSSITSLNCFLGFITCTTPPGIWPKNPTVLTSASTASATSVAEVTRPTTPGTTSAVHSLTTTTTASLVSFLSSTSSAASTFVTSVGSPTTFVDTSASGSASALSSSTTTIMSVSLSLSSSIVASSAVPAATPVSSGSIAADILVIARDTASAGVASSGLNAYGIPFTTLIVPQSGTSLPALNGTEGGNFGGIVVASEVSYNYGNATGYQSALTTDQWNQLYAYQLAYGVRMVQYDVYPGPSYGASAAGDGCCATGVEQLMSFTDISDFPTSGLKTGAGVSTTGLWHYPATVTNTTTTKEIARFAANSDSGSETTAAVINNFNGREQMAFFISFDTTWSATSTYLQHAWIPWLTRGLYAGYRRVNLNTQIDDMFLETDIYKPNGTTFRITPADLDG…	804	Eukaryota; Fungi; Dikarya; Ascomycota; Pezizomycotina; Eurotiomycetes; Eurotiomycetidae; Eurotiales; Aspergillaceae; Aspergillus	Unknown		ATCC:13157	taxon:1353007				ATCC 13157
XP_001400266	0.704	XP_001400266.1	1108.59	Aspergillus niger CBS 513.88		extracellular serine-rich protein [Aspergillus niger CBS 513.88]	0	0.846	804	13	796	792	0.9876	806	11	MNSLKSSITSLNCFLGFITCTTPPGIWPKNPTVLTSASTASATSVAEVTRPTTPGTTSAVHSLTTTTTASLVSFLSSTSSAASTFVTSVGSPTTFVDTSASGSASALSSSTTTTMSVSLSLSSSIVASSAVPAATPVSSGSIAADILVIARDTASAGVASSGLNAYGIPFTTLIVPQSGTSLPALNGTEGGNFGGIVVASEVSYNYGNATGYQSALTTDQWNQLYAYQLAYGVRMVQYDVYPGPSYGASAAGDGCCATGVEQLMSFTDISDFPTSGLKTGAGVSTTGLWHYPATVTNTTTTKEIARFAANSDSGSETTAAVINNFNGREQMAFFISFDTTWSATSTYLQHAWIPWLTRGLYAGYRRVNLNTQIDDMFLETDIYKPNGTTFRITPADLDG…	804	Eukaryota; Fungi; Dikarya; Ascomycota; Pezizomycotina; Eurotiomycetes; Eurotiomycetidae; Eurotiales; Aspergillaceae; Aspergillus				taxon:425011
XP_025518603	0.704	XP_025518603.1	1116.29	Aspergillus piperis CBS 112811		extracellular serine-rich protein [Aspergillus piperis CBS 112811]	0	0.849	804	8	801	797	0.9938	806	6	MNTLKSSIISLNCFLGFITCNTPPGIWPLKPTVLTSASSASSTPVAEVTGPTAPGTTSAVHSLTSTTTSSFVSFLSSTSSAPSSFVTSVASPTTFVDTSVSGSASALSSSTASTMSVSLSLSSSIVASSAVPAATPVSSGSIAANILVIARDTASAGVASSGLNAYGIPFTTLVVPQSGTSLPALNGTEGGNFAGIVVASEVSYNYGNATGYQSALTTDQWNQLYAYQLAYGVRMVQYDVYPGPSYGASAAGDGCCATGVEQLMSFTDISDFPTSGLKTGAGVSTSGLWHYPATVSNTTSTKEIARFAANSDSGSETTAAVINNFDGREQMAFFISFDTTWSATSTYLQHAWITWLTRGLYAGYRRVNLNTQIDDMFLETDIYKPNGTTFRITPADLDG…	804	Eukaryota; Fungi; Dikarya; Ascomycota; Pezizomycotina; Eurotiomycetes; Eurotiomycetidae; Eurotiales; Aspergillaceae; Aspergillus	Unknown		CBS:112811	taxon:1448313				CBS 112811
SPB47736	0.703	SPB47736.1	1108.21	Aspergillus niger		unnamed protein product [Aspergillus niger]	0	0.845	804	13	796	792	0.9876	806	11	MNSLKSSITSLNCFLGFITCTTPPGIWPKNPTVLTSASTASATSVAEVTRPTTPGTTSAVHSLTTTTTASLVSFLSSTSSAASTFVTSVGSPTTFVDTSASGSASALSSSTTTTMSVSLSLSSSIVASSAVPAATPVSSGSIAADILVIARDTASAGVASSGLNAYGIPFTTLIVPQSGTSLPALNGTEGGNFGGIVVASEVSYNYGNATGYQSALTTDQWNQLYAYQLAYGVRMVQYDVYPGPSYGASAAGDGCCATGVEQLMSFTDISDFPTSGLKTGAGVSTTGLWHYPATVTNTTTTKEIARFAANSDSGSETTAAVINNFNGREQMAFFISFDTTWSATSTYLQHAWIPWLTRGLYAGYRRVNLNTQIDDMFLETDIYKPNGTTFRVTPADLDG…	804	Eukaryota; Fungi; Dikarya; Ascomycota; Pezizomycotina; Eurotiomycetes; Eurotiomycetidae; Eurotiales; Aspergillaceae; Aspergillus				taxon:5061				N402 (ATCC 64974)
XP_022387363	0.702	XP_022387363.1	1147.5	Aspergillus bombycis		extracellular serine-rich protein [Aspergillus bombycis]	0	0.851	791	1	806	791	1	806	1	MVLPWLLRTGCYFGLITCDTPPGVWPEGIPSVIAPVPPSRTSGVTTSSPGITSSVLSFTSSPPVTGPSSFVTTTFASSASSSTSTSLPSFTSTLVSVSTPVSASSTMSLIPTPSSSIIPSATPSASVITNGNVAGDILVIAKDTAAANVATSGLNGYGIPFTTLLVPQSGVALPELNGTAGGNFGGIVVASEVSYDYGAQGFQSALTTDQWNQLYAYQLEYSVRMVQYDVYPGPNYGASAVGGGCCDSGVEQLVSFSDVSDFKEAGLKTGAGVSTTGLWHYPATVNDTATTKEIARFAANGNYGSETTAAVINNFNGRQQMAFFLSFDTTWSATSNYLQHAWINWLTRGLYAGHRRVNLNTQIDDMFLETDIYHPNDTTFRITPRDMKGISDWLPEING…	791	Eukaryota; Fungi; Dikarya; Ascomycota; Pezizomycotina; Eurotiomycetes; Eurotiomycetidae; Eurotiales; Aspergillaceae; Aspergillus	Unknown	Japan		taxon:109264			excrement	NRRL26010
RDH29735	0.701	RDH29735.1	1114.37	Aspergillus welwitschiae		extracellular serine-rich protein [Aspergillus welwitschiae]	0	0.844	804	13	796	792	0.9876	806	11	MNSLKSSITSLNCFLGFITCTTPPGIWPKNPTVLTSASTASATPVAEVTRPTTPGTTSAVHSLTTTTTASLVSFLSSTSSAASTFVTSVGSPTTFVDTSASGSASALSSSTTTTMSVSLSLSSSIVASSAVPAATPISSGSIAADILVIARDTASAGVASSGLNAYGIPFTTLIVPQSGTSLPALNGTEGGNFGGIVVASEVSYNYGNATGYQSALTTDQWNQLYAYQLAYGVRMVQYDVYPGPSYGASAAGDGCCATGVEQLMSFTDISDFPTSGLKTGAGVSTTGLWHYPATVTNTTTTKEIARFAANSDSGSETTAAVINNFNGREQMAFFISFDTTWSATSTYLQHAWIPWLTRGLYAGYRRVNLNTQIDDMFLETDIYKPNGTTFRITPADLDG…	804	Eukaryota; Fungi; Dikarya; Ascomycota; Pezizomycotina; Eurotiomycetes; Eurotiomycetidae; Eurotiales; Aspergillaceae; Aspergillus	Unknown		CBS:139.54b	taxon:1341132				CBS 139.54b
CEL07261	0.699	CEL07261.1	986.867	Aspergillus calidoustus		hypothetical protein ASPCAL10424 [Aspergillus calidoustus]	0	0.761	894	235	664	660	0.8238	806	143	MVVPDLVLRVGCFFGFLTCNTPPGEWPEASPTWSFPGPPPPWATTTSISTTSATSTSTTPTLPPTSTPTTSIPTTDTTTTEPTETPSTTPTVTVTTTDSTSTSGDPTSTTDSTSSPDSSTDTTTTSATSDTTTDTTSTPDPTSTSDTTSTTDTASTSGTPDTSSTSTTGTPDSTSTTFTTSPSPGTSTTSATTPTSSTTSTSVTSPTTSPTTSPTTSSSMSVTTTSSSVVPSATGTIAANILVIARDNTQAAVAYSGLNGYGIPYSTLIVPQAGVELPSLNTSTGGNFGGIVVAGEVSYDYGTEGWRSALTDDQWNQLYAYQLAYGVRMVQYDVYPGPKFGATALSGGCCASGVEQLISFSDVSDFPTSGLRTGAGVSTQGLWHYPSSISDTATTKQIA…	894	Eukaryota; Fungi; Dikarya; Ascomycota; Pezizomycotina; Eurotiomycetes; Eurotiomycetidae; Eurotiales; Aspergillaceae; Aspergillus				taxon:454130
ODM15152	0.699	ODM15152.1	1010.75	Aspergillus cristatus		hypothetical protein SI65_09391 [Aspergillus cristatus]	0	0.766	690	14	677	672	0.8337	806	135	MSLIPSSSFSSMSPAAPPVGSKPVSSNILVIAKDNATASDATSGLNAYGVPFTALVVPQNGVQLPALNSSEGGNFGGIFITSEVSYDYGQERGFQSALTPDQWNQLYAYQIEYGVRMVHQDVYPGDKFGTTPAGEGCCANDVEQLVSISDTSEFPTAGLKIGEGVTTKGLYHYPATIVNTTNTKEIAQFAENGVITTKTTAAVINNFDGRQQMAFFISSNTTWSQTSTYLQHAWINWITRGTHAGQRRVTLNTQIDDMFLESDIYNSPGTVYRITPADMNGIVEWLPSIRAKMNPGSDYFMEIGHNGNGNIEASSTTEEGESICNGGGIEYDSPPDTEMEFKKPQGTGADLWPVRATAYTWSSTCTNRDELLLWWTNEANRDQFAHVSHTFTHLEQNNA…	690	Eukaryota; Fungi; Dikarya; Ascomycota; Pezizomycotina; Eurotiomycetes; Eurotiomycetidae; Eurotiales; Aspergillaceae; Aspergillus		China		taxon:573508			Fuzhuan brick tea	GZAAS20.1005
PIG81071	0.693	PIG81071.1	1130.16	Aspergillus arachidicola		extracellular serine-rich protein [Aspergillus arachidicola]	0	0.847	794	1	806	794	1	806	1	MVLPWLLRTGCYFGLITCDTPPGVWPEGIPSVIAPVPPSRTSGVTTNSPGFTSSVLSFTSSSPPATGSSSFVTITTTLASSTSTSTSTSLPSFTSTLVSVSTPVSASSTMSLIPSPSSSLIPSATPSASVIANGNVAGNILVIAKDTAAANVATSGLNGYGIPFTTLLVPQSGATLPELNGTSGGNFGGIVVASEVSYDYGAQGFQSALTTDQWNQLYAYQLEYSVRMVQYDVYPGPNYGASAVGGGCCDSGVEQLVSFSDVSDFKEAGLKTGAGVSTTGLWHYPASVSDTATTKEIARFAANGNYGSETTAAVINNFNGRQQMAFFLSFDTTWSATSNYLQHAWINWLTRGLYAGHRRVNLNTQIDDMFLETDIYYPNGTTFRITTADMDGISSWLPT…	794	Eukaryota; Fungi; Dikarya; Ascomycota; Pezizomycotina; Eurotiomycetes; Eurotiomycetidae; Eurotiales; Aspergillaceae; Aspergillus		Argentina: Corrientes	CBS:117610	taxon:656916	Arachis glabrata		leaf	CBS 117610
XP_015400894	0.692	XP_015400894.1	1113.98	Aspergillus nomius NRRL 13137		putative extracellular serine-rich protein, partial [Aspergillus nomius NRRL 13137]	0	0.846	855	65	806	791	1	806	1	IDVYNVIVPAGTDRNRRSAGILVDWTPTGPHCHSLSFAPRPLYHSLCVSTSPRVHSGKPGSSFPMVLPWLLRTGCYFGLITCDTPPGVWPEGIPSVIAPVPPSRTSGVTTSSPDITSSVLSFTSSPPVTGSSSFVTTTFASSISSSASTSLPSFTSTLVSVSTPASASSTMSLIPTPSSSIIPSATPSASVIANGNVAGNILVIAKDTAAANVATSGLNGYGIPFTTLLVPQSGVTLPELNGTAGGNFGGIVVASEVSYDYGAQGFQSALTTDQWNQLYAYQLEYSVRMVQYDVYPGPNYGASAVGGGCCGSGVEQLVSFSDVSDFKEAGLKTGAGVSTTGLWHYPATVNDTATTKEIARFAANGNYGSETTAAVINNFNGRQQMAFFLSFDTTWSATS…	855	Eukaryota; Fungi; Dikarya; Ascomycota; Pezizomycotina; Eurotiomycetes; Eurotiomycetidae; Eurotiales; Aspergillaceae; Aspergillus	Unknown	USA: Peoria, Illinois		taxon:1509407	wheat		plant tissue	NRRL 13137
RAQ68869	0.691	RAQ68869.1	1128.24	Aspergillus flavus		extracellular serine-rich protein [Aspergillus flavus]	0	0.845	794	1	806	794	1	806	1	MVLPWLLRTGCYFGLITCDTPPGVWPEGVPSVIAPVPPSRTSGVTTNSPGFTSSVLSFTSSSPPVTGSSSLVTTTTTLASSTSTSTSTSLPSFTSTLVSVSTPVSASSTMSLIPSPSSSIIPSATPSASVIANGNVAGNILVIAKDTAAANVATSGLNGYGIPFTTLLVPQSGVTLPELNGTSGGNFGGIVVASEVSYDYGAQGFQSALTTDQWNQLYAYQLEYSVRMVQYDVYPGPNYGASAVGGGCCDSGVEQLVSFSDVSDFKEAGLKTGAGVSTTGLWHYPASVNDTATTKEIARFAANGNYGSETTAAVINNFNGRQQMAFFLSFDTTWSATSNYLQHAWINWLTRGLYAGHRRVNLNTQIDDMFLETDIYYPNGTTFRITTADMDGISSWLPT…	794	Eukaryota; Fungi; Dikarya; Ascomycota; Pezizomycotina; Eurotiomycetes; Eurotiomycetidae; Eurotiales; Aspergillaceae; Aspergillus		USA		taxon:5059	Zea mays		maize field	NRRL 118543
XP_002373631	0.691	XP_002373631.1	1131.32	Aspergillus flavus NRRL3357		extracellular serine-rich protein, putative [Aspergillus flavus NRRL3357]	0	0.845	794	1	806	794	1	806	1	MVLPWLLRTGCYFGLITCDTPPGVWPEGVPSVIAPVPPSRTSGVTTNSPGFTSSVLSFTSSSPPVTGSSSFVTTTTTLASSTSTSTSTSLPSFTSTLVSVSTPVSASSTMSLIPSPSSSIIPSATPSASVIANGNVAGNILVIAKDTAAANVATSGLNGYGIPFTTLLVPQSGVTLPELNGTSGGNFGGIVVASEVSYDYGAQGFQSALTTDQWNQLYAYQLEYSVRMVQYDVYPGPNYGASAVGGGCCDSGVEQLVSFSDVSDFKEAGLKTGAGVSTTGLWHYPASVNDTATTKEIARFAANGNYGSETTAAVINNFNGRQQMAFFLSFDTTWSATSNYLQHAWINWLTRGLYAGHRRVNLNTQIDDMFLETDIYYPNGTTFRITTADMDGISSWLPT…	794	Eukaryota; Fungi; Dikarya; Ascomycota; Pezizomycotina; Eurotiomycetes; Eurotiomycetidae; Eurotiales; Aspergillaceae; Aspergillus	Unknown			taxon:332952				NRRL3357
XP_022401090	0.69	XP_022401090.1	993.416	Aspergillus glaucus CBS 516.65		hypothetical protein ASPGLDRAFT_47278 [Aspergillus glaucus CBS 516.65]	0	0.76	688	15	674	669	0.83	804	136	MSLIPSSFFSSVSPAAPPVDSKPISSNILVIAKDNATASDATSGLNAYGVPFTALLVPQDGIQLPELSGSEGGNFGGIFITSEVSYDYGQEHGFQSALTPDQWNQLYAYQLEYGVRLVHQDVYPGDKFGVTPVGQGCCANDVEQLVSISDTSEFPTAGLKIGEGVTTKGLYHYPATITNATNTKEIAQFAENDVITTKTTAAVINNFDGRQQMAFFISSNTTWSQTSTYLQHAWINWITRGTHAGQRRVTLNTQIDDMFLESDIYNSPGTVYRITPADMEGIVEWLPSIKAKMNPGSDYFIEVGHNGNGNIEASSMTVEGESICNGGGIEYDSPPDTDMEFKKPQGTGTDLWPVRTTAYIWSSTCTNLDELLLWWTDEANRDKFAHVSHTFTHLELNNA…	690	Eukaryota; Fungi; Dikarya; Ascomycota; Pezizomycotina; Eurotiomycetes; Eurotiomycetidae; Eurotiales; Aspergillaceae; Aspergillus	Unknown		CBS:516.65	taxon:1160497				CBS 516.65
EYE90033	0.687	EYE90033.1	988.408	Aspergillus ruber CBS 135680		hypothetical protein EURHEDRAFT_468147 [Aspergillus ruber CBS 135680]	0	0.758	688	15	674	669	0.83	804	136	MSLIPSSFFSSVSPAAPPVGSKPVSSNILVIAKDNATASDATSGLNAYGVPFTALLVPQDGIQLPALSGNEGGNFGGIFVTSEVSYDYGQERGFQSALTPDQWNQLYAYQLEYGVRLVHQDVYPGDKFGTTPAGEGCCANDVEQLVSISDTSEFPTAGLKIGEGVTTKGLYHYPATITNATSTKEIAQFAENNVITTKTTAAVINNFDGRQQMAFFISSNTTWSQTSTYLQHAWINWITRGTHAGQRRVTLNTQIDDMFLESDIYNSPGTVYRVTPADMDGIVEWLPSIRAKMNPGSDYFIEIGHNGNGNIEASSMTEEGESICNGGGIEYESPPDTDMEFKKPQGTGTDLWPVRTTAYTWSSTCTNRDELLLWWTNEVNRDRFAHISHTFTHLELNNA…	690	Eukaryota; Fungi; Dikarya; Ascomycota; Pezizomycotina; Eurotiomycetes; Eurotiomycetidae; Eurotiales; Aspergillaceae; Aspergillus	Unknown		CBS:135680	taxon:1388766				CBS 135680
OWW29371	0.683	OWW29371.1	1072.38	Aspergillus niger		hypothetical protein CAN33_51500 [Aspergillus niger]	0	0.835	781	13	796	769	0.9876	806	11	MNSLKSSITSLNCFLGFITCTTPPGIWPKNPTVLTSASTASATSVAEVTRPTTPGTTSAVHSLTTTTTASLVSFLSSTSSAASTFVTSVGSPTTFVDTSASGSASALSSSTTTTMSVSLSLSSSIVASSAVPAATPVSSGSIAADILVIARDTASAGVASSGLNAYGIPFTTLIVPQSGTSLPALNGTEGGNFGGIVVASEVSYNYGNATGYQSALTTDQWNQLYAYQLAYGVRMVQYDVYPGPSYGASAAGDGCCATGVEQLMSFTDISDFPTSGLKTEIARFAANSDSGSETTAAVINNFNGREQMAFFISFDTTWSATSTYLQHAWIPWLTRGLYAGYRRVNLNTQIDDMFLETDIYKPNGTTFRVTPADLDGIANWLPEINGKMNAGSNYYVEVG…	781	Eukaryota; Fungi; Dikarya; Ascomycota; Pezizomycotina; Eurotiomycetes; Eurotiomycetidae; Eurotiales; Aspergillaceae; Aspergillus		USA: VA	ATCC:1015D-2	taxon:5061			Collected at the UD Department of Agriculture	FDAARGOS_311
OQE37333	0.682	OQE37333.1	1101.66	Penicillium coprophilum		hypothetical protein PENCOP_c010G08275 [Penicillium coprophilum]	0	0.839	818	7	812	802	0.995	806	5	MIALPVWALKVSCYYGFITCDTAPGVWPKNTPTVIAYHPPVSTPSTPGSPVGVGSTTIVTSTLSLTASAPISSVSGTASPSTAAASTFVTFTSSASSSNPTSSSPASGATSSSLVLSSTVSSAPVSTSASVTIPSMSSSAISVSASASPTPLSQAAVAADILVIARDAASANVASSGLNGYGIPFTTLIVPSAGVALPDLNSTAGGNFGGIVVAAEVSYDYGGDKGFQSALTTDQWNQLYAYQLEYGIRMVQYDVYPGPKYGASAISNGCCGDGVEQLVSFTDISDFPTSGLKTGAGVSTTGLWHYPATISNTTSTKKIAAFAPATGFSTESVAAVINDFDGRQQMAFFIGFDTTWSATSNYLQHAWITWITRGLHAGYRRVNLNTQIDDMFLETEIYS…	818	Eukaryota; Fungi; Dikarya; Ascomycota; Pezizomycotina; Eurotiomycetes; Eurotiomycetidae; Eurotiales; Aspergillaceae; Penicillium		Denmark: Lynetten, Amager, Copenhagen		taxon:36646			Water	IBT 31321
AFU51798	0.672	AFU51798.1	1092.41	Penicillium decumbens		hypothetical protein [Penicillium decumbens]	0	0.834	798	6	803	793	0.9963	806	4	MVQLPAWAVPTACFTGIITCDSRPGVWPSKTPQVISWNSPIFGPHPPAPPAAKPTTSAPTTILAPTVSLHSSGTTKAATVATTTLSLASTLSAPTGVPTTLSTSAMSSIAAISASASAAVSAAATPSASATALAHATVANNILVIARDAASASVASSGLNGYGIPFTTLIVPQAGAPLPALNSSNAGNFGGIVIASEVSYDYGATGWQSALTTDQWNQLYAYQLAYGVRMVQYDVFPGPLYGATAVGGGCCNPGVEQDISFTDTSEFPTSGLRTGAGVSTEGLWHYPATISNTTSTKQIAAFAANSVVSTDTTAAVINNFDGREQMAFFISFATDWSPTSNYLQHAWITWITRGVYAGYRRVNFNTQIDDMFLETEIYYPAGKNFRIRAEDLSNIRDWS…	798	Eukaryota; Fungi; Dikarya; Ascomycota; Pezizomycotina; Eurotiomycetes; Eurotiomycetidae; Eurotiales; Aspergillaceae; Penicillium				taxon:69771				114-2
XP_002563138	0.662	XP_002563138.1	1074.31	Penicillium rubens Wisconsin 54-1255		Pc20g06090 [Penicillium rubens Wisconsin 54-1255]	0	0.828	847	7	841	802	0.995	806	5	MIAAPVWALKVGCYYAFITCDTAPGVWPEKTPTVITYHPPVSTPSSTPTSSAGVSSTTVATSTHSFTSSLSSTPVTSSPSTSTTSVTSTFVTFTSSGSISSDSVSESVIVTVPSGTSSVPTQSGTLSVSSSSSAIPSSLVSSSVVSSSAVSTAPVSTSASVTTPRMSSTAISISASPSATSLNHATVAADILVIARDAAAAGVASSGLNGYGIPFTTLLVPSAGVALPDLNGTAGGNFGGIVVASEVSYEYGGDVGFQSALTTDQWNQLYAYQLEYGVRMVQYDVYPGPKFGTSALGGCCDDGIEQLVSFTDISDFPTSGLKTGAGVSTSGLWHYPATISNTTSTKQIASFGPTTGFTTESAAGVINNFDGRQQMAFFIGFDTNWSATSSYLQHAWITW…	847	Eukaryota; Fungi; Dikarya; Ascomycota; Pezizomycotina; Eurotiomycetes; Eurotiomycetidae; Eurotiales; Aspergillaceae; Penicillium; Penicillium chrysogenum species complex				taxon:500485				Wisconsin 54-1255
OXV07819	0.657	OXV07819.1	889.026	Elaphomyces granulatus		hypothetical protein Egran_04420 [Elaphomyces granulatus]	0	0.737	692	31	662	659	0.8176	806	148	MPLSFLGAALAAVTLVSQASISSAQSTLGGNILVIARDAASVGVASNVFTAYGIPCTTLVVPQTGAALPALNSSSGGNFAGFVVASDVSYNIGTSWQSALTQDQWNQIYAYQLQYSVRMVQYDVFPGPLYGTAAAGAGCCGTGVEQLLYFTDTSDFSTAGLKTQSGAGVSTIGLWHYPASITNTTTTKQIAQFAASSDGTSATGTAGVINNFGGREQMVFFTGMDTIWSSTSAFIQHAWVHWLTHGLYAGYRRVNINTQIDDMFLVSDIYLPASTTFRVSTADLDGISAWIPTINAKMNPGSNYFPEICHNGNGNIEASTVAPGGNTLCGAGGIEYDEIPATALEFMKPPGTGTNKWPTTPTTYNWADACLNLDPLKIWWSNPANLNKYAHLSHTFTHE…	693	Eukaryota; Fungi; Dikarya; Ascomycota; Pezizomycotina; Eurotiomycetes; Eurotiomycetidae; Eurotiales; Elaphomycetaceae; Elaphomyces		USA: Oregon, Siuslaw National Forest		taxon:519963			fruiting bodies	OSC145934
OJJ60822	0.649	OJJ60822.1	1010.75	Aspergillus sydowii CBS 593.65		hypothetical protein ASPSYDRAFT_42610 [Aspergillus sydowii CBS 593.65]	0	0.822	802	7	801	796	0.9938	806	6	MVAPTIVLQIGCFFGFLICDTPRGVWPEGRPTVSPWPSSSSSPGISTSTGGTATSGETSVPVTVPTVAPTVTVSTPGTTLTTLPSTDSTTSGPISSTTVSSSTVSSSTSTWTTSISSPSSTPSTTSTMSVSTSAVPAATGTLAANILILARDSTQADVASSGLNGYGIPYTTLLVPQAGVELPALNSSSGGNFGGIVVAGEVSYDYGSDSWRSALTDDQWNQLYAYQLAYGVRMVQYDVFPGPKFGASSVGDGGCCADGVEQLVYFSDTSDFPTAGLRTGSNAGVSTEGLWHYPASVSDTNTTKKIASFAAGGGVSGESAAAVINNFDGRQQMVFFIGFDTVWSQTSNYLQHAWITWITRGLYAGHRRVNLNTQIDDMFLETDIYEPAGQIFRIGTADM…	802	Eukaryota; Fungi; Dikarya; Ascomycota; Pezizomycotina; Eurotiomycetes; Eurotiomycetidae; Eurotiales; Aspergillaceae; Aspergillus	Unknown		CBS:593.65	taxon:1036612				CBS 593.65
PGH17215	0.642	PGH17215.1	902.508	Polytolypa hystricis UAMH7299		hypothetical protein AJ80_04924 [Polytolypa hystricis UAMH7299]	0	0.738	723	52	673	672	0.835	804	132	MACSPLSSTVTVTSTIGTTSTISIPSSISIPSSISIPSSISIPSSSSSASPSPSPSSVATNDALANLLVIASDDGAANSASSGLKGYGIPFTHLIVPKDGVELPELEGSDGGNFGGIVVSAQVSYDYGSDGFRSALTDEQWNQLYAYQLKYGVRMVHYDVYPTTEFGTAPGVGCCAEDKEQLISFSDTSDFPTAGLKTGATMSTKGLWHYTATISNATSTKEIAKFAANEEEGFEGGTAAVINDFDGRQQMVFFLGWATDWSQTSTILQHAWIQWVTRGLYPGYRRINLNTQIDDVFIISDIYEPPGRTFRIRTDDLDAHVAWTSTINAKMNDGSDYFVELAHNGNGNIEYGDDINDDEDVWVCEPGQIDYREVPDTPLEFKKPLGTGEDFWPPQPTSY…	725	Eukaryota; Fungi; Dikarya; Ascomycota; Pezizomycotina; Eurotiomycetes; Eurotiomycetidae; Onygenales; Onygenaceae; Polytolypa				taxon:1447883				UAMH7299
CEL06526	0.637	CEL06526.1	891.338	Aspergillus calidoustus		hypothetical protein ASPCAL09701 [Aspergillus calidoustus]	0	0.735	732	64	671	669	0.8325	806	136	MGVNISTTIPPNTPAAPSLFPSAFSTIPISIPFSAFNISAYTPLPTNAIANIPSALATSVAAMSSTASNGASILAAHILVIARDSAQASIAFSGLNAYGIPYTTLLVPQTGAQLPELDSPDGGGRFGGIVVAGEVSYDYGNGTWTSGLTAAQWSQLYAYQLKYHVRLVEYDVSPGSKFGTKPVAGACCENMEQLVSFSNTSGFPSAGLRTGAAVSTKGLWHYPAAIVNSTSTRAIATFAPNQLFANETVAAVINNFDGREQMAFFIAFDTTWSATSMYLQHAWITWITRGVYAGYRRVNLNTQIDDMFLSTQMYKSDRSFRITPADLNGIASWLPSIRGKLNPGSVYFMEIGHNGNGNIVAATEAVGEVVCNGGAIVIPDPGPTPPEFKKPLGTGTSVW…	732	Eukaryota; Fungi; Dikarya; Ascomycota; Pezizomycotina; Eurotiomycetes; Eurotiomycetidae; Eurotiales; Aspergillaceae; Aspergillus				taxon:454130
KOS47478	0.632	KOS47478.1	1077.39	Penicillium nordicum		hypothetical protein ACN38_g1609 [Penicillium nordicum]	0	0.813	850	8	843	802	0.995	806	5	MMVAVPVWALKVGCYYAFITCDTSPGVWPENTPTVIAYHPPVSTPSSTPSSSVGVSSITLATSTHSLTVSVSLPSTLIGTSYTTVVPSTSTESTFVTFISSGAIPLESASGSVIVTVSSASSSIPTQSGSSSVSSGSASSSAVSYSGSSSASSSASSAVSSNQASSAPVSTSASVTTPSMSSTAISISAVAADILVIARDAASAGVASSGLNGYGIPFTTLIVPSAGVPLPDLNGTAGGNFGGIVVASEVSYEYGGNQGFQSALTTDQWNQLYAYQLEYGVRMVQYDVYPGPKFGTSAIGGCCDDDVEQLVSFTDISDFPTSGLKTGAGVSTSGLWHYPATITDTTFTKQIASFAPTTGFTTESVAGVISDFDGRQQMTFFIGFDTTWSSTSSYLQHAW…	850	Eukaryota; Fungi; Dikarya; Ascomycota; Pezizomycotina; Eurotiomycetes; Eurotiomycetidae; Eurotiales; Aspergillaceae; Penicillium				taxon:229535				DAOMC 185683
RFU27103	0.623	RFU27103.1	830.476	Scytalidium lignicola		hypothetical protein B7463_g9237, partial [Scytalidium lignicola]	0	0.722	751	88	664	661	0.8201	804	144	MLNNTLFKAIILGVFLSTVFAHPRPGLGIIAASETVAEEGTHLAVRRVGRAPIIPTHPANVDGKTISTNTTVQAAAVPVPAAVVAATSVKSTILVIARDTASAYSGFSGLNGYGIPYQVLVVPQAGVALPVLNSSVSIGNFGAIVVLSEVSYDYGGTTGFQSALTAAQWATLYQYQVSFGVRMVRLDVFPGPDFGATALGGCCNDGVEQLVSISNTAAFPTSGIKTGAGVTTAGLWHYPASITNASIATEFAQFAANSGAGFSSVSTAGVINNIGGRQQMAFFIGFATDWSYTSTFLQHAWITWATRGLYTGYRRINLNTQVDDMFLESDIYSPAGTTYRITPADLTQHVTWQANVNSRMSAGSSWFLEIGHNGNGNIEASDDIAIGTQCGTGPIEYPE…	753	Eukaryota; Fungi; Dikarya; Ascomycota; Pezizomycotina; Leotiomycetes; Leotiomycetes incertae sedis; Scytalidium		Germany: Cottbus, Kleinsee, Pinnower Laeuche undTauersche Eichen	DSM:105466	taxon:5539			spores	DSM 105466
OJJ04871	0.623	OJJ04871.1	881.322	Aspergillus versicolor CBS 583.65		hypothetical protein ASPVEDRAFT_54959 [Aspergillus versicolor CBS 583.65]	0	0.726	707	46	668	662	0.8288	806	139	MSSTSLSASATAPVTSTSSIFSSTVLSTNAIITSSSAAPSSTATEPHSSSALAANILVIARDATEAKVASSGLNAYGIPFTTLLVPKTGVQLPDLESPSGGRFGGIVVSGEVSYDYGNGTWASGLTPSQWNQLYAYQIRSGARLVEYDINPGSKSGTRAVSGGCCEAGVEQLVSFSDTSDFPTAGLRTGANVSTKDLWHYPAEIVNSTTTKAIAKFASNQVIEKETTAAVINNFNGRQQMAFFTALDPSWSPTSAYLQHAWITWITRGLYAGYRRVNLNTQIDDMFLSTRMYKSERSFRLTPADLDGITSWLPAVRSRLNPGSTYFVEVGHNGNGNIDAATGQVGEARCSGGAIQLKGPAPTPPEFKKPLGTGSNVWPAEPHSFNWDDSCMNTDELLQW…	707	Eukaryota; Fungi; Dikarya; Ascomycota; Pezizomycotina; Eurotiomycetes; Eurotiomycetidae; Eurotiales; Aspergillaceae; Aspergillus	Unknown		CBS:583.65	taxon:1036611				CBS 583.65
OBT92012	0.622	OBT92012.2	838.951	Pseudogymnoascus verrucosus		hypothetical protein VE01_10313 [Pseudogymnoascus verrucosus]	0	0.722	757	97	663	661	0.8226	806	144	MKLLSFVTLALCSISIVAASVAEPHPIRAAKKHHHHQSNENTHVASQNAHKRPPVLPLATVEVNGQTIHVNTSGAVDVAPAKNRPRLETLPRAVGTSVSSTVLVIARDTLSAYSGYSGLRGYGIPYQILTVPQAGVALPSLNSSLTVGNFGAIVVLGEVSYDYGATGFQSALTAAQWATLYGYQLAFGVRMVRIDVYPGAGSGTVALGGCCGSGVEQLVSLTDTSDFPTAGLKTGAAISTIGMWHYPASIVNSTIAKPFLQFAPASGFAATSTAAVINNIDGRKQMVFFIPFATDWNAGSNLYQHAWIHWATRGLYAGYRRINFNTQIDDMFLTSDIYSPAGNTFRISTSDLNTHKSWVPTINAKLPAGSSYAPEIGHNGNGNIETSDGNGRNCGIGPI…	757	Eukaryota; Fungi; Dikarya; Ascomycota; Pezizomycotina; Leotiomycetes; Leotiomycetes incertae sedis; Pseudeurotiaceae; Pseudogymnoascus	Unknown	Canada: Alberta		taxon:342668			black spruce wood in Sphagnum peat	UAMH 10579
XP_008719225	0.62	XP_008719225.1	861.677	Cyphellophora europaea CBS 101466	Phialophora europaea CBS 101466	hypothetical protein HMPREF1541_06673 [Cyphellophora europaea CBS 101466]	0	0.722	732	72	665	661	0.8251	806	142	MAGPVLSFVTSILGVISSARAQATSTRTTSPTAVATATASAVGTSAPATTLATSTLAAAPSAAANVSAANFNGAIDSKILIIVRDAYAGQSASSGLNGYGIPFEILTVPQQGIALPTLNTTVGGNYGGFIIAGQVSYDMGGGNYQSALTAAQWQQLYDYQTMYGVRMVQYDVYPGPLFGASALGGCCNTGVEQLLSFTNTNAFPQAGIKLNAGVSTAGLYHYPATITDASTTTEIAAFAAAAGFQKSTAAVINNFSGRQQMVFFIGWATDWSSTSNFLQHAYITWLTRGLYTGYRRVNLNTQIDDMMLSTGLYRPQGQEYRTVPNDMRDVAAWVPTIQGKMNTGSFYLPEIGHNGNGNIEAAQNTASGQTVCTPFSIDYPEQPDTALEFKKPLGTGSNV…	732	Eukaryota; Fungi; Dikarya; Ascomycota; Pezizomycotina; Eurotiomycetes; Chaetothyriomycetidae; Chaetothyriales; Cyphellophoraceae; Cyphellophora	Unknown		CBS:101466	taxon:1220924				CBS 101466
OWP04291	0.617	OWP04291.1	861.677	Marssonina coronariae		hypothetical protein B2J93_9359 [Marssonina coronariae]	0	0.722	789	121	669	666	0.8263	805	140	MKYRSGTLSPSILDEEWCPPTLHLLDACGLALQAPMQRATGSGHGMYEVSGQQTVGEGMSYVRDVEERGTLAAAVLEEDSPPLSCFAPLVGVGPFSSLDGLSIIANTTVQNLYVAAPRALVAGTSVKGTVLIFARDKASAYSATSGLNGYGIPYQVVAVPQAGITLPSLNASSTAGNYGAIVILSEVSYDYGGTLGFQSALTAAQMATLYQYQVTFGVRMVRLDVYPGPAYGASAIAGGCCADGVEQLISISDSSAFASAGMKTGAGVSTAGLYHYPATITNTSIAKEFAAFAPATGFSSSSTAGVINSIDGRQQMVFFIGFATDWSSTSNYLQHAWITWATRGLYTGFRRLYLSTQVDDMFLESDIYSPAGQTYRITTADLDQHVTWTRDLNSRMSTG…	790	Eukaryota; Fungi; Dikarya; Ascomycota; Pezizomycotina; Leotiomycetes; Helotiales; Dermateaceae; Marssonina		China: Nanjing Forestry University campus		taxon:503106	Malus domestica			NL1
POS72408	0.613	POS72408.1	820.846	Diaporthe helianthi		non-anchored cell wall protein-1 [Diaporthe helianthi]	0	0.719	710	48	664	663	0.8238	806	143	MKLFQACPSLVLSLLSVLSGASAQSTTSNAANTSSTFSTFSTFSTFSGNVASTILVIAIDSTSATVAAQGLNGYGIPHQNLIIPQTGAALPALTSSSGGNYGGIIVVSGVVYEYSATNYSSALTQDQWNALYEYQITYGVRMVQYGIFPTLDAGVVASDGCCNTGVTQSIYLTDTSAFSQAGLKANAELDTSGLYHYPSTISNTTTTTAIAEFGAASDGSSANGTAAVINNFENGRQQMVFFIDFSQNWSATSSVLQHAYITWLTRGLYAGYRRVHLNTQIDDMFLETDLYLPNGTTYRVTPDDLTGIVNWLPSIRAKMPAGSNWTVEIGFNGNGNIEQAEATDIGYDICSPDAIEYGEQIDTALEFRKPLGSGTDIWPATPTTYNYSTECLNLDPLKT…	710	Eukaryota; Fungi; Dikarya; Ascomycota; Pezizomycotina; Sordariomycetes; Sordariomycetidae; Diaporthales; Diaporthaceae; Diaporthe		France		taxon:158607	Helianthus sp.			7/96
KFZ02885	0.612	KFZ02885.1	814.683	Pseudogymnoascus sp. VKM F-4520 (FW-2644)	FW-2644	hypothetical protein V502_11414 [Pseudogymnoascus sp. VKM F-4520 (FW-2644)]	0	0.717	751	97	663	655	0.8226	806	144	MKLLNFVTLALCSISIVAASVAEPHPIRAAKKHHHHQSNENTHVASQNAHKRPPELPLATVKVNGQTIHVNTSGAVDVAPAKNRPRLETLPRAVGTSVSSTVLVIARDAVSAYSGYSGLRGYGIPYQVLTVPQAGVALPSLNSSATVGNFGAIVVLGEVSYDYGATGFQSALTPAQWATLYGYQLAFGVRMVRIDVYPGAGSGTVALGGCCGSGVEQLVSLTDTSDFPTAGLKTGAGISTIGMWHYPASIVNSTIAKPFLQFAPASGFAATSTAAVINNIDGRKQMVFFIPFATDWNAGSNLYQHAWIHWATRGLYAGYRRINFNTQIDDMFLTSDIYSPAGNTFRISTSDLNTHKSWVPTINAKLPAGSSYAPEIGHNGNGNIETSDDNGSNCGIGPI…	751	Eukaryota; Fungi; Dikarya; Ascomycota; Pezizomycotina; Leotiomycetes; Leotiomycetes incertae sedis; Pseudeurotiaceae; Pseudogymnoascus		Russia: Kolyma Lowland		taxon:1420915			topsoil	VKM F-4520 (FW-2644)
KFZ19619	0.612	KFZ19619.1	815.453	Pseudogymnoascus sp. VKM F-4519 (FW-2642)	FW-2642	hypothetical protein V501_00609 [Pseudogymnoascus sp. VKM F-4519 (FW-2642)]	0	0.717	751	97	663	655	0.8226	806	144	MKLLSFVTLALCSISIVAASVAEPHPIRAAKKHHHHQSNENTHVASQNAHKRPPVLPLATVEVNGQTIHVNTSGAVDVAPAKNRPRLESLPRAVGTSVSSTVLVIARDALSAYSGYSGLRGYGIPYQILTVPQAGVALPSLNSSLTVGNFGAIVVLGEVSYDYGATGFQSALTAAQWATLYGYQLAFGVRMVRIDVYPGAGSGTVALGGCCGSGVEQLVSLTDTSDFPTAGLKTGAAISTIGMWHYPASIVNSTIAKPFLQFAPASGFAATSTAAVINNIDGRKQMVFFIPFATDWNAGSNLYQHAWIHWATRGLYAGYRRINFNTQIDDMFLTSDIYSPAGNTFRISTSDLNTHKSWVPTINAKLPAGSSYAPEIGHNGNGNIETSDGNGSNCGIGPI…	751	Eukaryota; Fungi; Dikarya; Ascomycota; Pezizomycotina; Leotiomycetes; Leotiomycetes incertae sedis; Pseudeurotiaceae; Pseudogymnoascus		Russia: Kolyma Lowland		taxon:1420914			topsoil	VKM F-4519 (FW-2642)
OBT54927	0.612	OBT54927.1	815.839	Pseudogymnoascus sp. 24MN13		hypothetical protein VE04_05000 [Pseudogymnoascus sp. 24MN13]	0	0.717	751	97	663	655	0.8226	806	144	MKLLSFVTLALCSISIVAASVAEPHPIRAAKKHHHHQSNENTHVASQNAHKRPPVLPLATVEVNGQAIRVNTSGAVDVAPAKNPPRLETLPRAVGTSVSSTVLVIARDTLSAYSGYSGLRGYGIPYQILTVPQAGVALPSLNSSLTVGNFGAIVVLGEVSYDYGATGFQSALTAAQWATLYGYQLAFGVRMVRIDVYPGAGSGTVALGGCCGSGVEQLVSLTDTSDFPTAGLKTGAAISTIGMWHYPASIVNSTIAKPFLQFAPASGFAATSTAAVINNIDGRKQMVFFIPFATDWNAGSNLYQHAWIHWATRGLYAGYRRINFNTQIDDMFLTSDIYSPAGNTFRISTSDLNTHKSWVPTINAKLPAGSSYAPEIGHNGNGNIETSDDNGSNCGIGPI…	751	Eukaryota; Fungi; Dikarya; Ascomycota; Pezizomycotina; Leotiomycetes; Leotiomycetes incertae sedis; Pseudeurotiaceae; Pseudogymnoascus	Unknown	USA: Minnesota		taxon:1622150			hibernacular soil	24MN13
XP_008720588	0.611	XP_008720588.1	834.328	Cyphellophora europaea CBS 101466	Phialophora europaea CBS 101466	hypothetical protein HMPREF1541_08046 [Cyphellophora europaea CBS 101466]	0	0.716	883	226	662	658	0.8213	806	145	MRFSLLPFLAAGAVAHHNHHQLQHQHQYAERGLDLAARQDIQDDPLGTCPSVTPATVELTPITYSYFFPSNTVVDAFLNGILITITNAPIEITFSGFLTITRGAPKTTPTSPTTTAGPRPTSAPPSPPRTTSNVPQTSRQTSSAGSASINPTLTGPTTLTTTRASSAATSPVSSRVSSASGSSSRSASSGLSSTTATSVLQSSTASSTVSTVSSTPSAPPNGTYFVASTILIIVRNAVDGASASSGLNGYGIPFELLYVPSTGAPLPTLNTTFGGNYGGIIVAGQVSYQYGTAFQSALTPAQWQQLYDYQTQYGVRMVQYDVFPGPLFGASLVGTTGCCAAGVEQNMYFTQTTPQSGLRINADFSTLGLYHYPASIADATTTTEIARFRAAGSSPEGVA…	884	Eukaryota; Fungi; Dikarya; Ascomycota; Pezizomycotina; Eurotiomycetes; Chaetothyriomycetidae; Chaetothyriales; Cyphellophoraceae; Cyphellophora	Unknown		CBS:101466	taxon:1220924				CBS 101466
KFY80803	0.61	KFY80803.1	815.068	Pseudogymnoascus sp. VKM F-103		hypothetical protein V499_00385 [Pseudogymnoascus sp. VKM F-103]	0	0.716	751	97	663	655	0.8226	806	144	MKLLSFVTLALCSISIVAASVAEPHPIRAAKKHHHHQSNENTHVASQNAHKRPPVLPLATVEVNGQTIHVNTSGAVDVAPAKNRPRLETLPRAVGTSVSSTVLVIARDALSAYSGYSGLRGYGIPYQILTVPQAGVALPSLNSSLTVGNFGAIVVLGEVSYDYGATGFQSALTAAQWATLYGYQLAFGVRMVRIDVYPGAGSGTVALGGCCGSGVEQLVSLTDTSDFPTAGLKTGAAISTIGMWHYPASIVNSTIAKPFLQFAPASGFAATSTAAVINNIDGRKQMVFFIPFATDWNAGSNLYQHAWIHWATRGLYAGYRRINFNTQIDDMFLTSDIYSPAGNTFRVSTSDLNTHKSWVPTINAKLPAGSSYAPEIGHNGNGNIETSDGNGRNCGIGPI…	773	Eukaryota; Fungi; Dikarya; Ascomycota; Pezizomycotina; Leotiomycetes; Leotiomycetes incertae sedis; Pseudeurotiaceae; Pseudogymnoascus		USA: New York		taxon:1420912			topsoil	VKM F-103
PBP16347	0.61	PBP16347.1	828.165	Diplocarpon rosae		hypothetical protein BUE80_DR012903 [Diplocarpon rosae]	0	0.718	746	78	669	666	0.8263	805	140	MLSTSTSLLKAITWACAVSGVAAHKHHARQLPVSLPGTDLLKAIAPVVPTTTTIVNGLAVTANTTVQNTLVAAPRALVAGTSVQGTILIFARDNASAYSATSGLNGYGIPYQLVVVPQTGITLPALNKSSTAGNYGAIVILSEVSYDYGGTLGFQSALTATQLATLYQYQVTFGVRMVRIDVYPGPAYGTAAIAGGCCAAGVEQLVSISDTSAFPTAGMKVGAGVSTAGLYHYPANITNTTIAKEFASFAPATGFSSNSTAGVINTIDGRQQMVFFIGFATAWSSSSNYLQHAWITWATRGLYTGFRRVYLSTQVDDMFLESDIYQPAGQTFRLTPADLDQHVTWTKDINSRMPSGSSYFMEIGHNGNGNIEAAAATTNGATACGTGPIEYAGQNDTAL…	747	Eukaryota; Fungi; Dikarya; Ascomycota; Pezizomycotina; Leotiomycetes; Helotiales; Dermateaceae; Diplocarpon		Germany: Dortmund		taxon:946125	Rose		leaves	DortE4
CZS90241	0.609	CZS90241.1	845.884	Rhynchosporium commune		related to extracellular serine-rich protein [Rhynchosporium commune]	0	0.715	745	84	662	662	0.8213	805	144	MLTKTFFFKALLVAASVSGAHAHPQKNTNAVSEPVQSPAQGGGVAAPAVVATKDATVNGKTVAANTTVSTLAVAAPAAVVAGTSTKSTILIFARDAASAYSATSGLSGYAIPYQVVTVPQAGVTLPALNSSSTAGNYGAIVILSEVSYDYGGTVGFQSALTAAQLAALYQYQVSFGARMVRIDVFPGPAYGTSAIGGCCGAGVEQLISISNTAAFPTSGIKTGAGVSTAGLYHYPATISNATIASEFAQFGPTTGFLGTSTAGVINNIDGRQQMVFFIGFATEWSSTSNYLQHAWITWATRGLYTGFRRIIFSNQIDDMFLISDIYRPAGKTYRLTTADLDQHVTWTKDINSRLPAGSQYFLDIGHNGNGNIEAGADLGGNQCGIGPIEYDEQIDTPLE…	746	Eukaryota; Fungi; Dikarya; Ascomycota; Pezizomycotina; Leotiomycetes; Helotiales; Helotiales incertae sedis; Rhynchosporium				taxon:914237				UK7
CZT50341	0.609	CZT50341.1	845.499	Rhynchosporium secalis	leaf blotch of barley	related to extracellular serine-rich protein [Rhynchosporium secalis]	0	0.715	745	84	662	662	0.8213	805	144	MLTKTFFFKALLVAASVSGVHAHPQKNTNAVSEPVQSPAQGGGVAAPAVVATKDATVDGKTVAANTTVSTLAVAAPAAVVAGTSTKSTILIFARDAASAYSATSGLSGYAIPYQVVTVPQAGVTLPALNSSSTAGNYGAIVILSEVSYDYGGTVGFQSALTAAQLAALYQYQVSFGARMVRIDVFPGPAYGTSAIGGCCGAGVEQLISISNTAAFPTSGIKTGAGVSTAGLYHYPATISNATIASEFAQFGPTTGFLGTSTAGVINNIDGRQQMVFFIGFATEWSSTSNYLQHAWITWATRGLYTGFRRIIFSNQIDDMFLISDIYRPAGKTYRLTTADLDQHVTWTKDINSRLPAGSQYFLDIGHNGNGNIEAGADLGGNQCGIGPIEYDEQIDTPLE…	746	Eukaryota; Fungi; Dikarya; Ascomycota; Pezizomycotina; Leotiomycetes; Helotiales; Helotiales incertae sedis; Rhynchosporium				taxon:38038				02CH4-6a.1
CZT05215	0.608	CZT05215.1	843.188	Rhynchosporium agropyri		related to extracellular serine-rich protein [Rhynchosporium agropyri]	0	0.714	745	84	662	662	0.8213	805	144	MLTKTFFFKALLVAASVSGVHAHPQKNTNAVSEPVQSPAQGGGVAAPAVVATKDATVDGKTVAANTTVSTLAVAAPAAVVAGTSTKSTILIFARDAASAYSATSGLSGYAIPYQVVTVPQAGVTLPALNSSSTAGNYGAIVILSEVSYDYGGTVGFQSALTAAQLAALYQYQVSFGARMVRIDVFPGPAYGTSAIGGCCGAGVEQLISISNTAAFPTSGIKTGAGVSTAGLYHYPATISNATIASEFAQFGPTTGFLGTSTAGVINKIDGRQQMVFFIGFATEWSSTSNYLQHAWITWATRGLYTGFRRIIFSNQIDDMFLISDIYRPAGKTYRLTTADLDQHVTWTKDINSRLPAGSQYFLDIGHNGNGNIEAGADLGGNQCGIGPIEYDEQIDTPLE…	746	Eukaryota; Fungi; Dikarya; Ascomycota; Pezizomycotina; Leotiomycetes; Helotiales; Helotiales incertae sedis; Rhynchosporium				taxon:914238				04CH-RAC-A.6.1
OJJ55918	0.607	OJJ55918.1	883.634	Aspergillus sydowii CBS 593.65		hypothetical protein ASPSYDRAFT_182840 [Aspergillus sydowii CBS 593.65]	0	0.746	725	17	713	709	0.8846	806	94	MGNNYSTGLPQTKPLPSTSATTFSASTTVPVSASTPSVFSSSVLASNAVSTSSTAAPSSTAIESRGSSALAADILVIARNSAEAKVASSGLNAYGIPFTTLLVPQEGVQLPDLDSSAGGKFGGIVVSGEVSYDYGNDTWASGLTPSQWNQLYAYQLKYGARLVEYDVSPGEKFGTRAVSSGCCEEGLEQLVSFSDTADFPTAGIRTGAGVSTRDLWHYPAEIADTSTTKAIAKFASNQVIKSETTAAVINNFNGRQQMAFFIAFDPTWNPTSAYLQHAWITWITRGLYAGYRRVNLNTQIDDMFLTTKMYNSQRNFRITPADLDGITSWLPDVRSRLNPGSDYFVEVGHNGNGNIEAASKQLGSVRCSGGAIQITHPAATPPEFKKPLGTGSNIWPSTP…	725	Eukaryota; Fungi; Dikarya; Ascomycota; Pezizomycotina; Eurotiomycetes; Eurotiomycetidae; Eurotiales; Aspergillaceae; Aspergillus	Unknown		CBS:593.65	taxon:1036612				CBS 593.65
KFY84959	0.606	KFY84959.1	810.446	Pseudogymnoascus sp. VKM F-4518 (FW-2643)	FW-2643	hypothetical protein V500_08822 [Pseudogymnoascus sp. VKM F-4518 (FW-2643)]	0	0.714	751	97	663	655	0.8226	806	144	MKLLSFVTLALCSISIVAASVAEPHPIRAAKKHHHHQSNENTHVASQNAHKRPPELPLATVKVNGQTIHVNTSGAADVAPAKNRPRLETLPRAVGTSVSSTVLVIARDAVSAYSGYSGLRGYGIPYQVLTVPQAGVALPSLNSSATVGNFGAIVVLGEVSYNYGAAGFQSALTTNQWATLYAYQLAFGVRMVRIDVYPNAGSGTVALGGCCGSGVEQLVSLTDTSDFPTAGLKTGAAVSTIGMWHYPASIVNSTIAKPFLQFAPASGFAATSTAAVINNIDGRKQMVFFIPFATDWNAGSNLYQHAWIHWATRGLYAGYRRINFNTQIDDMFLISDIYSPAGNTFRISTSDLNTHKSWVPTINAKLPAGSSYAPEIGHNGNGNIETSDDNGSNCGIGPI…	751	Eukaryota; Fungi; Dikarya; Ascomycota; Pezizomycotina; Leotiomycetes; Leotiomycetes incertae sedis; Pseudeurotiaceae; Pseudogymnoascus		Russia: Kolyma Lowland		taxon:1420913			topsoil	VKM F-4518 (FW-2643)
RDW73624	0.602	RDW73624.1	841.262	Coleophoma crateriformis		hypothetical protein BP5796_07066 [Coleophoma crateriformis]	0	0.711	805	143	663	661	0.8201	804	144	MVNAANIINGILAFLGAGQTTTNKAIPTPTSLAKIPAATQALATTSSAVPVSSALSSIISSAASSASSSAASVAASGSNSASLFSNIAVASETVGVGNVGASVAVAPVATKAVVIDGSTVNTNTSTAVNVTIPLNVTTNIATSVSSTILVIARDNSSAYSVYSGLNGYRIPFQILAVPQTGVPLPPMNSSATAGNFGGIVILSEVSYDYGVNFASALTSDQWAALYAYQVAFGVRMVRLDVYPGASSGTEAQGGCCAAGQEQLISISNGTGFPTAGLNTGATLSTLGLYHYPATITDPSIAWEFARFGASTGYPSPSTAGVINNILGREQMVFFTSFATDWSETSNFLQHAWIHWVTRGLYAGFRRVYFVTQVDDMFLGSNIYYPTNNTFRIRTGDLDL…	807	Eukaryota; Fungi; Dikarya; Ascomycota; Pezizomycotina; Leotiomycetes; Helotiales; Helotiales incertae sedis; Coleophoma		Japan: Toyama-ken		taxon:565419			leaf	BP5796
PVH77093	0.602	PVH77093.1	817.765	Cadophora sp. DSE1049		hypothetical protein DL98DRAFT_517525 [Cadophora sp. DSE1049]	0	0.711	746	85	662	662	0.8213	805	144	MLTKTFFKALLVAASVSGVYAHPQRKNTDGTSERVQSLGAAGGRQAPPSVATKIATVDGKTVAANTTVQALAVAAPNAAAVAGTSTKSTVLIFARDAASAYSATSGLNGYAIPYQVVTVPKAGITLPQLSSSSTAGNYGAIVILSEVSYDYGGTLGFQSALTAAQLAELYQYQVSFGARMVRIDVFPGPAYGATALGGCCNTGVEQLISLSSTAAFPTSGMKTGAGVSTAGLYHYPATITNATIATEFASFGPATGFPTKSTAGVINNIDGRQQMVFFIGFATEWSSTSNYLQHAWITWATRGLYTGFRRTYFSNQVDDMFLISDIYRPAGTTYRITTADMDQHKTWTADIQSRLPAGSKYFLDIGHNGNGNIEAGADLGGTQCGIGPIEYDEQIDTPL…	747	Eukaryota; Fungi; Dikarya; Ascomycota; Pezizomycotina; Leotiomycetes; Helotiales; Helotiales incertae sedis; Cadophora	Unknown			taxon:1485229				DSE1049
XP_007290615	0.602	XP_007290615.1	825.854	Marssonina brunnea f. sp. 'multigermtubi' MB_m1		hypothetical protein MBM_02726 [Marssonina brunnea f. sp. 'multigermtubi' MB_m1]	0	0.711	810	146	665	662	0.8213	805	144	MLMPMPMLMLMLMLMHADLDTPRLHIDIPTPKRNKTHTLFFPVFLLTFLDFPPLSSIQPPPMFSPTLLRAVLLAFAASGTLAHSHLHVRQNQSERVPKPVGDALQKAAAIVDTVLTRLMNGKTVAANTTVQQLAIAAPKAASVGTSVKSTVLILARDEASAYSATSGLNGYGIPYEVVQFPQGGGTLPTLNSSTATGNYGSIVILSEVSYDYGGSIGFQSALTSAQFATLYQYQVSFGVRMVRIDVYPSSAFGTAAIAGGCCDAGVEQLVSISSTAAFPNSGMKVGAGVSTAGLYHYPATISNSSIATEFASFAPAAGFPSKSTAGVINTIDGRQQMVFFISFAADWSSTSNYLQHAWITWVTRGLYTGFRRVYLSTQVDDMFLISDIYSPAGTTYQIT…	811	Eukaryota; Fungi; Dikarya; Ascomycota; Pezizomycotina; Leotiomycetes; Helotiales; Dermateaceae; Marssonina	Unknown			taxon:1072389				MB_m1
XP_018125745	0.597	XP_018125745.1	785.793	Pseudogymnoascus verrucosus		hypothetical protein VE01_10313 [Pseudogymnoascus verrucosus]	0	0.71	725	97	663	629	0.8226	806	144	MKLLSFVTLALCSISIVAASVAEPHPIRAAKKHHHHQSNENTHVASQNAHKRPPVLPLATVEVNGQTIHVNTSGAVDVAPAKNRPRLETLPRAVGTSVSSTVLVIARDTLSAYSGYSGLRGYGIPYQILTVPQAGVALPSLNSSLTVGNFGAIVVLGEVSYDYGATGFQSALTAAQWATLYGYQLAFGVRMVRIDVYPGAGSGTVALGGCCGSGVEQLVSLTDTSDFPTAGLKTGAAISTIGMWHYPASIVNSTIAKPFLQFAPASGFAATSTAAVINNIDGRKQMVFFIPFATDWNAGSNLYQHAWIHWATRGLYAGYRRINFNTQIDDMFLTSDIYSPAGNTFRISTSDLNTHKSWVPTINAKLPAGSSYAPEIGHNGNGNIETSDGNGRNCGIGPI…	725	Eukaryota; Fungi; Dikarya; Ascomycota; Pezizomycotina; Leotiomycetes; Leotiomycetes incertae sedis; Pseudeurotiaceae; Pseudogymnoascus	Unknown	Canada: Alberta		taxon:342668			black spruce wood in Sphagnum peat	UAMH 10579
PGH09663	0.597	PGH09663.1	853.973	Helicocarpus griseus UAMH5409		hypothetical protein AJ79_05629 [Helicocarpus griseus UAMH5409]	0	0.721	716	38	681	679	0.8449	804	124	MGTTTSKPGPTPTAPPGSTTVLPPSTTVMPPTVTTTTAISPSTSSTIAPPAPLPNNSVLANILIIAGDETAAQQASSGLTAYGIPFTYLLVPREGAELPELESTNGNFGGILVASEVSYDFGQEGFRSALTADQWNQLYAYQVKYGVRMVQYDVWPDEKKFQARAEGGCCASGVEQLISLTDTSDFPSAGLKVDATMSTVGLWHTPAQITNTTTTKQIAKFAANDQFGESVAGVINTFDDGRQQMVFFISWATNWSATSNFLQHAWIAWVTRGLYPGYRRSYLSTQIDDMFLITDLYEPAGAQFRIRPEDMQSHVDWLPTLGAKLNPGSDYFIEIGHNGNGVIEYGQELSSEAYEICTPGMIDVNEPPQTPLEWKKPLGTGTDIWPESPTEFVWTDECI…	718	Eukaryota; Fungi; Dikarya; Ascomycota; Pezizomycotina; Eurotiomycetes; Eurotiomycetidae; Onygenales; Ajellomycetaceae; Helicocarpus				taxon:1447875				UAMH5409
XP_008085256	0.596	XP_008085256.1	836.254	Glarea lozoyensis ATCC 20868		hypothetical protein GLAREA_04688 [Glarea lozoyensis ATCC 20868]	0	0.705	751	92	660	656	0.8139	804	149	MISSTFFRGAILSLGFSSIATSQEIGIIHVTRSELIQIPVATRVPIPIVPTISAKINNIEFKLNTSTGYDRLIVAPAAPAAAVTVRNTKNTVLIFARDADSSYSAFSGLNGYGIPYQVVNVPVGGAKLPVLNSSATVGNYGAIVVLSEVSYENSKTGTFDSALTTAQWASLYQYQVSFGIRMVRLDALPGSEFGTSALGACCDNGVEQLLTITDSSAFPTSGLKTGVGLSTDGLYHYPASITDKSIATEFAQFATAKGFKTKSTAAVINTFSGRQQMVWFIGFATDWSATSAILNHAWITWVTRGLYAGYRRINLNTQVDDMFLITDLYYPSGSQYAVKPTDLAVHVDWMDTVNAKLPPGSKYFIEIGHNGNGNIEDSVATDKGEKACGIGPIYYDELP…	753	Eukaryota; Fungi; Dikarya; Ascomycota; Pezizomycotina; Leotiomycetes; Helotiales; Helotiaceae; Glarea	Unknown	Spain	ATCC:20868	taxon:1116229			pond water from Valle del Rio Lozoya	ATCC 20868
XP_007803303	0.587	XP_007803303.1	884.789	Endocarpon pusillum Z07020		hypothetical protein EPUS_03288 [Endocarpon pusillum Z07020]	0	0.744	707	2	727	706	0.902	806	80	MSTTAVVTSSATASPSGAAAPIANGTSSAAAAAAAAVGGNTKAEILVIARDAASARNLASGFNGYGIPYSTLVVPQAGTQLPALNTSGVGNYGGILIHGQVAYDYGGTLGFQSALTADQWNQLYAYQTAYGTRMVHLDVYPGALFGTNAVGACCDNGVEQLMSFTNTAAFAQAGLKTGAGISTQGLYHYGASIADAATTTQIAQFAANSQLTSTTTAAVINNFSGRQQMAFFIGWATEWSPTSNVLQHAYITWMTRGLYAGYRRVNFNTQIDDMFLITDIYKPAGTTFRLRAADLTAHASWVDTINAKMNPGSFYVPEIGHNGNGNIEQAQTANNGERICAPGPIYYDQLPATPLEFKKPLGSGTNLWPATPTAYSYSAQCVNLDPLKTWFSTTANRDK…	707	Eukaryota; Fungi; Dikarya; Ascomycota; Pezizomycotina; Eurotiomycetes; Chaetothyriomycetidae; Verrucariales; Verrucariaceae; Endocarpon	Unknown	China		taxon:1263415				Z07020
PVH78897	0.584	PVH78897.1	807.749	Cadophora sp. DSE1049		hypothetical protein DL98DRAFT_516405 [Cadophora sp. DSE1049]	0	0.703	692	21	672	663	0.8226	806	144	MLFHVLSASALLLSNTVFAFSVQSTVLVIAKDATTSYSATSGLTAYGIPYQLLTVPSTGAALPELSGASGDGNFGGIVVLSEVSYEYDGGLYSSALTTDQWTALFDYQTSFGVRMTRIDVYPEAQFGTTPASTTSPGCCETGVEQLISISNSTSFSQAGMKTGATMSTQGLYHYPATITNSSIATTIAEFGPSGIFTEDTTAAVINNIDGREQMVWFISWASDWSPTSTYLDHAWITWMTRGLYAGFRRVYFSTQVDDMFLATSLYSPADVDFRITPADLDGHVAWSAALNAKLPAGSLYFTEVGHNGNGNIEAAITNDTAGICQPDSAIEYDEQIDTALEFQKPLGTGTDIWPSTPATYAWSLACTKLDALNLWWTNPANRDAFAHVTHTFSHEGLNN…	692	Eukaryota; Fungi; Dikarya; Ascomycota; Pezizomycotina; Leotiomycetes; Helotiales; Helotiales incertae sedis; Cadophora	Unknown			taxon:1485229				DSE1049
KFY93292	0.583	KFY93292.1	776.933	Pseudogymnoascus sp. VKM F-4518 (FW-2643)	FW-2643	hypothetical protein V500_03787 [Pseudogymnoascus sp. VKM F-4518 (FW-2643)]	0	0.703	758	103	663	656	0.8226	806	144	MKLHSLIAQALFVLAANAAIIDKAHAGDFIDKALPRKVHKHPHHEKIPNAAQGVNLGMHRLPPITVNVDGKSISANTSGAADITDGAKVASGHAKLARAAGTTVSSTILIIARDAASAYSGFSGLQGYGIPYQVLTVPSTGAALPTLNSSPTSGNFGAIVVLGEVSYATATGGYQSALSPSQWDTLYAYQLAFGVRMVRLDTFPNAASGTTPLGNCCGDGVEQLVSLSDTSAFPTAGLKTGATMSTTGLWHYPASITNSSIAKEFLEFAPATGFAERSTAAVINDIGGRQQMVFFLPLATDWNAASNFLQHSWIRWATRGLYAGYRRINFNTQIDDMFLISDIYSPAGNTFRLSPSDLDVHKSWMSTINAKLPAGSSYMIEIGHNGNGNIEASTGKGVN…	773	Eukaryota; Fungi; Dikarya; Ascomycota; Pezizomycotina; Leotiomycetes; Leotiomycetes incertae sedis; Pseudeurotiaceae; Pseudogymnoascus		Russia: Kolyma Lowland		taxon:1420913			topsoil	VKM F-4518 (FW-2643)
XP_018071796	0.578	XP_018071796.1	794.267	Phialocephala scopiformis		hypothetical protein LY89DRAFT_696869 [Phialocephala scopiformis]	0	0.718	747	55	693	691	0.8573	806	116	MFSVLSLVGLLALCTPAVIAIPSHVVAPEHVGTNQQTVVRQAAPVVATKPATVNGITVQLNTTAAGAAISDITTPSAKNASSHTVSSTVLVLVRDSVSGYSAYSGLNAYAIPYQLVAVPQSSVTLPALNSTATHGNFGAIVVLSEVSYDYGGTLGFQSALNTSQWDALYQYQVSFGVRMVRLDVYPSISSGTTSLGGCCDSGVEQYVIITDSDAFPTAGLKTGEGVSTLGLWHYPATITNTTIATEFAQFAPIDGFDDSSTAAVINKIDGRQQMVFFTSFATDWSPTSNFLQHAWIHWATRGLYTGYRRCTLNTQVDDMFLESDIYSPNGTTYQITPADLAQHVTWMEDINSRMPDGSDWFLDIGHNGNGNIEDAEDTDNDNLCNPGSIEYGDQIDTPL…	747	Eukaryota; Fungi; Dikarya; Ascomycota; Pezizomycotina; Leotiomycetes; Helotiales; Helotiales incertae sedis; Phialocephala	Unknown		CBS:120377	taxon:149040				CBS 120377
RDW68147	0.578	RDW68147.1	842.803	Coleophoma cylindrospora		hypothetical protein BP6252_09543 [Coleophoma cylindrospora]	0	0.724	804	100	705	702	0.871	804	103	MVNAANIINGILAFLGAGQTSNNKATTSTTSQAKTSTTKAVAATSSAVGVSSAFSSIISSASSSAASSAASVAASSISSLSLFSNIAVASETVGVANVGASVAVAPVATKAVVINGSMVNTNTSTAVNVTIPLNVTVNIATSVSSTILIIARDNSSAYSAYSGLNGYRIPFQILAVPQTGVPLPTLNSSATAGNFGAIVVLSEVSYDYGTSFASALTSDQWAALYAYQIAFGVRMVRLDVYPGPSSGTEAQGGCCAAGQEQTISISNGTGFPTAGLNTGATLSTLGLYHYPATITDPTIAWEFAQFGASTGFASPSTAGVINNILGREQMVFFTSFATDWSETSNFLQHAWIHWATRGLYAGFRRVYFVTQVDDMFLGSNIYYPANNTFRIRTGDLDLV…	806	Eukaryota; Fungi; Dikarya; Ascomycota; Pezizomycotina; Leotiomycetes; Helotiales; Helotiales incertae sedis; Coleophoma		Japan: Nagasaki Prefecture		taxon:1849047			leaf	BP6252
CZR56594	0.576	CZR56594.1	785.793	Phialocephala subalpina		related to extracellular serine-rich protein [Phialocephala subalpina]	0	0.702	732	73	668	660	0.8288	806	139	MFSKVLFLVGVLAIFLPNVIAIPAAKAVASEVVGTNQQTAVRQAAPVVATKSAIINGLTVSTNTTTAANITTPVAHVSADTVSSTILIFARDSASAYSAYSGLNAYAIPYQVVIVPQAGIALPVLNSTATTANYGVIVVLSEVSYDYGGTLGFQSALNASQWATLYQYQASFGVRMVRLDVFPSATSGTTSLGGCCDDGVEQYVNITSTAESPTSGLKTGAGISALGFWHYPASITNATIATEFAQFAPTNGFAKASTAGVTNKIDGRQQMVFFTSFATDWSATSNFLQHAWIHWATRGLYTGYRRATLNTQVDDMFLESDIYSPNGTTYQITPADLAQHVTWMATVNSRMPEGSDWFIEVGHNGNGNIEDAEDVDDGNTCDPGSIEYADQIDTPLEFA…	732	Eukaryota; Fungi; Dikarya; Ascomycota; Pezizomycotina; Leotiomycetes; Helotiales; Helotiales incertae sedis; Phialocephala; Phialocephala fortinii species complex				taxon:576137				UAMH 11012
XP_008080178	0.569	XP_008080178.1	791.186	Glarea lozoyensis ATCC 20868		hypothetical protein GLAREA_07299 [Glarea lozoyensis ATCC 20868]	0	0.695	1051	374	678	662	0.8213	805	144	MKLSLILLNAFITASLAKSKKGHKSHAHENVAFTIAIPPVAVALPLVKVTVNAVEIMVNTSAPIKIEVPNSPLELLAAARVAVVSSSSSTKKTTTSTSSIKTTSSTKTTSSTKTTSTSKTSSSTIKTSTTSKPTTSSTKTTSSTKTTSTSKTSSSSIKTSTTSKPTTSSTKTTSTSSTKPTSSTSKSTSSSSSSTSAPSSSASSSASSSASSSSASSSSKSGSSTSSSPASSSSESSSAASSSPASTSESSSSTSSSPAVSSTDSSSSASSTSSFGSSSMSESSSSSTESTSASSSLTSSSDISSSASSTASLTSSSDVSSSTSSLSSSSTETSSSSSSTSSPSSTSTTSSTSSTSSTSTSSSATATPSSLANSVSSTILIIAKDQASAKQASTGLNAY…	1052	Eukaryota; Fungi; Dikarya; Ascomycota; Pezizomycotina; Leotiomycetes; Helotiales; Helotiaceae; Glarea	Unknown	Spain	ATCC:20868	taxon:1116229			pond water from Valle del Rio Lozoya	ATCC 20868
XP_018005616	0.568	XP_018005616.1	763.451	Phialophora attae		hypothetical protein AB675_357 [Phialophora attae]	0	0.698	747	81	667	667	0.8275	806	140	MPGPILGWITSVLGVIATAQAQRPRTTTTRTTTTRTTTTRTTSAVRTTTTVRPTTTTTVTVASSSSSTSSASATPSVNAAIFNGNVDSTVLVIARDAYGAQVASSGLNGYGIPFQILQVPQAGVALPTLNTTAGGNFGGIIVAEQVSYDYGNGNFSSALTAGQWQQMYDYQTMYGVRMVQYGVYPGPLYGATALGGCCDASTEQLFSFSNVAAFPQAGIKTGAGVSTAGLYHYPATITDTTTTTEIAQFAAGGGFQVSTAGVINNFAGRQQMVFFLPQATDWNPTSNFVQHAYITWMTRGLYTGFRRVNLNTQIDDMMLATDIYNGLNQPTSPAYRVNSNDMTNVANWVSTIQSKMNAGSFYLPEIGYNGNGAIDAATQGGEVLTDCGTGPVYTEERAD…	747	Eukaryota; Fungi; Dikarya; Ascomycota; Pezizomycotina; Eurotiomycetes; Chaetothyriomycetidae; Chaetothyriales; Herpotrichiellaceae; Phialophora	Unknown	Brazil: Botucatu	CBS:131958	taxon:1664694	Atta capiguara		cuticle of gynes	CBS 131958
PMD42027	0.567	PMD42027.1	830.091	Meliniomyces variabilis F		hypothetical protein L207DRAFT_485453 [Meliniomyces variabilis F]	0	0.721	725	9	717	705	0.8747	806	102	MIPVPAVGSSSISVATILSSSFVVAPPPSRSSSVLIHPSVSSTITTSPISTGPTTIKSTILVFARDTASGYSAYSGLNAIGIPYQLVIVPQAGITLPVLNTSSTAGNYGGIVILSEVSYNYGASLGFQSALSAAQWASLYQYQSDFGVYMVRMDAFPGPAFGTRALGGCCNSTVEQLISISDISKFPGSGLQVGAGLSTTGLWHYPANITDSTIAIEFAQFAPAASSGYPNFSTAGVINNIDGRQQMVFFINFASDWSYTSVLLQHAWISWLTRGLYAGYRRINLNTQVDDMFLDTDIYSPNGTTYQVTTDDLDEHIDWMKDINANRLTPGSNYFIEVGHNGNGNIEDAASNDPRELCTEVGEIQLSQPNQVVLTPLEFVKPLGTGTNQWPSTPATFNW…	725	Eukaryota; Fungi; Dikarya; Ascomycota; Pezizomycotina; Leotiomycetes; Helotiales; Helotiaceae; Meliniomyces	Unknown			taxon:1149755				F
RDW57022	0.566	RDW57022.1	809.675	Coleophoma cylindrospora		hypothetical protein BP6252_13894 [Coleophoma cylindrospora]	0	0.693	813	148	666	661	0.8201	804	144	MVNAINIINGILGFLGGGLSPTTTTSSSKATSTSSVAKTTSTSTTAKTTANVLTSAAAKIATTSAIASKAGSIASSVTSISVNLTASNLAVATESVGHANINVGASVAPSAISTKAVTINGTTVNTNTTVATNVTIAANVTTNILATSVNSTVLIITRDAGSAYHGYSGLNGYRIPYQILLVPQSGATLPVLNSTSLLGNFGAIVVLSEVSYDYGTAGFNSALTSDQWAALYAYQLAFGVRMVRLDVYPSSVSGTQAVISTDTQGPGCCAASYDQTVYISNSSAFPTAGLLSGTLSTNGLYHYPAMITDATIATEFAQFGPTTGYSTATTAGVINNIAGRQQMVFFMPFATEWSQTSSFLQHAWIHWVTRGLYSGFRRVYLGTQIDDMFLASGMYWPAG…	815	Eukaryota; Fungi; Dikarya; Ascomycota; Pezizomycotina; Leotiomycetes; Helotiales; Helotiales incertae sedis; Coleophoma		Japan: Nagasaki Prefecture		taxon:1849047			leaf	BP6252
KUI53104	0.566	KUI53104.1	748.429	Valsa mali var. pyri		hypothetical protein VP1G_00438 [Valsa mali var. pyri]	0	0.694	688	23	666	663	0.8226	806	144	MKLFSAVSVFLALQAGVASAANSVTGTILVFARDSASATVATLGLQGYGIPYQTVIVPSAGVALPTLNSSTTQGNYGGILVLSEVSYQYSSGFLSALTTAQWQQLYDYQTAFGVRMVRLDVYPSADMGTTTAISGSGCCDAGVEQLVSFTDASAFPTANIKTGATVSTQGLWHYPATITNSSIATEIAKFAPSGSFTSDTTAAVINNIGGRQQMVWFMGWATDWSQTSNYLQHSYIHWMTRGLFVGKRKLYLNTQVDDMHLETDMYYPSGTTFRIRTRDLDAHAAWLTDINSRLPTGSSYFVEIGHNGNGDIDNATDSSAGETDCTPAYAVDYTSPPDTALEFKKPLGTGTDLWSEEFVNYTWSLTCAKLDPIATWFNQNPDVFAAVSHTFSHEELNNA…	688	Eukaryota; Fungi; Dikarya; Ascomycota; Pezizomycotina; Sordariomycetes; Sordariomycetidae; Diaporthales; Valsaceae; Valsa	Unknown	China: Shaanxi		taxon:694573			apple orchard in temperate region	SXYL134
KKY21693	0.563	KKY21693.1	719.924	Phaeomoniella chlamydospora		putative extracellular serine-rich [Phaeomoniella chlamydospora]	0	0.666	547	2	620	546	0.7692	806	187	MGLNGYEGGNFGGIIVVFAVSYDYSGSYNSALTTEQWNQLYAYQLAYGVRMVQYDVYPGLDYGSTALGGCCDSTVEQLVSLTDITNFTQSGLKTGAGVLNNFNGRQQMVFFMPFAQDWSPTSAVLQHAYITWMTRGLYAGYRRVNLNTQIDDMFLETNIYTNSSESYRVTPSDMKAVASWVTTVNAKMPSGSSYYPEIGHNGNGNIIEAEEQSGGENKCPPGSIQYDEVPTTALEFQKTLGTGSNFWPTTPTTYGYKSTCVKLDSLEQWFASSSNRDKFMHITHTFTHLELNNATYSDALKEIQFNQAWLSQVGLASGKFTSNGMIPPAITGFHNGDVIRAWHDAGLTNCVNPRWATRIYYNCDSSDCTTQEWIDTSAGTGSFSDLLALEKAGTTRHLF…	547	Eukaryota; Fungi; Dikarya; Ascomycota; Pezizomycotina; Eurotiomycetes; Chaetothyriomycetidae; Phaeomoniellales; Phaeomoniellales incertae sedis; Phaeomoniella		USA: CA, Riverside County, Coachella Valley		taxon:158046	Vitis vinifera	UCRPC4	wood from a vineyard
EHL02098	0.562	EHL02098.1	738.028	Glarea lozoyensis 74030		hypothetical protein M7I_1877 [Glarea lozoyensis 74030]	0	0.673	687	92	632	596	0.7841	780	149	MISSTFFRGAILSLGFSSIATSQEIGIIHVTRSELIQIPVATRVPIPIVPTISAKINNIEFKLNTSTGYDRLIVAPAAPAAAVTVRNTKNTVLIFARDADSSYSAFSGLNGYGIPYQVVNVPVGGAKLPVLNSSATVGNYGAIVVLSEVSYENSKTGTFDSALTTAQWASLYQYQVSFGIRMVRLDALPGSEFGTSALGACCDNGVEQLLTITDSSAFPTSGLKTGVGLSTDGLYHYPASITDKSIATEFAQFATAKGFKTKSTAAVINTFSGRQQMVWFIGFATDWSATSAILNHAWITWVTRGLYAGYRRINLNTQVDDMFLITDLYYPSGSQYAVKPTDLAVHVDWMDTVNAKLPPGSKYFIEIGHNGNGNIEDSVATDKGEKACGIGPIYYDELP…	698	Eukaryota; Fungi; Dikarya; Ascomycota; Pezizomycotina; Leotiomycetes; Helotiales; Helotiaceae; Glarea				taxon:1104152				74030
KUI69382	0.56	KUI69382.1	741.495	Valsa mali		hypothetical protein VM1G_05045 [Valsa mali]	0	0.691	688	23	666	663	0.8226	806	144	MKLFSAVSVFLALQAGVASAANSVTGTILVFARDSASATVATLGLQGYGIPYQTVIVPSAGVALPTLNSSTTQGNYGGILVLSEVSYQYSSGFLSALTTAQWQQLYDYQTAFGVRMVRLDVYPSADMGTTTAISGSGCCDAGVEQLVSFTDASTFPTANIKTGATVSTQGLWHYPATITNSSIATEIAKFAPSGSFTSDTTAAVINNIGGRQQMVWFMGWATDWSQTSNYLQHSYIHWMTRGLFVGKRKLYLNTQVDDMHLETDMYYPSGTTFRIRTRDLDAHAAWLTSINSRLPTGSSYFVEIGHNGNGDIDNATDSSAGETDCTPAYAVDYTSPPDTALEFMKPLGTGTDLWSEEFVNYTWSLTCAKLDPIATWFSQNPNVFAAVSHTFSHEELNNA…	688	Eukaryota; Fungi; Dikarya; Ascomycota; Pezizomycotina; Sordariomycetes; Sordariomycetidae; Diaporthales; Valsaceae; Valsa	5	China: Shaanxi		taxon:105487			apple orchard in temperate region	2019-03-08
RDL42047	0.56	RDL42047.1	775.778	Phialophora cf. hyalina BP 5553		Uncharacterized protein BP5553_02026 [Phialophora cf. hyalina BP 5553]	0	0.706	752	62	691	687	0.8524	806	120	MLTLQLRACLALALYLPSVHGCNDNWLSKRATGDGAVVNDQSIVPKVIDIAPLVEVQLGQLTISANTSDAASPLPIDAAAAAAAGTVNGTVLVIARDKTVAYSAYSGLNDHGIPYQLLIVPAEGAALPRLNDSATQGNYGLVVVLSEISYINNSTGQYHSALTDAQWNALYNYQLAFGVRMVRLDVAPSIATGTASLGTCCSKGNQTVSISNDKEFTTAGLKTGAGVSTAGLWHYPANITDASIATEFAQFSAAAADGFKTKSTAGVINRINGREQMVFFIGFSTGWSLTSNLLQHAWINWGTRGLYAGYRRAMMSPQIDDMFLETPIFDNPTENFRLTAEDMEGHLEWLPTLTKKLNAGSDWFLEVGHNGNGNIESVNATDTTNTLCNPGPIEYPDQI…	755	Eukaryota; Fungi; Dikarya; Ascomycota; Pezizomycotina; Leotiomycetes; Leotiomycetes incertae sedis; Phialophora		Japan: Nagano Prefecture		taxon:2005443			soil	BP 5553
XP_007288033	0.559	XP_007288033.1	756.903	Marssonina brunnea f. sp. 'multigermtubi' MB_m1		extracellular serine-rich protein [Marssonina brunnea f. sp. 'multigermtubi' MB_m1]	0	0.691	683	21	663	663	0.8226	806	144	MLFLILSVAALLFSNTVFALTVQSTVLVLATNITASYSATSGLDAYGIPFTLVTVPSNGTTLPELATAGKGNFGGIIVLSEVSYEYAAGYASALTQAQWTSLFDYQTSFGVRMVRVDVYPGEQFGVLPYNTNQPGCCATGMEQLVYITNSSSFSQAVTTQGLYHYPASITNSSLATEIAGFGKNSLFESETTAAVINNIGGREQMVWFISWAADWSATSVYLQHAYITWMTRGLYVGFRRVYFSTQVDDMLLETTLYSPEDTDFRITPADLQDHIAWTADINSRLPAGSVYFLEVGHNGNGNIEASLTNDTSGICNPATAIEYDEQIDTPLEFQKVLGTGEDIWPATPTSFAWSLECAKLDDLTLWWMEPSNRDAYAHVSHTFTHAGLNNATYADVSKE…	683	Eukaryota; Fungi; Dikarya; Ascomycota; Pezizomycotina; Leotiomycetes; Helotiales; Dermateaceae; Marssonina	Unknown			taxon:1072389				MB_m1
RDI80041	0.558	RDI80041.1	766.918	Venturia inaequalis		hypothetical protein Vi05172_g10010 [Venturia inaequalis]	0	0.69	708	42	667	663	0.8226	806	144	MRGTSFLLAAASTFLSSVSAQTFTNTTTTSNATLSDSTRTFSVGSTILVFARDAASGASTVGGLLGYGIPYELILVPSTGITLPTLNSSLTSGNYGGIIVHGEVSYDLGAAGWGSAITAAQWASIYAYQADFNVRLVRLDVYPGPDFGTTTAIAGAGCCNTGVEQMISISNATGFPTANLKVGAGVSTLNMWHYPATITDPATTFEIAQYAPDAGNTFTNPTTAAVINQFATREQMVFFQSWATDWALSSNFLQHAFIHWMTRGLFVGRRRIYFNTQVDDMHLSTEMYYPNGSSYRATPADLDAHVAWQINLNARLPAGSQYFLEIGHNGNGDIESAVSGTGANICTPNEAIEYDEQIDTALEFMKVVGTGADIWPTTPTSYVWTKECAIQDPLLSWFL…	708	Eukaryota; Fungi; Dikarya; Ascomycota; Pezizomycotina; Dothideomycetes; Dothideomycetes incertae sedis; Venturiales; Venturiaceae; Venturia		United Kingdom: Worcestershire		taxon:5025	Malus domestica cv. Worcester		leaf	05/172
ESZ97904	0.558	ESZ97904.1	805.053	Sclerotinia borealis F-4128		hypothetical protein SBOR_1703 [Sclerotinia borealis F-4128]	0	0.718	758	39	720	708	0.8784	806	99	MLLYHLVTHILPLSLFLDAAFGHRVHRRDSADAVNVPQSESIAITNAQAIMTSTIPAAPLATLSIGKIAVLANTTAPTPPKAALITTDAVDTVGSKVLVIARDSISAYSAWSGLNDRGIPYQTLIVPSAGIALPVLNSSETQGNFGLIVVLSEVSYSYPGLGYQSALTADQWQALYNYQASFRVRLVRLDSYPSAAFGTQALGSCCNDGVEQLVHISDNSAFPKAGLKTGATMSSKGIYHYPTQIINSTLAKEFLQFGASSDGQFTTASTAGVINNIGGREQMVFYVPFSTDWAVTSVWLQHAWIDWGTRGLYTGYRRALLLTQIDDMFLESDIYSPTGTTYRIGADDLAQHITFMRTINSKLNPGSNWFIEVGHNGNGNIEQSDVSDKTGNICRPGPI…	761	Eukaryota; Fungi; Dikarya; Ascomycota; Pezizomycotina; Leotiomycetes; Helotiales; Sclerotiniaceae; Sclerotinia		Russia: Moscow		taxon:1432307				F-4128
APA06881	0.557	APA06881.1	821.231	Sclerotinia sclerotiorum 1980 UF-70		hypothetical protein sscle_02g016510 [Sclerotinia sclerotiorum 1980 UF-70]	0	0.733	759	26	734	732	0.9082	806	75	MLLLYHLVTHILPLSLFLDAALGHRVHRRDSAAAANGPQSESVAITNGQAIMTSTVPAAPLATLSIGKVAVLANTTAATAPKAELVAVDAVDTVSSKVLIIARDTVSAYSAWSGLNDRGIPYETLIVPAAGVALPALNSSETQGNYGLIVVMSEVSYSYTGLGYQSALTADQWQALYNYQVSFRVRMVRLDSYPSAAFGTQALGACCGDGVEQLVHISDNSAFPKAGLRTGATMSTKGIYHYPTQIINSTLAKEFLQLGASSDGQFTTASTAGVINNIDGREQMVFYVPFSTDWAVTSVWLQHAWIDWGTRGLYTGYRRALLPTQIDDMFLESDIYSPTGTTYRIGTDDLAQHITFMRTINSKLNAGSNWFIEVGHNGNGNIEKSDELNNGGKTCSPGP…	760	Eukaryota; Fungi; Dikarya; Ascomycota; Pezizomycotina; Leotiomycetes; Helotiales; Sclerotiniaceae; Sclerotinia	2	Netherlands		taxon:665079				1980
RDL38733	0.556	RDL38733.1	820.076	Phialophora cf. hyalina BP 5553		Uncharacterized protein BP5553_03073 [Phialophora cf. hyalina BP 5553]	0	0.732	766	17	750	732	0.9082	804	73	MLTITLFKAALLALSCSLVHAVPAAEKSKTSAAVPAKSSTSTAIPTVHKKKAEKEAIRVPVATRVAAPIVPTISAKIDNIVVKLNTSSSAAKIKAPSPGVSVTSAAGTVLIFARDAASAYSAFSGLNGYGISYQVVLVPDGGISSLPTLNSSATVGNYGAIVVLSEVSYSSPSGVFASALTADQWAALYQYQVTFAVRMVRLDVYPGPAFGTTAVGGCCDTGVEQLISISNATAFPSAGLKTGVGVSTTGLWHYPATITDNTIATEFAQFAPATGFSDKTTAAVINTIEGRQQMVFFTGFATDWSAASNFLSHAWITWATRGLYAGYRRINLNTQVDDMFLITELYSPEGAEFGITPDDLAQHITWMKTINAKLPAGSSYMIEIGHNGNGNIEDAANTT…	770	Eukaryota; Fungi; Dikarya; Ascomycota; Pezizomycotina; Leotiomycetes; Leotiomycetes incertae sedis; Phialophora		Japan: Nagano Prefecture		taxon:2005443			soil	BP 5553
EHK97247	0.555	EHK97247.1	685.641	Glarea lozoyensis 74030		hypothetical protein M7I_6977 [Glarea lozoyensis 74030]	0	0.655	696	95	609	602	0.7556	752	144	MSESSSSSTESTSASSSLTSSSDISSSASSTASLTSSSDVSSSTSSLSSSSTETSSSSSSTSSPSSTSTTSSTSSTSSTSTSSSATATPSSLANSVSSTILIIAKDQASAKQASTGLNAYGIPYEVLLVPQAGIELPVLSSTNTTGNYGGIVILSEVSYNYGTAGAENYHSALTDAQWLLLYAYQLQFGIRMVRIDVYPSPSTGTTPIAGCCADGQEQFVSFSNTSAFPTAGLRTGAQMTTAGQYHYIASITDASIASAFLTYGATTGTSGTYAAGGVGGVINVIGGRQQMVFFITFGIEFSATSNYLQHSWINWVTRGIYVGFRRINLNTQIDDMFLDSDIYLPAGNIFRLAVADLNTHKTWTTTINNKLIAGGNLGSKYYIEIAHNGNGNIISSDKF…	728	Eukaryota; Fungi; Dikarya; Ascomycota; Pezizomycotina; Leotiomycetes; Helotiales; Helotiaceae; Glarea				taxon:1104152				74030
PBP26267	0.555	PBP26267.1	771.541	Diplocarpon rosae		extracellular serine-rich protein [Diplocarpon rosae]	0	0.688	694	21	674	661	0.8201	804	144	MLFRVLFAAAFLFLNTVLAVSVDSTVLIIAKDAASTYAATAGLDAYGIPFSTLLVPANGTALPPLVFGGNGQYGGIVVLAEVSYEYNGTYRSALTDEQWTTLFQYQTTFGVRMVRIDVYPQPQFGVRPADAANTGCCAAGVEQDVFISNSDAFAQAGMRVGATMGTNQLYHYPAVKEANSTVETIEIAGFGKNSIFSSNTTAAVINKIDGREQMAWFISWAAEWSPTSNYLQHAWITWVTRGLYVGFRRVYFSTQVDDMFLSSDLYFPNNTEYRISTADLDDHVKWTKDINSRLPNGSLYFIEVGHNGNGNIQASVVNDTNELCQPDEAISWDENSTALEFQKPLGTGTNLWPPTPETYVWSVECTKLDALNIWWTNPANRDVFSHVSHTFSHLSLNNA…	696	Eukaryota; Fungi; Dikarya; Ascomycota; Pezizomycotina; Leotiomycetes; Helotiales; Dermateaceae; Diplocarpon		Germany: Dortmund		taxon:946125	Rose		leaves	DortE4
OTA19153	0.555	OTA19153.1	787.719	Hortaea werneckii EXF-2000		hypothetical protein BTJ68_15230 [Hortaea werneckii EXF-2000]	0	0.693	694	23	672	670	0.8313	806	137	MASLNPFRTQLRLAALGLAFWLATAANALSVTSTVLVFARDTASGNSATSGLKGYGIPFQLVIVPQGGTSLPSLNDTTTQGNYGSILVLSELAYSYDDLWASALTSSQWQQLYDYQTTFGVRMVRLDVYPGPDFGVATAIDGAGCCDAGVEQMVSISDDADFPTANLKIGASMSTQGLWHYPTVITNSSMAKEVAQFAPSGSFTSETTAAVINTFGARQQMVWFSSWATDWSPTSNYLQHAYIHWLTRGLYAGRRRIFLSTQVDDVHLETELYRPANTNFRIRTGDLDAHVSWMSDINSRMPAGSNYFLELGHNGNGDIEAAIEGGTTCNPDTAIEYDEQIDTPLEFQKPLGTGTDIWPTTPTNYTWSETCARGDALASWFMNSANRDAYAHVSHTFSH…	694	Eukaryota; Fungi; Dikarya; Ascomycota; Pezizomycotina; Dothideomycetes; Dothideomycetidae; Dothideales; Hortaea		Slovenia: Secovlje saltern		taxon:1157616			hypersaline water	EXF-2000
XP_001594665	0.555	XP_001594665.1	815.068	Sclerotinia sclerotiorum 1980 UF-70		hypothetical protein SS1G_04473 [Sclerotinia sclerotiorum 1980 UF-70]	0	0.731	760	26	735	732	0.9082	806	75	MLLLYHLVTHILPLSLFLDAALGHRVHRRDSAAAANGPQSESVAITNGQAIMTSTVPAAPLATLSIGKVAVLANTTAATAPKAELVAVDAVDTVSSKVLIIARDTVSAYSAWSGLNDRGIPYETLIVPAAGVALPALNSSETQGNYGLIVVMSEVSYSYTGLGYQSALTADQWQALYNYQVSFRVRMVRLDSYPSAAFGTQALGACCGDGVEQLVHISDNSAFPKAGLRTGATMSTKGIYHYPTQIINSTLAKEFLQLGASSDGQFTTASTAGVINNIDGREQMVFYVPFSTDWAVTSVWLQHAWIDWGTRGLYTGYRRALLPTQIDDMFLESDIYSPTGTTYRIGTDDLAQHITFMRTINSKLNAGSNWFIEVGHNGNGNIEKSDELNNGGKTCSPGP…	761	Eukaryota; Fungi; Dikarya; Ascomycota; Pezizomycotina; Leotiomycetes; Helotiales; Sclerotiniaceae; Sclerotinia	Unknown			taxon:665079				1980
XP_007782513	0.553	XP_007782513.1	774.237	Coniosporium apollinis CBS 100218		hypothetical protein W97_06449 [Coniosporium apollinis CBS 100218]	0	0.702	690	13	686	678	0.8511	806	121	MRNSFSLVSFLALGLGLWSALVAAVTTKNTILIFARDAGSAYSAYSGLQGYGIPYQALPSTGATLPQLSSSATAGNYGAIVVLSEVSYQYPNGFFSALTTEQWNALYAYQTAFGVRMVRLDVYPGPDFGTTTAIAGAGCCGTGVEQLISISNTAAFPTAGLKVGATMSTVGLWHYPATITNTTSTTQFAKFGPGGSFSTDTTAGVINNFGNRQQMVFFTSWATAWNPTSTFLQHAWIHWVTRGLYVGFRRLYLSTQVDDVFLSTGLYRPQGTEFRLRTGDLANHVTWTTQINAKMPAGSNYFIELAHNGNGDIEASTATSQGQTACNPNTAIYYDEQIDTPLEFQKPLGTGSNIWPTTPTSYTWSLTCAKLDTLMQWFSTAANRNAFAHVSHTFSHMAM…	690	Eukaryota; Fungi; Dikarya; Ascomycota; Pezizomycotina; Dothideomycetes; Dothideomycetes incertae sedis; Coniosporium	Unknown		CBS:100218	taxon:1168221				CBS 100218
CZT07215	0.551	CZT07215.1	745.347	Rhynchosporium agropyri		related to extracellular serine-rich protein [Rhynchosporium agropyri]	0	0.687	694	21	674	663	0.8226	806	144	MLFYILSASALLFTHSVFAISVQSTILVIAKDTTSAYSATSGLTSYGIPFRLLTVPATGAALPALSTTGGDGNFGGIVVLSEVSYEQAGGSYGSALTEAQWTELYNYQTSFGVRMTRLDAYPEAQFGTGPSNAETPGCCDDGVEQLISISNSTSFSQSGMKIGATMSTLGLYHYPSVIVDPSIATTIAQFGPAGKYTGNTTAAVINKIDGREQMVWFIGWATDWSPTSTYLDHAWITWMTRGLYAGFRRIYFSTQVDDMFLETELYSPAGVNFRIKPADLDGHVNWTASFNAKLPAGSTYFAEMGHNGNGNIEASLDKDPEGICDPKNAIEYPDQVDTELEFQKPLGSGEDIWPATPATYVWSRNCSDLDPLQNWWTVPANRDTFAHVTHTFSHSALNN…	695	Eukaryota; Fungi; Dikarya; Ascomycota; Pezizomycotina; Leotiomycetes; Helotiales; Helotiales incertae sedis; Rhynchosporium				taxon:914238				04CH-RAC-A.6.1
CZT45771	0.551	CZT45771.1	746.503	Rhynchosporium secalis	leaf blotch of barley	related to extracellular serine-rich protein [Rhynchosporium secalis]	0	0.687	694	21	674	663	0.8226	806	144	MLFYILSASALLFTHSVFAISVQSTILVIAKDTTSAYSATSGLTSYGIPFRLLTVPATGAALPALSTTGGDGNFGGIVVLSEVSYEQAGGSYVSALTEAQWTELYNYQTSFGVRMTRLDAYPEAQFGTGPSNAETPGCCDDGVEQLISISNSTSFSQSGMKIGATMSTLGLYHYPSVIVDPSIATTIAQFGPAGKYTGNTTAAVINKIDGREQMVWFIGWATDWSPTSTYLDHAWITWMTRGLYAGFRRIYFSTQVDDMFLKTELYSPEGVNFRIKPADLDGHVNWTASFNAKLPAGSTYFAEMGHNGNGNIEASLDKDPEGICDPKDAIEYPEQIDTELEFQKPLGSGEDIWPATPATYVWSRNCSDLDPLQNWWTVPANRDTFAHVTHTFSHSALNN…	695	Eukaryota; Fungi; Dikarya; Ascomycota; Pezizomycotina; Leotiomycetes; Helotiales; Helotiales incertae sedis; Rhynchosporium				taxon:38038				02CH4-6a.1
CZS89207	0.55	CZS89207.1	745.347	Rhynchosporium commune		related to extracellular serine-rich protein [Rhynchosporium commune]	0	0.686	694	21	674	663	0.8226	806	144	MLFYILSASALLFTHSVFAISVQSTILVIAKDTTSAYSATSGLTSYGIPFRLLTVPATGAALPALSTTGGDGNFGGIVVLSEVSYEQAGGSYVSALTEAQWTELYNYQTSFGVRMTRLDAYPEAQFGTGPSNAETPGCCDDGVEQLISISNSTSFSQSGMKIGATMSTLGLYHYPSVIVDPSIATTIAQFGPAGKYTGKTTAAVINKIDGREQMVWFIGWATDWSPTSTYLDHAWITWMTRGLYAGFRRIYFSTQVDDMFLETELYSPEGVNFRIKPADLDGHVNWTASFNAKLPAGSTYFAEMGHNGNGNIEASLDKDPEGICDPKDAIQYPDQVDTELEFQKPLGSGEDIWPATPATYVWSRNCSDLDPLQNWWTVPANRDTFAHVTHTFSHSALNN…	695	Eukaryota; Fungi; Dikarya; Ascomycota; Pezizomycotina; Leotiomycetes; Helotiales; Helotiales incertae sedis; Rhynchosporium				taxon:914237				UK7
RAL63518	0.55	RAL63518.1	771.155	Monilinia fructigena		hypothetical protein DID88_003938 [Monilinia fructigena]	0	0.711	744	53	703	692	0.8722	806	104	MLLLYNLVTNILPLGLFLDAALGHRVHHRGPADAANVLPSESVAITNPQAIMTSTVPAAALATISTGEVTVLANTTSPVPPKVAVVAADTVDTVSSKVLVIARDAVSAYSAWSGLNDRGIPYQILIVPSTGIALPALNNSETQGNFGLIVVLSEVSYLYPDLGYQSALTADQWQTIYNYQASFRVRLVRLDSYPSATFGTQALGSCCNTGVEQLVHISDNSAFPNAGLRTGATMSTKGIYHYPAQITNSTIAKEFLQLGASSDGQFTAASTAGVINNIGGREQMVFYVPFSTDWAVTSVWLQHAWIDWGTRGLYTGYRRALLLTQIDDMFLESDIYSPSGTTYRIGTADLAQHITFTNTINSKLNAGSNWFIEVGHNGNGNIEQSDNSDSTGNICRPGP…	747	Eukaryota; Fungi; Dikarya; Ascomycota; Pezizomycotina; Leotiomycetes; Helotiales; Sclerotiniaceae; Monilinia		Italy: Tursi (MT), Basilicata		taxon:38457	Prunus domestica		fruit	Mfrg269
OQO24446	0.549	OQO24446.1	733.021	Rachicladosporium sp. CCFEE 5018		hypothetical protein B0A51_10165 [Rachicladosporium sp. CCFEE 5018]	0	0.686	808	144	665	663	0.8226	806	144	MSSLLCQLLAAIGLASSIASCQTSTTPVATTSTTSTTSVATTSAVLSSSSTPVLTTPSSSAATSATDSSAVVISSSASSVPTASSSTDGTIVVSETIPAGTTVTGMTSAAPPPASATTDNAVTTAPASSAAPPAASATPAGNINVAQTILVLVRTADDPYAVISGLQGYGIPYQVVQVPQTGFTLPALNSSATQGNYGGIISLSELAYEYSTGWAAGISTDQYNQLYAYQTAFGVRFVRIDAYPQPAFGVSTAAQGVGCCGQDVEQLISISNATGFPGANIKTGATMSTKNMYHYPATITDPLTTWEVAKYAPDANGVFNTDTTAAVINNFAGRQQMVWFGSWATQWSPTSNFLQHAYIHWMTRGLFVGARKVYLSTQIDDVHLNSEIYYPGNTTYRIN…	808	Eukaryota; Fungi; Dikarya; Ascomycota; Pezizomycotina; Dothideomycetes; Dothideomycetidae; Capnodiales; Cladosporiaceae; Rachicladosporium		Antarctica: Battleship Promontory, McMurdo Dry Valleys		taxon:1974281			sandstone	CCFEE 5018
PMD48386	0.549	PMD48386.1	754.207	Meliniomyces variabilis F		hypothetical protein L207DRAFT_575058 [Meliniomyces variabilis F]	0	0.7	751	61	691	686	0.8511	806	121	MFSSRLRYCVFALALCQVSVYGAVHCNHKRSFAESVALNHQSLYVAPEPVPLVEHSAEGNLTFQANTTNVIEVSATAEGLTGTTISSTALVIARDKASAYSAYSGLNDRGIPYQILIVPSSGANLPALSANSTYGNYGLIVVLSEVSYNKGGTIGYQSALTASQWQTLYNYQVQFGVRMVRLDSTPSADTGTTNLGGCCTGEQLVYISDSSAFPQAGLKTGAGLSTVGLYHYRAKITNASIATEFMQFAAPANTSYGTGVSTAGVINNINGRQQMVFYIPFSTDWSLTSNFLQHAWITWATRGLYLGWRRAMLNTQIDDMFLETPIYASDPITNYRVTAADVQHHIGVMQTINKKLPAGSNWVIEVGHNGNGNVEQADTSARGATTCAPGPIEYPDQVD…	751	Eukaryota; Fungi; Dikarya; Ascomycota; Pezizomycotina; Leotiomycetes; Helotiales; Helotiaceae; Meliniomyces	Unknown			taxon:1149755				F
OWP02995	0.548	OWP02995.1	775.778	Marssonina coronariae		extracellular serine-rich protein [Marssonina coronariae]	0	0.684	708	21	688	661	0.8201	804	144	MLFRILSAAALLIPVRVLAFSVDSTVLIIARDADSTISATSGLDAYGIPFSILLVPSNGTGLPKLKDDAVGNGKYGGIVVLGEVSYEYNGTYRSALTETQWNDLYQYQTSFGVRMVRIDVYPQPQFGVRPSDPANTGCCDAGVEQDVYITNSAHFAQAGMRLEAAMPTTGLYHYPAVKEPNGTVQAMEIAGFGTNHIFPSHTIAAVINDIEGREQMVWFMSWASDWSSTSNYLQHAWITWVTRGLYVGFRRVYFSTQIDDMFLSTGLYQPNSTPQSNNTYQLNNASQANEVEYRCTTADLDDHVRWSADINSRLPPGSNYFMEVGHNGNGNIEASLAVDNATICQPDTAIEYDEQVDTALEFQKPLGTGSDIWPTTPPTYSWSLECTKLDPLSVWWANP…	983	Eukaryota; Fungi; Dikarya; Ascomycota; Pezizomycotina; Leotiomycetes; Helotiales; Dermateaceae; Marssonina		China: Nanjing Forestry University campus		taxon:503106	Malus domestica			NL1
OQO03204	0.548	OQO03204.1	725.702	Rachicladosporium antarcticum		hypothetical protein B0A48_11459 [Rachicladosporium antarcticum]	0	0.685	703	39	665	663	0.8226	806	144	MTSAAPPPASATTDNAVTTAPASSAAPPAASATPAGNINVAQTILVLVRTADDPYAVISGLQGYGIPYQVVQVPQTGFTLPALNSSATQGNYGGIISLSELAYEYSTGWAAGISTDQYNQLYAYQTAFGVRFVRIDAYPQPAFGVSTAAQGVGCCGQDVEQLISISNATGFPGANIKTGATMSTKNMYHYPATITDPLTTWEVAKYAPDANGVFNTDTTAAVINNFAGRQQMVWFGSWATQWSPTSNFLQHAYIHWMTRGLFVGARKVFLSTQIDDVHLNSEIYYPGNTTYRINTNDLVNHVAWTNSINARMPAGSKYFIELGHNGNGDIIQATAADNTACNPVDAIFYDFPPDTPLEFQKPLGSGVNKWPNTPASYSWSIACAKRDSLANWFTTAANR…	703	Eukaryota; Fungi; Dikarya; Ascomycota; Pezizomycotina; Dothideomycetes; Dothideomycetidae; Capnodiales; Cladosporiaceae; Rachicladosporium		Antarctica: Antarctica Peninsula		taxon:1507870			sandstone	CCFEE 5527
XP_024546339	0.547	XP_024546339.1	801.971	Botrytis cinerea B05.10		hypothetical protein BCIN_01g05720 [Botrytis cinerea B05.10]	0	0.718	759	40	720	716	0.8883	806	91	MVLLYHLVTHILPLSLFLDAALGHRAHRRNPAEADNLPQSESVAVTNPQAIMTSTVPAAPLATVSIGTLAVLANTTVATPPLAELIATDAVDTVSSKVLVIARDSVSAYSAWSGLNDRGIPYETLIVPAAGVALPTLNSSETHGNYGLIVVMSELSYSYPDLGYQSAITADQWQAIYNYQTAFRVRLVRLDSYPSAAFGTEALGACCNDGVEQLVHISDNSAFPKAGLKTGATMSTKGIYHYPTQITNSTLAKEFLQLGASSDGQFTTASTAGVINNINGREQMVFYVPFSTDWAVTSVWLQHAWIDWGTRSLYTGYRRALLSTQIDDMFLESDIYSPAGSTYRIGTADLAQHITFMGSVNSKLNAGSNWFIEVGHNGNGNVEKSDEINASESVCSPGP…	762	Eukaryota; Fungi; Dikarya; Ascomycota; Pezizomycotina; Leotiomycetes; Helotiales; Sclerotiniaceae; Botrytis	1	Germany: Munster		taxon:332648				B05.10
OCL10265	0.546	OCL10265.1	729.939	Glonium stellatum		hypothetical protein AOQ84DRAFT_430940 [Glonium stellatum]	0	0.684	682	26	663	657	0.8226	806	144	MALSALFSSFSSSQDIVVPRAAGSSSVISTILIIARDATSAFSSYSGLQGYGIPYQVLTVPSTGTTLPQLNSSATLGNYGGIVIMSEVSYDYDGNYSSALTAAQMQQLYDYQIHFGVRMVRLDVYPEATFGVSVVDPNGNGNDEPVSITNATGFPTAGIKTNAPVSIAGIFHYPATITNHSIAWEIAAFNGSGTAAVVNNIGGRLQQVWFLPFATDWSPASNFLQHAWIHFLTRGIYLGFRRMYFNTQIDDMFLETDMYQPNDTTFRIRADDLTAHVTWMANINSRMPAGSTYFMEVGHNGNGNIEESVDDDTSSTICDPGTGIEYPDQIDTVLEYQKVLGTGTNVWPDTPVNYTWSDACTQLDELQNFFADTSNLNAFAHVSHTFTHEALNNATYDDT…	682	Eukaryota; Fungi; Dikarya; Ascomycota; Pezizomycotina; Dothideomycetes; Pleosporomycetidae; Pleosporomycetidae incertae sedis; Gloniaceae; Glonium	Unknown	USA: Michigan	CBS:207.34	taxon:574774	Quercus sp.		tree bark	CBS 207.34
KHJ33641	0.545	KHJ33641.1	767.303	Erysiphe necator	Uncinula necator	putative extracellular serine-rich protein [Erysiphe necator]	0	0.693	744	67	678	678	0.8412	804	127	MLSWKIFNISTFIALSVFTSAAIVQTPKYVESNTRAVNFPATFGHAIPTALDGNDQPIDTKTKLDGTSTIPAVDRLAESVSNVRSTVLIIARDTASAFSASSGLNGYGIPSEIFVIPKNGGILPALNASSTQGNYGAIFVLSDVRYDYGGSLGIQSALKFEQWNSIFDYQVNFGVRLVRIDALPSDEFGTASTNVGCCDASVEQLISISDTKLFPSAGLKINAGVSTKGLWHYPTQIVDSTIANEFAQFAPAESFSNISTAAVINSFLGRQQMVWFIGFSTEWSATSNFLQHASIHWATRGLYLGYRRLNLNTQVDDMFLISDIYDPAGTTLQIVPSDLEQHVSWAETVNERLPAGSNWFIELGHNGNGNIEAAATVSSISCGIGPIEYDEQVDTPVEW…	746	Eukaryota; Fungi; Dikarya; Ascomycota; Pezizomycotina; Leotiomycetes; Erysiphales; Erysiphaceae; Erysiphe		USA:Davis, California		taxon:52586	Vitis vinifera		vineyard plant	c
PSR76994	0.544	PSR76994.1	726.472	Coniella lustricola		hypothetical protein BD289DRAFT_378234 [Coniella lustricola]	0	0.683	685	21	665	663	0.8226	806	144	MKFFSTALLALQASAAAAAITVSNTILVFARDSASATVATLGLQGYGIPYHTVIVPQSGVALPTLNSSTTAGNYGGILILSEVSYQYSTGFLSALTTAQMNTLYAYQVAFGVRMVRLDVFPSTDLGVTTAISGTGCCDTGVEQYIRINDSSAFPTANLKIGVNASTAGLYHYPAVITNSSIATPFASFDAAASFTTNTTAAVINNIGGRQQMVWFISWATDWSQTSNYLQHAYIHWMTRGLFVGKRKVYLNTQVDDMHLSTDMYYPTGNTFRIRPSDLNYLAAWQTNINSRLPAGSNYFVEIGHNGNGDIDNATDTVSDGTCNPASAVDYTSPPDTALEFFKPKGTGTDLWPETWISYNWSLSCALVDDVATWFNTNPNVFAAISHTFSHEELNNATYH…	685	Eukaryota; Fungi; Dikarya; Ascomycota; Pezizomycotina; Sordariomycetes; Sordariomycetidae; Diaporthales; Schizoparmaceae; Coniella	Unknown			taxon:2025994				B22-T-1
PBP21580	0.543	PBP21580.1	750.74	Diplocarpon rosae		hypothetical protein BUE80_DR007677 [Diplocarpon rosae]	0	0.677	693	21	673	653	0.8102	796	144	MLFRVLSAAAFLFINTVLAFSVDSTVLIIAKDAASSYAATAGLDAYGIPFSVLLVPSNGTALPPLVTGGNGQYGGIVVLAELSYEYNGTYGSALTDEQWTSLFEYQTTFGVRMVRIDVYPQPQFGVRPADAANTGCCAAGVQQDVFISNTDAFAQAGMRVGATMGTDQLYHYPATKEANSTVETIEIAGFGTNSIFPSKTTAAVINKIEGREQMVWFISWAADWSPTSNYLQHAWITWVTRGLYVGFRRVYFSTQVDDMFLSSDLYFPNNTEYRIGTADLDDHVKWTKDINSRLPNGSLYFIEVGHNGNGNIQAAVVNDTTEICQPDEAIAWDENSTALEFQKPLGTGTNLWPPTPETYVWSVACTKLDALNVWWTNPANRDVFSHVSHTFSHLSLNNA…	705	Eukaryota; Fungi; Dikarya; Ascomycota; Pezizomycotina; Leotiomycetes; Helotiales; Dermateaceae; Diplocarpon		Germany: Dortmund		taxon:946125	Rose		leaves	DortE4
XP_018036278	0.543	XP_018036278.1	724.161	Paraphaeosphaeria sporulosa		hypothetical protein CC84DRAFT_1205580 [Paraphaeosphaeria sporulosa]	0	0.685	699	38	667	662	0.8275	806	140	MAPSFFASLFLLTCALFTGSTFAQQNGTAPDDGSPAAISAATVSSTILVLARDDTSAQNGATSGLQGYGIPFEVITVPQAGISSLPILNASATHGNYGGIVIVSEVGYNYGDQYYSALTRAQWNQLYNYQTNFGVRMVRLDVFPTSDFGVVSLGGNVKDEPVVFTNVTGFSTAGLKSGANVTIAGIFHNPAQITNSSIAWEFAKFSNSGTAGVINQIGTRQQMAWFLPFALDWAPSSNYLQHAWINWVTRGLYVGFRRLYFNTQVDDMFLETPLYTPSGQTYRCKPDDLTAHVDWQTTLNAKMPKGSEYFVEIGHNGNGAIEAATDTSEGQRTCSPNTAIEYPDQTDGPPDYTKPPGTGKDIWPTTPTKYSWSLECNEIDDLLNWFADESNRDAFAHIS…	699	Eukaryota; Fungi; Dikarya; Ascomycota; Pezizomycotina; Dothideomycetes; Pleosporomycetidae; Pleosporales; Massarineae; Didymosphaeriaceae; Paraphaeosphaeria	Unknown			taxon:1460663				AP3s5-JAC2a
POS84729	0.541	POS84729.1	744.962	Erysiphe pulchra		hypothetical protein EPUL_001873 [Erysiphe pulchra]	0	0.68	726	68	659	659	0.8176	786	128	MLSWVLVNVFVLAFLSHFSTATIVKTPKNVESNTWTVGSQVTSGDTISTALEGKDQSIVINTVPNDLSTILTVNRLAESVSSVKSTVLIIARDTASAFSASSGLNGYGIPHEIFVVPKNGGSLPVLNTTSTQGNYGAIFVLSDVRYDYGGTLGIQSALTIDQWTSIFDYQVKFGVRLVRIDALPAEEFGTASSNVGCCEGSVEQLISISDTSSFPSAGLKTNAGVSTKGLWHYPTTITNNSTATEFAQFAPAGSFSGASTAAVINSLPGRQQMAWFIGFSTEWSATSNFLQHASIHWATRGLYLGYRRLNFNTQVDDMFLISDIYDPAGTTLQIVPSDLEQHISWAATVNERLPAGSDWFIELGHNGNGNIEAAASISSTSCGIGPIEYNEQIETPVEW…	731	Eukaryota; Fungi; Dikarya; Ascomycota; Pezizomycotina; Leotiomycetes; Erysiphales; Erysiphaceae; Erysiphe		USA: Knoxville, Tennessee		taxon:225359	Cornus florida	Cflorida
XP_018062567	0.539	XP_018062567.1	721.079	Phialocephala scopiformis		hypothetical protein LY89DRAFT_599894 [Phialocephala scopiformis]	0	0.68	713	51	663	662	0.8213	805	144	MNNQTRHGRPPFWAPKPVQISNVTIIANTSTIAPDDSDAKLEERQVAGITSCKSTFLVIARDASSAYSAKSGLNDYGIPFEVLIVPAGGVALPPLSSATGVGNYGGFVILSEVSYADSAGNYASALTSAQWNTLYTYQRTFGARMVRLDVVPSAATGTTVVGSCCDGTLEQWMAISDQSQFPTAGIVVGAGLSTKGLYHYPASISNSTLAKAFALFGTTTGFTSNTVAGVINNFGNGRQQMVFFLGFATDWSTTSIILQHAWIHWATRGLYAGYRRVMLNTQIDDMFLTSPIYSGGTFRVEPADLAPHITWMAAVRAKLPTGSNWTMEVGHNGNGNIGVCRPTCGSGPIDYAAQPDPTAAQLEYVKPPGTGTSLWPATASTYPYSLACVTLDPLLNWWA…	714	Eukaryota; Fungi; Dikarya; Ascomycota; Pezizomycotina; Leotiomycetes; Helotiales; Helotiales incertae sedis; Phialocephala	Unknown		CBS:120377	taxon:149040				CBS 120377
PVH74885	0.537	PVH74885.1	699.123	Cadophora sp. DSE1049		putative extracellular serine-rich protein [Cadophora sp. DSE1049]	0	0.677	782	116	667	659	0.8176	805	147	MVSFYSIYVLAILCFSSSALADRQARPPPTRNGNGTHPFRGNGTHSHRHPGQPEGIAINNQTRLHRPKYWEPKKVVVDQDKQVVIIANTSTIQDNDRGQTPQLTKRQSTVALTTKSTFLVIARDATVAYSAKSGLNDYGIAFEVFVVPAGGATLPVLTSATRVGNYGGIVVLSEVSYANSAGQYTSALTDAQWNSLYEYQRTFGVRMVRLDVVPGAATGTRVLGSCCDGTVDQLLAVNDTSAFPGAGLVVGATLSTQGLYHYPAAISNSTLATAFATFKTTTGFSTTSVAGVINDFKDGRKQMVFFLGFATDWSTTSILLTHAWIHWATRGLYAGYRRVILSTQVDDMFLTTAIYSGGLFRIEAADLAAHISWMASVNAKLSAGSNYTIEVGHNGNGNI…	783	Eukaryota; Fungi; Dikarya; Ascomycota; Pezizomycotina; Leotiomycetes; Helotiales; Helotiales incertae sedis; Cadophora	Unknown			taxon:1485229				DSE1049
PVH97645	0.537	PVH97645.1	718.768	Periconia macrospinosa		hypothetical protein DM02DRAFT_532786 [Periconia macrospinosa]	0	0.68	693	36	663	658	0.8226	806	144	MPLSIFSWLRACSFAALVAFSPKACADEIAAIGGVSVSSTILVIARDQTAAQNGATSGLQGYGIPFEVLTVPQAGISSLPNLNASATHGNYGGIVILSEVGYNYDTLYYSALTRVQWNQLYSYQTQFGVRMVRLDVFPTTDFGTVSIGGSTVDEPVVFTNVTGFSTAGLKTGQNASIANIWHNPARITNASIAWEIAKFNGAGTAAVINQIGDRQQMVWFLPFALDWAPSSNYLQHAWINWITRGLYVGFKRLYFSTQVDDMFLETPLYRPQGQSYRCKPDDLDLHVPWQQTLNSKMPKGSEYFIEIGHNGNGAIETATDTNDGARACTPPTGIEYPDQIDGPPDYTKPPGTGTDIWPTTPAKYEWSLECNEVDELQNWFADESNRDAFAHISHTFTHQ…	693	Eukaryota; Fungi; Dikarya; Ascomycota; Pezizomycotina; Dothideomycetes; Pleosporomycetidae; Pleosporales; Massarineae; Periconiaceae; Periconia	Unknown			taxon:97972				DSE2036
CZR58564	0.536	CZR58564.1	690.649	Phialocephala subalpina		related to extracellular serine-rich protein [Phialocephala subalpina]	0	0.658	666	26	641	629	0.7804	772	144	MLQHSFLFGKLLLASTLFVSFSVAITVSSTILVFARDQASSYSATSGLNAYGIPYELVLVPIGGITLPTLNSSATAGNYGGIITLSEVSYEYSDGWYSAINTTQWQQIYDYQTAFGVRLVRLDVYPDGDFGCTTTVTSQGCCDTAEQLLSFTDVSAFPTAGLNVGATMSTVGLWHYPATITDPTTTVEIAAFAPATGGDASDSQFTTTSTAAVINTFGTRQQLVWFTSWATDWAATSNFIMHAHIHWMTRGLYVGFRRVYFQPQVDDMHLATYLYIPDGGRFRARPSDMAAHVAWQADLNSRLPAGSSFTVEIGHNGNGDIECAVNNETVTGVSHCNPDSEIQYDAPADPPLEFQKPLGTGTDLWPTTPSNYTWSYECAAEDTLMDWFMVAENRDAFWH…	672	Eukaryota; Fungi; Dikarya; Ascomycota; Pezizomycotina; Leotiomycetes; Helotiales; Helotiales incertae sedis; Phialocephala; Phialocephala fortinii species complex				taxon:576137				UAMH 11012
RFU27970	0.535	RFU27970.1	723.391	Scytalidium lignicola		hypothetical protein B7463_g8369, partial [Scytalidium lignicola]	0	0.679	709	42	668	663	0.8226	806	144	MSALVPTSGESNSTDTLASHTTLSSTSSASSPSSTPASGDITVDGTILVFAVDATTGYSATSGLNAYGIPYEFIAVPQAGITLPTLNSSATHGNYGGFITLSEVSYDYSDGYNSAITDDQWQALYDYQTAFGVRMVRLDVYPDSDFGVETLDGNGGCCDDGVEQLVYFTDSSGFRTANLVDGAGVSTQNLWHYPATITDSSVAEEIAQFGTSTDGSFTTNSTAAIINTFGTRQQMVFFTSYGTDWSETSNFLMHAHIHWLTRGLYLGFRRLYFSTQVDDMHLSTDLYQADDYTTFRMRTSDLEGIAVWQANLNSRLPPGSSYTVEIGHNGNGNIEWAILNDTTGICQPTDWIEYNQPAPPPIEFQKPLGTGTSLWPTTPSTFSWSKECMALDELGAWFM…	709	Eukaryota; Fungi; Dikarya; Ascomycota; Pezizomycotina; Leotiomycetes; Leotiomycetes incertae sedis; Scytalidium		Germany: Cottbus, Kleinsee, Pinnower Laeuche undTauersche Eichen	DSM:105466	taxon:5539			spores	DSM 105466
ORY15719	0.535	ORY15719.1	719.924	Clohesyomyces aquaticus		hypothetical protein BCR34DRAFT_622737 [Clohesyomyces aquaticus]	0	0.685	689	23	673	667	0.835	804	132	MAPSFFSSLRACALTALVAFSSAVTADSAYIGGSTVSSTILILARDQTSAQNGAFLGLQGYGIPYEVITVPQSGVSSLPILNSSIDHGNYGGIVVVSEVGYDYNGSYYSALTRRQWNSLWDYQTQFGVRMVRLDVFPTSDFGVVSKGGNSKDEGVVFTNTTGFATASLKTNANVSIANIFHTPATITNSSIAWEVAKFGTAGSAAVINQIGARQQMVWFMPFALDWSGTSNVLQHAWIHWLTRGLYVGFRRLYFSTQVDDMFLETPMYRPQGQSYRCKPDDLTLHVDWQQTLNTKMPKGSEYFIEIGHNGNGAIELATDTTEGATACSPATGIEYPDQIDGPPDYTKPKGSGTNIWPATPTKYSWSLACNEIDELEQWFADENNRDAFAHISHTFTHED…	691	Eukaryota; Fungi; Dikarya; Ascomycota; Pezizomycotina; Dothideomycetes; Pleosporomycetidae; Pleosporales; Lindgomycetaceae; Clohesyomyces			CBS:115471	taxon:1231657				CBS 115471
CCU76960	0.535	CCU76960.1	712.22	Blumeria graminis f. sp. hordei DH14		extracellular serine-rich protein [Blumeria graminis f. sp. hordei DH14]	0	0.686	713	55	675	659	0.8375	786	112	MLVKIILRPMFVTFLTASLATIKILASKVEETSDQSILNQEIIASRIGPRDSRNSRDIGLDATFNNHSFAQTVDPLTIPVLNVRSTILVLARDAESAYSVVSGLNGYGIPYEVVTVPKSGIELPVLNSSASTGNYGGIFVVSDVSYDYGDRVQGFQSALSSNQWTTLFEYQVNFGVRLVRVDNFPTAEFGTSTTGGCCNDGVEQLISISNTSTFPTAGLKTDAGLSTLGLWHYPATITNNSIASEFAQFTALDGLSISSTAGVINTFPGRQQMVWFIGFSTDWSATSSFLQHASIHWVTRGLFDDVFLQSDIYHPAGTVFQIAPSDLSQHVSWMKTVNDRLPAGSDWFIELGHNGNGNIEAAAGHNAVCGTGPIEYDMQIDTPLEWSKPIGAGINLWPS…	726	Eukaryota; Fungi; Dikarya; Ascomycota; Pezizomycotina; Leotiomycetes; Erysiphales; Erysiphaceae; Blumeria				taxon:546991	Hordeum vulgare subsp. vulgare cv. Golden Promise		conidia asexual spores were collected from infected barley by vacuum onto Millipore filters; conidia were not older than 24 hours	DH14
PNS18879	0.535	PNS18879.1	756.133	Sphaceloma murrayae		hypothetical protein CAC42_5418 [Sphaceloma murrayae]	0	0.694	744	57	688	687	0.8524	806	120	MGISNSVLAGLGVPVRGATTTTTRLPTTTTSVIRSTSTSSSSMATTSSMATTSSIMTSSLASTTSVVPTATAVPVTGGSVANTILVLAKDDDGMYTSTSGLNGYGIPFQSIIVPQSGIQLPALNSSATNGNFGGIIVHAEVSYDFGNGNWSSALTPAQWQELYNYQTAFGVRMVRLDVYPGPNTDTSVVAGGCCGAGVEQLFSFTDVSAFSSAQLKSDATVSSQGLYHYPATITNTTRTKQIAQFAASSDGTFGNPSVAAVINNFDGRQQMAFFTSMATRWNLLSNYAQHSWIHWMTRGVFAGRRRTLLSTQIDDVHLITDIYSPAGRQFRLRKEDLAAHIPWQKDINSRLPAGSSYQIELAHNGNGDIENATASNEGVRICVPTEAIEYDEQIDTALE…	744	Eukaryota; Fungi; Dikarya; Ascomycota; Pezizomycotina; Dothideomycetes; Dothideomycetidae; Myriangiales; Elsinoaceae; Sphaceloma		China: Nanjing Forestry University campus		taxon:2082308	Salix babylonica			CQ-2017a
XP_024731278	0.534	XP_024731278.1	751.895	Meliniomyces bicolor E		hypothetical protein K444DRAFT_634531 [Meliniomyces bicolor E]	0	0.716	733	17	724	717	0.8983	806	83	MLFRSIIGAAFLGAALSTAAVTTRKHRPSESVGGTAVKTGPAPKATVLVTVKGGATVSTNVSAPLVVPAAANPAVVSSTTVQSTVLIFARDTVSAYSAFSGLNAYGIPYQVVVVPQAGITLPALNSSATAGNYGAIVILSEVSYNYGGTLGYQSALTAAQWVQIYAYQAAFGVRMVRLDSFPSADSGTVALGGCCGTPNQEQAISISNASSFLTAGLNAGAAVSTIGLWHYPASITNASIAVEFAQFAPTTGFATASTAGVINTYSGRQQMVFFIGVATEWALTSNYLQHAWIHWATRGLFDDMFLESDIYSPAGTTYQVTPADLAQHITWMANLNSRLSAGSSYFMEIAHNGNGNIENSNDIDSTGTKCAPGPIEYAEQIDTPLEWAKPIGSGTNLWP…	733	Eukaryota; Fungi; Dikarya; Ascomycota; Pezizomycotina; Leotiomycetes; Helotiales; Helotiaceae; Meliniomyces	Unknown			taxon:1095630				E
PSK59318	0.534	PSK59318.1	777.704	Elsinoe australis		hypothetical protein B9Z65_3642 [Elsinoe australis]	0	0.733	777	34	751	744	0.9318	806	56	MVSTTKSSTTKTTKTTTTKSTTTKSTKLSTMGISSSILAGLGVPVKSQTTTTRALSSTSTVASSIASSVVISSTVAPSATTSAGTSVVPSSSASSSTAAVPTATAVPVSGGSVQNTILVLAKDADSVYTSTSGLNGYGIPFQSIIVPQSGIQLPALNSSATNGNFGGIIIHAEVSYDFGGGNWSSALTAAQWQQLYNYQTAFGVRMVRLDVYPGPNTDSAVVSGGCCGAGVEQEFSFTDVSDFPTAQIKSGAGVSSQGLYHYPATITNTTRTKQIAQFAPSSDGTFPNAAAAAVINNFDGRQQMAFFTSMATQWNLLSNYAQHSWIHWMTRGLFAGRRRTLLGTQIDDVHLITDIYSPAGKQFRIRHEDLAAHIPWMKDINTRLPAGSAYQIELGHNGN…	777	Eukaryota; Fungi; Dikarya; Ascomycota; Pezizomycotina; Dothideomycetes; Dothideomycetidae; Myriangiales; Elsinoaceae; Elsinoe		China: Nanjing, Nanjing Forestry University campus		taxon:40998	Populus tomentosa			NL1
KJK78048	0.533	KJK78048.1	713.761	Metarhizium anisopliae BRIP 53293		hypothetical protein H634G_06631 [Metarhizium anisopliae BRIP 53293]	0	0.674	691	31	661	657	0.8151	806	150	MRHHASSRYLALLGVAVRFVAAATTVTSTALIIAANDADVAKASLGLDAYGIPWTKALIPQAGGSLPVLNSSATNGNYGSIVVLDSVAYDYNGTYRSALTTDQWNQLYSYQSAFHVRMVRLEEFPGPEFGTTALGSCCNNNQEQLVSLNSSAPFPGANLKTGATVSTVGLWHYPAQITDSSIATAFAVFAPATGFSTESVAAVINNISGREQMVWFLDFAPDWSATSSFLQHTYIHWMTRSLFVGKRKVYLNTQVDDIHLETDMYLPANTTFKLRPGDLDAHVAWQKSINSRLPAGSDYIMELGHNGNGDIDSSVDEDTSTPRKCNPNQAVDYVQPPDPPLEFVKPPGTGVDLWPSRFVTYTWSKECASIDPLAAWFLTSANLNSFAHVSHTFSHEELD…	692	Eukaryota; Fungi; Dikarya; Ascomycota; Pezizomycotina; Sordariomycetes; Hypocreomycetidae; Hypocreales; Clavicipitaceae; Metarhizium	Unknown	Australia: Kingaroy, Queensland		taxon:1291518			soil	BRIP 53293
POS77853	0.533	POS77853.1	736.102	Diaporthe helianthi		non-anchored cell wall protein-1 [Diaporthe helianthi]	0	0.692	684	1	686	684	0.8511	806	121	MKLFSKASVLLALHASAVSAANSVANTILVFARDSASANVATLGLQAYGIPYQAVLVPQSGTALPVLNSSATQGNYGGILVLSEVSYQYSTGFLSALNTSQWQTLYNYQTAFGVRMVRLDVYPTPDMGVTTYIAGAGCCNAGVEQLVSFNDTSAFPTANVKNGATVSTQGLWHYPAQITNSSIATAFAKFAPGGSFTADSTAAVINNVAGRQQMVFFISWATDWSLTSNYLQHAYISWMTRGLFVGKRKVYLSTQVDDMHLSTGLYYPANTEFRIRTRDLDAHKTWQADINQRLAAGSNYFVEIGHNGNGDIDNATSQANGENVCTPAYAVDYNSPPDTALEFQKPLGSGTDLWPAEFKNYTWSLPCAQLDPIASWFRANKDVFAAVSHTFSHEELNNA…	684	Eukaryota; Fungi; Dikarya; Ascomycota; Pezizomycotina; Sordariomycetes; Sordariomycetidae; Diaporthales; Diaporthaceae; Diaporthe		France		taxon:158607	Helianthus sp.			7/96
KFG77490	0.532	KFG77490.1	714.916	Metarhizium anisopliae		putative extracellular serine-rich protein [Metarhizium anisopliae]	0	0.673	691	31	661	657	0.8151	806	150	MRHHASSRYLALLGVAVRFVAAATTVTSTALIIAANDADVAKASLGLDAYGIPWTKALIPQAGGSLPVLNSSATNGNYGSIVVLDSVAYDYNGTYRSALTTDQWNQLYSYQSAFHVRMVRLEEFPGPEFGTTALGSCCNNNQEQLVSLNSSAPFPGANLKTGATVSTVGLWHYPAQITDSSIATAFAVFAPATGFSTESVAAVINNISGREQMVWFLDFAPDWSATSSFLQHTYIHWMTRSLFVGKRKVYLNTQVDDIHLETDMYLPANTTFKLRPGDLDAHVAWQKSINSRLPAGSNYIMELGHNGNGDIDSSVDEDTSTPRKCNPNQAVDYVQPPDPPLEFVKPPGTGVDLWPSRFVTYTWSKECASIDPLAAWFLTSANLNSFAHVSHTFSHEELD…	692	Eukaryota; Fungi; Dikarya; Ascomycota; Pezizomycotina; Sordariomycetes; Hypocreomycetidae; Hypocreales; Clavicipitaceae; Metarhizium		Brazil: Espirito Santo state		taxon:5530				E6
XP_007825069	0.532	XP_007825069.1	711.835	Metarhizium robertsii ARSEF 23		hypothetical protein MAA_08880 [Metarhizium robertsii ARSEF 23]	0	0.673	691	31	661	657	0.8151	806	150	MRHHASSRYLALWGVAVRFVAAATTVTSTALIIAANDADVAKASLGLDAYGIPWTKALIPQAGGSLPVLNSTATNGNYGSIVVLDSVAYDYNGTYRSALTTDQWNQLYSYQSAFHVRMVRLEEFPGPEFGTTALGSCCNNNQEQLVSLNSSAPFPGANLKTGATVSTVGLWHYPAQITDSSIATAFAVFSPAAGFSTESVAAVINNIGGREQMVWFLDFAPDWSATSSFLQHTYIHWMTRSLFVGKRKVYLNTQVDDVHLETEMYLPANTTFRLRPGDLDAHVAWQRSINSRLPAGSDYRMELGHNGNGDIDSSVDEDTSTPRKCNPNQAVDYVQPPDPPLEFVKPPGTGVDLWPSRFVTYTWSKDCASLDPLAAWFLTAANLNSFAHVSHTFSHEELN…	692	Eukaryota; Fungi; Dikarya; Ascomycota; Pezizomycotina; Sordariomycetes; Hypocreomycetidae; Hypocreales; Clavicipitaceae; Metarhizium		USA: North Carolina		taxon:655844	Conoderus sp.			ARSEF 23
XP_014540075	0.532	XP_014540075.1	714.531	Metarhizium brunneum ARSEF 3297		hypothetical protein MBR_09841, partial [Metarhizium brunneum ARSEF 3297]	0	0.673	691	31	661	657	0.8151	806	150	MRHHASSRYLALLGVAVRFVAAATTVTSTALIIAANDADVAKASLGLDAYGIPWTKALIPQAGGSLPALNSTATNGNYGSIVVLDSVAYDYNGTYRSALTTDQWNQLYSYQSAFHVRMVRLEEFPGPEFGTTALGSCCNNNQEQLVSLNSSTPFPGANLKTGATVSTVGLWHYPAQITDSSIATAFAVFAPATGFSTESVAAVINNISGREQMVWFLDFAPDWSATSSFLQHTYIHWMTRSLFVGKRKVYLNTQVDDIHLETDMYLPANTTFKLRPGDLDAHVTWQKSINSRLPAGSDYRMELGHNGNGDIDSSIDEDTSTPRKCNPNQAVDYVQPPDPPLEFVKPPGTGVDLWPSRFVTYTWSKACASIDPLAAWFLTAANLNSFAHVSHTFSHEELD…	692	Eukaryota; Fungi; Dikarya; Ascomycota; Pezizomycotina; Sordariomycetes; Hypocreomycetidae; Hypocreales; Clavicipitaceae; Metarhizium	Unknown	Mexico: Colima		taxon:1276141	Boophilus sp.			ARSEF 3297
CZS91382	0.532	CZS91382.1	704.131	Rhynchosporium commune		related to extracellular serine-rich protein [Rhynchosporium commune]	0	0.677	783	113	671	662	0.8213	805	144	MVSLTCVYVLAIFLFALDVAGAFSRSQPPIPTGTGASFHRGNGTHKHRHPGQPEGIAINNQTRLHRPRSWEPKKVVVDQDKPIVIITNTTAIKDNDLGLTPHLTKRQSSVTLSTKSTFLVIARDATIAYSAKSGLNDYGIAFEVFVVPSGGATLPALTSPTRVGNYGGIVVLSEVSYANSGGNYASALTDTQWNSLYEYQRTFGVRMVRLDVVPGSATGTRVLGSCCDGTVEQLLAFNDTSAFPGAGLVVGATLSTQGLYHYPAAISNSKLASPFATFRPAAGFPTMSVAGVINDFKDGRQQMVFFLGFATDWSTTSILLTHAWIHWATRGLFAGYRRAILNTQVDDMFLTTSVYSGGLFRTEPADLEAHISWMASVNAKLPQGSNYTIEVGHNGNGNI…	784	Eukaryota; Fungi; Dikarya; Ascomycota; Pezizomycotina; Leotiomycetes; Helotiales; Helotiales incertae sedis; Rhynchosporium				taxon:914237				UK7
KKY31529	0.532	KKY31529.1	731.095	Diaporthe ampelina		putative extracellular serine-rich [Diaporthe ampelina]	0	0.677	685	23	663	663	0.8226	806	144	MKLFSKASTLLALHATVVAAANSVANTILVFARDSASANVATLGLQGYGIPYQTVLVPQSGAALPVLNSSTTQGNYGGILVLSEVSYQYSTGFLSALNASQWQTLYNYQTAFGVRMVRLDVYPTPDMGVTTYIAGAGCCDAGVDQLISFNDSSAFPTANIKTGATSSTAGLWHYPAQITNSSIATAVAKFAPAGSFTADTTAAVINKIGGRQQMVFFISWATDWSQTSNYLQHSYISWMTRGLFVGKRKVYLNTQVDDMHLATGLYYPNNTNFRIRTQDLDAHKAWQTNINTRLAPGSNYFVEIGHNGNGDIDNATSQTSGATLCTPAYAVDYNSPADTALEFQKPLGSGTDLWPAEFKNYTWSLPCAKLDPIATWFNQNKDVFAAVSHTFSHEELNNA…	685	Eukaryota; Fungi; Dikarya; Ascomycota; Pezizomycotina; Sordariomycetes; Sordariomycetidae; Diaporthales; Diaporthaceae; Diaporthe		USA: CA, Solano County, Winters		taxon:1214573	Vitis vinifera	DA912	wood from a vineyard
OCK84856	0.532	OCK84856.1	745.347	Lepidopterella palustris CBS 459.81		hypothetical protein K432DRAFT_319527 [Lepidopterella palustris CBS 459.81]	0	0.693	693	15	688	679	0.8536	804	117	MTGPSFLSTLRAYALIALLAFSSTVNAVPVIEDRATGSVTVANTVLVIARDSASAFSGYSGLQGYGIPFQVLTVPSTGAALPQLNSSATVGNFGGIVVLSEVSYNYNGQYLSALTSDQWQQMYNYQLAFGVRMVRIDVFPTADFGVVDINGNGNDEPVSITNATGFGTANIKTNQPVSIAGIWHYPATITNSSIAWEVAHFANSGTAAVVNNIGGRQQQVWFLPFATDWSPASNFLQHAWIHWMTRGLYVGFRRVYFNTQVDDMFLETDIYQPSGTTFRVRPGDLSAHVSWLSNINGRLPAGSKYFMEIGHNGNGDIEAATNTGSSKCNPNVAIEYPDQVDTALEFQKPLGSGTNIWPKTPTSYVWSLSCAQIDALENWFATSSNLNAFSHISHTFTHE…	695	Eukaryota; Fungi; Dikarya; Ascomycota; Pezizomycotina; Dothideomycetes; Pleosporomycetidae; Mytilinidiales; Argynnaceae; Lepidopterella	Unknown		CBS:459.81	taxon:1314670				CBS 459.81
XP_003344326	0.531	XP_003344326.1	704.516	Sordaria macrospora k-hell		uncharacterized protein SMAC_08770 [Sordaria macrospora k-hell]	0	0.677	692	27	666	663	0.8226	806	144	MFSFSRNAAWSCLLVALHLTLALAAKSLTNTVLILARDTYSGTSAAEGLKGYGIPYQIILVPQAGITLPVLTTGTEKGNYGGIIVVGEVSYQYTDGWRSAITAAQWETIYTYQTTFGVRMVRLDVFPSTDLGVDLAVAGAGCCNTGVEQLVAFSDTSDFPTANVKTGAGVSTQGLWHYPAKIVNSTIAKTIATFAPSSDGTFTTTTTAAIINTFGTRQQMVWFTSWATDWALASNYLQHGFIHWMTRGLFVGKRKIYLSTQVDDMGLETEIYYPAGNNFRIRISDLETHAAWQTNINTRLPAGSHYFIEMGHNGNGDFIEGIPKATSSSMCVPDEAVDYDSPPDTPLDFKKPLGTGITLWKSTYVNYTWSLQCALLDDITTWFYNHLNTFASVSHTFSH…	692	Eukaryota; Fungi; Dikarya; Ascomycota; Pezizomycotina; Sordariomycetes; Sordariomycetidae; Sordariales; Sordariaceae; Sordaria	Unknown			taxon:771870				k-hell
XP_009854704	0.531	XP_009854704.1	719.924	Neurospora tetrasperma FGSC 2508		hypothetical protein NEUTE1DRAFT_118316 [Neurospora tetrasperma FGSC 2508]	0	0.677	701	37	665	663	0.8226	806	144	MCSKQQPLSAMFSFSRSAAWSCLLVALHFTLALAAKSLTNTILILARDTYSGTSAAEGLQGYGIPYQIVLVPQAGITLPALTTGTDQGNYGGIIVVSELSYQYSDGWRSAITAAQWETIYTYQTNFGVRLVRLDVFPSTDLGVDLAVAGAGCCNTGVEQLISFSDVSDFPTANVKTGAGVSTQGLWHYPAKIVNSTIAKPIATFAPSSDGTFSTASTAAIINTFGTRQQMVWFTSWATDWALASNYLQHGFIHWMTRGLFVGKRKIHLSTQVDDMGLETEIYHPAGNNFRIRISDLETHATWQSNINTRLPAGSNYFIEMGHNGNGDFIEGLPKATSDTMCNPSEAVDYESPPDTPLDFKKPLGTGLTLWKSTFVNYTWSLQCALLDDITTWFFNHINT…	701	Eukaryota; Fungi; Dikarya; Ascomycota; Pezizomycotina; Sordariomycetes; Sordariomycetidae; Sordariales; Sordariaceae; Neurospora	Unknown			taxon:510951				FGSC 2508
CZT48533	0.53	CZT48533.1	702.205	Rhynchosporium secalis	leaf blotch of barley	related to extracellular serine-rich protein [Rhynchosporium secalis]	0	0.676	783	113	671	662	0.8213	805	144	MVSLTCVYVLAIFWFASDVAGAFSRSQPPIPTGTGASFHRGNGTHKHRHPGQPEGIAINNQTRLHRPRSWEPKKVVVDQDKPIVIITNTTAIKDNDLGPTPHLTKRRSSVTLSTKSTFLVIARDATIAYSAKSGLNDYGIAFEVFVVPSGGATLPALTSPTRVGKYGGIVILSEVSYANSGGNYVSALTDTQWNSLYEYQRTFGVRMVRLDVVPGSATGTRVLGSCCDGTVDQLLAFDDTSAFPGAGLVVGATLSTQGLYHYPAAISNSKLATPFATFRPAAGFPTTSVAGVINDFKDGRQQMVFFLGFATDWSTTSILLTHAWIHWATRGLFAGYRRAILNTQVDDMFLTTAVYSGGLFRTEPADLEAHISWMASVNAKLPQGSNYTIEVGHNGNGNI…	784	Eukaryota; Fungi; Dikarya; Ascomycota; Pezizomycotina; Leotiomycetes; Helotiales; Helotiales incertae sedis; Rhynchosporium				taxon:38038				02CH4-6a.1
OQO19048	0.529	OQO19048.1	686.026	Rachicladosporium sp. CCFEE 5018		hypothetical protein B0A51_13588 [Rachicladosporium sp. CCFEE 5018]	0	0.67	685	25	661	654	0.8114	806	153	MPPTPRDAAIVGTPTDLPGVFALQALDSSFSATSGLDAYGIPYQLVIVPSAGTTLPALNSSATAGNYGGILILSDVSYDYSGSYNSAITTAQYNALYAYQTAFGVRMVRLDVYPGSDSGTTAVTANGATGCCANGVEQTFAFTNSTGFPTANIKTGATVSTLGLYHYPAKISSTANTWAIAQFGTSGGFTAKSTAAVINIPSPGRQQMVFFIGWASEWSSTSNYLQHAYVHWMTRGLFTGARKVYFGTQIDDMHLTTALWSPAGAKYRVTPGDMSVYQAWTASVNSRLPAGSQYFVEIGHNGNGDIINSTNIGYSMYPSPCQPVDAIYYASPVESPDEEYIKPIGSGLDLWPASAQSYNWTLQCAQLDKLATWFMNTTNRDVFAHISHTFTHLNLDNAT…	685	Eukaryota; Fungi; Dikarya; Ascomycota; Pezizomycotina; Dothideomycetes; Dothideomycetidae; Capnodiales; Cladosporiaceae; Rachicladosporium		Antarctica: Battleship Promontory, McMurdo Dry Valleys		taxon:1974281			sandstone	CCFEE 5018
CZT12295	0.529	CZT12295.1	699.893	Rhynchosporium agropyri		related to extracellular serine-rich protein [Rhynchosporium agropyri]	0	0.675	783	113	671	662	0.8213	805	144	MVSLTCVYVLAIFWFASDVAGAFSRSQPPIPTGTGASFHRGNGTHKHRHPGQPEGIAINNQTRLHRPRSWEPKKVVVDQDKPIVIITNTTAIKDNDLGPTPHLTKRQSSVTLSTKSTFLVIARDATIAYSAKSGLNDYGIAFEVFVVPSGGTTLPALTSPTRVGNYGGIVILSEVSYANSGGNYASALTDTQWNSLYEYQRTFGVRMVRLDVVPGSATGTRVLGSCCDGTVDQLLAFNDTSAFPGAGLVVGATLSTQGLYHYPAAISNSKLATPFATFRPAAGFPTMSVAGVINDFKDGRQQMVFFLGFATDWSTTSILLTHAWIHWATRGLFAGYRRAILNTQVDDMFLTTAVYSGGLFRTEPADLEAHISWMASVNAKLPQGSNYTIEVGHNGNGNI…	784	Eukaryota; Fungi; Dikarya; Ascomycota; Pezizomycotina; Leotiomycetes; Helotiales; Helotiales incertae sedis; Rhynchosporium				taxon:914238				04CH-RAC-A.6.1
KEQ65810	0.528	KEQ65810.1	745.347	Aureobasidium melanogenum CBS 110374		hypothetical protein M437DRAFT_63355 [Aureobasidium melanogenum CBS 110374]	0	0.675	711	41	671	663	0.8226	806	144	MLVPIFDRVRPTWAVSAIFLGISHLLHLVNAQVSNSTGGQTVANTILVFARDQASSYSATSGLNGYGIPYQLQLVPQAGITLPTLNSSATQGNYGGIIILGEVSYDYGNNNWASALTAAQFQALYAYQTSFGVRMVRIDVYPGPMFDVVPTIAGAGCCGSGVEQLLSFTNTSAFPTANLVQGATISTQGIWHYPATITNPNTTWEIAGLAPSSDGTFTNSSSAAVIHRDGTRLEMVWFSSWATNWALTSNYLQHAYIAWLTRGLTVGYRRIHLSTQVDDVMLNTALYQPSNALFRLRAADLQGLANWMPQLNSRLPAGSNYFMELGHNGNGNIVAGITFENSTVCQPDPAIIYTGPMDSTPLEFQKPLGTGVDIWPATPTTYRWTKDCSLIDPLYKWLS…	712	Eukaryota; Fungi; Dikarya; Ascomycota; Pezizomycotina; Dothideomycetes; Dothideomycetidae; Dothideales; Saccotheciaceae; Aureobasidium	Unknown		CBS:110374	taxon:1043003				CBS 110374
KJZ79795	0.528	KJZ79795.1	723.776	Hirsutella minnesotensis 3608		hypothetical protein HIM_00509 [Hirsutella minnesotensis 3608]	0	0.675	698	29	670	663	0.8226	806	144	MAPRGVSGHVARAVAFLGVFSGIASAANTVDSTVLIIGKNDADIAKASMGLDGYGIPYEKLMIPQTGGPLPQLNTSMTQGRYGGIVVIGSVSYDMGGDQFRSALQDAQWNTLYAYQTAFKVRMVRLEEFPGPTFGSAAVVANGGCCDNNTEQLISLTSTDAFPAAGLKTNAGVSTKGLWHYPASITDPATTKEFASFAPAGTFTSKSTAAVISNFAGREQMAWFITWSPDWSATSSFLQHAYIHWMTRSLFVGKRKVHLSPQVDDVHLETDMYRPVGNKFRLRPGDLDAHVAWQRRLNSRLPAGSDVRLEMGHNGNGDIDAATDKTQGPAVCNPPTAVDYTSPPDTPLEFQKPPGTGVDLWPAMFVQYNWTLNCAKLDDLASWFMNPTNLNNFAHVSHT…	699	Eukaryota; Fungi; Dikarya; Ascomycota; Pezizomycotina; Sordariomycetes; Hypocreomycetidae; Hypocreales; Ophiocordycipitaceae; Hirsutella	Unknown	China: Jiamusi, Heilongjiang Province		taxon:1043627	soybean cyst nematode		soil	3608
XP_956635	0.528	XP_956635.1	714.146	Neurospora crassa OR74A		non-anchored cell wall protein 1 [Neurospora crassa OR74A]	0	0.675	691	27	665	663	0.8226	806	144	MFSFSRSAAWSCLLVALHFTLALAAKSLTNTILILARDTYSGTSAAEGLQGYGIPYQIVLVPQAGITLPALATGTDQGNYGGIIVVSELSYQYSDGWRSAITAAQWETIYTYQTNFGVRLVRLDVFPSTDLGVDLAVAGAGCCNTGVEQLISFSDVSDFPTANVKTGAGVSTQGLWHYPAKIVNSTIAKPIATFAPSSDGTFSTTSVAAIINTFGTRQQMVWFTSWATDWALASNYLQHGFIHWMTRGLFVGKRKIHLSTQVDDMGLETEIYHPAGKNFRIRISDLETHATWQSNINTRLPAGSHYFVEMGHNGNGDFIEGLPKATSENMCNPSEAVDYESPPDTPLDFKKPLGTGLTLWKSTFVNYTWSLQCALLDDITTWFFNHINTFASVSHTFTH…	691	Eukaryota; Fungi; Dikarya; Ascomycota; Pezizomycotina; Sordariomycetes; Sordariomycetidae; Sordariales; Sordariaceae; Neurospora				taxon:367110				OR74A
PZC92779	0.527	PZC92779.1	655.596	Pyrenophora tritici-repentis		DUF297 domain containing protein [Pyrenophora tritici-repentis]	0	0.652	647	26	627	622	0.7779	766	140	MTFSSLLRVCALSSFSLFLQHVSAYVGSATVSSTILIIARDTTSATNGAALGLQGYGIPYEILTVPQAGIANLPLLNSTVTNGNYGGIITISEVGYNYNDLYYSALTDAQWSQLYAYQTNFGVRMVRLDVYPTADFGVSPNGGNLNDEPVSFTNMSGFPSANLKANVPVSIASIYHSPATIVNASIAWEVAKFSVGGSAAVINQIGARQQMVWFLPFALDWAPSSNILQHAWITWITRGLYVGFRRIYLSTQVDDMFLETELYRPQGQIFRVKPEDLSVHVQWQAGLNARMPAGSDYFVEIGHNGNGDIEASVETTKGQTVCSPSNAIEYAEQKDGSPEYQKPPGTGVNIWPTTPTQYTWSLECAKLDALENWFAVASQRDAFAHISHTFSHMDLTNAT…	933	Eukaryota; Fungi; Dikarya; Ascomycota; Pezizomycotina; Dothideomycetes; Pleosporomycetidae; Pleosporales; Pleosporineae; Pleosporaceae; Pyrenophora		Australia: Jervis Bay Territory		taxon:45151	Triticum aestivum
KID85767	0.527	KID85767.1	709.523	Metarhizium guizhouense ARSEF 977		hypothetical protein MGU_07075 [Metarhizium guizhouense ARSEF 977]	0	0.671	691	31	661	657	0.8151	806	150	MRHHASSRYLALLGVAVRFVAAATTVTSTALIIAANDADVAKASLGLDAYGIPWAKALIPQAGGSLPVLNSTATNGNYGSIVVLGSVAYDYNGTYRSALTTDQWNQLYSYQSAFQVRMARLEEFPGPDFGTTSLGACCNNNQEQLVSLNSSAPFPGANLKTGATVSTVGLWHYPAQITNSSIATAFAVFSPATGFSTESVAAVINNIGGREQMVWFVDFAPDWSATSSYLQHTYIHWMTRSLFVGKRKVYLNTQVDDIHLETDMYLPANTTFKLRPGDLDAHVAWQKSINSRLPAGSDYRMELGHNGNGDIDSSVDEDTSTPRKCNPNQAVDYVQPPDPPLEFVKPPGTGVDLWPSRFVTYTWSKECASLDPLAAWFLTAANLNSFAHVSHTFSHEELD…	692	Eukaryota; Fungi; Dikarya; Ascomycota; Pezizomycotina; Sordariomycetes; Hypocreomycetidae; Hypocreales; Clavicipitaceae; Metarhizium		France		taxon:1276136	Melolontha melolontha			ARSEF 977
KID93842	0.526	KID93842.1	699.508	Metarhizium majus ARSEF 297		hypothetical protein MAJ_10187, partial [Metarhizium majus ARSEF 297]	0	0.67	691	31	661	657	0.8151	806	150	MRHHASSRYLALLGAAVRFVAAATTVTSTALIIAADDADVAKASLGLDAYGIPWAKALIPQAGGSLPVLNSTATNGNYGSIVVLGSVAYDYNGTYRSALTTDQWNQLYSYQSAFQVRMARLEEFPGPDFGTTSLGACCNNNQEQLVSLNSSAPFPGANLKTGATVSTVGLWHYPAQITNSSIATAFAVFSPATGFSTESVAAVINNIGRREQMVWFVDFAPDWSATSSYLQHTYIHWMTRSLFVGKRKVYLNTQVDDIHLETDMYLPANTTFKLRPGDLDAHVAWQKSINSRLPAGSDYRMELGHNGNGDIDSSVDEDTSIPRKCNPNQAVDYVQPPDPPLEFVKPPGTGVDLWPSRFVTYTWSKECASLDPLAAWFLTAANLNSFAHVSHTFSHEELD…	692	Eukaryota; Fungi; Dikarya; Ascomycota; Pezizomycotina; Sordariomycetes; Hypocreomycetidae; Hypocreales; Clavicipitaceae; Metarhizium; Metarhizium majus		Samoa		taxon:1276143	Xyloryctes jamaicensis			ARSEF 297
XP_003841318	0.526	XP_003841318.1	702.205	Leptosphaeria maculans JN3		hypothetical protein LEMA_P092480.1 [Leptosphaeria maculans JN3]	0	0.677	699	30	670	667	0.8275	806	140	MASSSSSFFPLRACILSCMLLLLPGASAYVGGATVSSTILIFARDTTSAENSAALGLRGYGIPYEIALVPQSGVANIPLLNSSATHGNYGGIVMVSEVGYNFDNLYLSALETTQWNELFTYQSNFGVRMVRLDVYPTPEFGVTSLGGNVNEEPVMFTNTSSFPTANLKTYRVNNDLSNVGISTANIFHTPAAITNSSMTWEIAKFSGAGTAAVINQIGDRQQMVWFMPFALDWAASSNIIQHSWITWVTRGLFVGFRRIYLSTQVDDMFLETELYRPQGQSYRCKPEDLSFHVKWQAELNAKMPQGSEYFLEIGHNGNGDIEAAVETTAGDSACRPSSGIEYADQPDGNPEYTKPPGTGTNIWPATPTKYSWSLECAKLDALQNWFAVEQQRDAFAHLS…	699	Eukaryota; Fungi; Dikarya; Ascomycota; Pezizomycotina; Dothideomycetes; Pleosporomycetidae; Pleosporales; Pleosporineae; Leptosphaeriaceae; Leptosphaeria; Leptosphaeria maculans species complex	Unknown			taxon:985895		v23.1.3
XP_007296078	0.526	XP_007296078.1	717.998	Marssonina brunnea f. sp. 'multigermtubi' MB_m1		extracellular serine-rich protein [Marssonina brunnea f. sp. 'multigermtubi' MB_m1]	0	0.678	692	17	676	668	0.8288	804	137	MALRPFAIACSVLGFLASQSSAKTVSSTILVFARNAAESTSATSGLVAYGIPYELIIVPSAGIALPALNSSATTGNYGGIIIMSEVSYDYGSTIGWTSAISTAQYATLYSYQTSFGVRMAMLDVYPGSEYAAGVTTTIDGQGCCDAGIEQLVSFTNTSAFPTANLKIGATMTTINQWHYPATITDPATTVEIAQFAAGGDFSNPSTAAVINSFASGRQQMVWFTSWGTDWSVTSNFLQHAHIHWMTRGLFLGQRRINFLAQVDDVGLTTEIYQSSTEIFRIRTSDLDAHVAWQADLNSRLPAGSSFFMELCYNGNGNIEAAVAVDTNNVCIPESSINLVDYPPNTPTEFQKPLGTGVDLWPETPLTYSWSLACTQLDPIGAWLQVTANRDQFSHVSHTF…	694	Eukaryota; Fungi; Dikarya; Ascomycota; Pezizomycotina; Leotiomycetes; Helotiales; Dermateaceae; Marssonina	Unknown			taxon:1072389				MB_m1
PVH75794	0.526	PVH75794.1	735.332	Cadophora sp. DSE1049		hypothetical protein DL98DRAFT_562251 [Cadophora sp. DSE1049]	0	0.687	693	11	684	683	0.8486	806	123	MQLTFRTFRPLLIACTLLASVFPLASAKTVSSTILVFARNAAEATSGTSGLKAYGIPYQLVLVPQGGITLPTLSSSTVGNYGGIIVLSEVSYEYSTGWASGITAAQWQTIYNYQISFGVRLARLDVYPGSDFGVTTTIDEQGCCDSGVEQLVSFTDTSDFPTANLKVGAGMTTKSQWHYPATITNSTLAKQIAQFAAGGAFNSPSTAAVINNFGNRQQMVWFTSWGTDWSVTSNFLQHAHIHWITRGLFLGQRRILFGAQVDDVHLTTEIYQSTSIFRIRTSDLDAHATWQANLNTRLPAGSSFTIELAHNGNGNIEAAVAADTAGTCIPDSSINLLDYPPSTPLEFVKPIGTGTNLWPSTPLTYGWSLACTKLDPVGNWFQVATNRDKFFHLSHTFTH…	693	Eukaryota; Fungi; Dikarya; Ascomycota; Pezizomycotina; Leotiomycetes; Helotiales; Helotiales incertae sedis; Cadophora	Unknown			taxon:1485229				DSE1049
PHH84639	0.525	PHH84639.1	730.324	Cordyceps sp. RAO-2017		hypothetical protein CDD83_1620 [Cordyceps sp. RAO-2017]	0	0.674	698	30	669	663	0.8226	806	144	MFGAARAVSGRLVRAIALVGALAGLSTAVTVDSTVLIIGRDDADVAKASLGLDGYGIPWDKALIPQGGTSLPPLNSSSTDGRYGAIVVIGSVSYGNGDNFSSALKPQQWDDLFAYQTAFGVRMVRLDEFPGPSFGASAVTANAGCCGNGEEQLIRLSSTDSFPGANLKTDAGVSTRGLWHYPATISDPATTTEFASFDPAGSFSSKSVAAVVSNFGGRQQMAWFISWAPDWSATSNFLQHAYIHWMTRSLFVGKRKLHLSAQVDDVHLDTDLYRPQGSTFRVRTGDLDAHVDWQKRLNGRLPAGSDFWLELGHNGNGDIIKAIEKPEAASQCNPNRAVDYASPPDTPLEFKKPPGTGVDLWPAEFVQYGWTEDCARLDDLASWFLTTANLDSFAHVSHT…	699	Eukaryota; Fungi; Dikarya; Ascomycota; Pezizomycotina; Sordariomycetes; Hypocreomycetidae; Hypocreales; Cordycipitaceae; Cordyceps		Ghana:Eastern Region		taxon:2004951	Ponerinae sp. (ant)			1346
XP_007711121	0.525	XP_007711121.1	718.768	Bipolaris zeicola 26-R-13		hypothetical protein COCCADRAFT_25344 [Bipolaris zeicola 26-R-13]	0	0.684	688	15	679	674	0.8424	806	128	MSSYSRSLLRACLVSSLSLLQPVSAFVGSATVSSTVLVIARDATSALNSASLGLQGYGIPYETLVVPQAGIANLPLLNASATNGNYGGIVVVGEVSYNYDNSYRSALTTDQWNQLYAYQTNFGVRMVRLDVFPTTEFGVVSTGGSLDDQPVTFTNTSGFPSANLKTGVPISIASIYHTPATITNSSIAWEFASFSNAGTAAVINQIGARQQMAWFLPFALDWAPSSNILQHAWITWMTRGLFLGFRRIYLSTQVDDMFLETGLYRPAGQNYRCTPQDLTTHVTWQAALNARLPAGSEFFIEIGHNGNGDIEASAYTDLGQTRCNPPQAIEYSDQPDGSPEYSKPPGTGVNIWPTTPTSYTWSLQCAQIDPLENWFAVTSNRDAFAHISHTFSHMDLTNA…	688	Eukaryota; Fungi; Dikarya; Ascomycota; Pezizomycotina; Dothideomycetes; Pleosporomycetidae; Pleosporales; Pleosporineae; Pleosporaceae; Bipolaris	Unknown			taxon:930089				26-R-13
XP_014551340	0.525	XP_014551340.1	719.153	Bipolaris victoriae FI3		hypothetical protein COCVIDRAFT_31101 [Bipolaris victoriae FI3]	0	0.684	688	15	679	674	0.8424	806	128	MSSYSRSLLRACLVSSLSLLQPVSAFVGSATVSSTVLVIARDATSALNSASLGLQGYGIPYETLVVPQAGIANLPLLNASATNGNYGGIVVVGEVSYNYDNSYRSALTTDQWNQLYAYQTNFGVRMVRLDVFPTTEFGVVSTGGSLDDQPVTFTNTSGFPSANLKTGVPISIASIYHTPATITNSSIAWEFASFSNAGTAAVINQIGARQQMAWFLPFALDWAPSSNILQHAWITWMTRGLFLGFRRIYLSTQVDDMFLETGLYRPAGQNYRCTPQDLTTHVTWQAALNARLPAGSEFFIEIGHNGNGDIEASAYTDLGQTRCNPPQAIEYSDQPDGSPEYSKPPGTGVNIWPTTPTSYTWSLQCAQIDPLENWFAVTSNRDAFAHISHTFSHMDLTNA…	688	Eukaryota; Fungi; Dikarya; Ascomycota; Pezizomycotina; Dothideomycetes; Pleosporomycetidae; Pleosporales; Pleosporineae; Pleosporaceae; Bipolaris	Unknown			taxon:930091				FI3
OQO01096	0.524	OQO01096.1	684.485	Rachicladosporium antarcticum		hypothetical protein B0A48_13339 [Rachicladosporium antarcticum]	0	0.663	962	308	655	646	0.8015	806	161	MDSDAPSPTGLYVNPTDSNNGYLNSANSSQSSLIGMRAEYESTSEAEAEPTPEAEARQPSHMPSQSTTGPSPHTNQTPPEATPGTANLSGLVCNVHRTTGREPPPLVGATTTILGDKLYVFGGRKLSRAQPQLTSNLYELDLIHRHWTKLATQGDIPPARYFHSVCALGDTKLVCYGGMSPNPSGEVMADGQSDIIVMSDIHIYEASTRTWQKVAAGESPQGRYAHCTTILPSSAVFGSATAPLSALHHNPAGTQPNQGTLGVQLDGTGGAEMVVVGGQDSANHYIEQISIFNLRSLKWTGTTASSFSATSGLDAYGIPYQLVIIPSGGTTLPALNSSATAGNFGGILILSDVSYDYSGSYNSAITTAQYNALYAYQTAFGVRMVRLDVYPGSDSGTTA…	962	Eukaryota; Fungi; Dikarya; Ascomycota; Pezizomycotina; Dothideomycetes; Dothideomycetidae; Capnodiales; Cladosporiaceae; Rachicladosporium		Antarctica: Antarctica Peninsula		taxon:1507870			sandstone	CCFEE 5527
PBP26132	0.524	PBP26132.1	720.694	Diplocarpon rosae		hypothetical protein BUE80_DR002990 [Diplocarpon rosae]	0	0.677	694	22	673	670	0.8313	806	137	MHLNIRALELLVRVCSMLALLASSVLANTVSSTILVFARNAAESTSATSGLTAYGIPFQLILVPSTGITLPALSRDAVGNYGGIIIMSEVAYEYSAGWASAISDAQFTAIYNYQTAFGVRLVRLDVYPDPDYGVTTTIDGQGCCDSGVEQLISFTDTSAFPTANLKTGATSTTQSQWHYPATITNATLATQIAQFAAAGAWTNPSTAAVINNFGDRQQMVWFTSWGTDWSVTSNFLQHAHIHWITRGLFLGQRRINFLAQVDDVHLTTDVYQSSPEIFRIRPTDLDAHATWQADLNTRLPAGSSFFIELAHNGNGNIEAAVAADTDGLCIPDSSINLLDYPPDTPLEFQKPLGTGTTLWPESPLNYSWSLACTQLDPVGAWFQVAANRDQFSHVSHTFT…	694	Eukaryota; Fungi; Dikarya; Ascomycota; Pezizomycotina; Leotiomycetes; Helotiales; Dermateaceae; Diplocarpon		Germany: Dortmund		taxon:946125	Rose		leaves	DortE4
RDI84011	0.524	RDI84011.1	715.687	Venturia inaequalis		Metacaspase-1A [Venturia inaequalis]	0	0.685	691	7	685	682	0.8462	806	125	MFALRRLGSALVASLSLASLVSAANTVNSTILVFARDTASGYSGTSGLAGYGIPYQLVVVPQAGITLPVLNSTATAGNFGGIIILSDVAYSYDSGWASAITAAQWAQLFAYQTSFGVRMVRLDVYPGSNFGTTTAIAGEGCCDAGVEQLVSISSNTAFPKAGMNTGAGVTTQGLWHYPAIINNASIATEIAQFAPAGDFTTTTTAAVINNIGGRQQMAFFMGFATDWSSTSNFLQHAYIHWMTRGLFVGRRRIYFNTQIDDMHLVTDIYQPAGSLYRVVPNDMVTHVSWVNGLNSRLPAGSSYKVEIGHNGNGAIENALTIDPTSCTPNSAIEYAEQIDTPLEFQKPLGTGTNIWPATPILYPAGWGTACLNKDPLAAWFRVAANRNAFFHISHTFTHE…	691	Eukaryota; Fungi; Dikarya; Ascomycota; Pezizomycotina; Dothideomycetes; Dothideomycetes incertae sedis; Venturiales; Venturiaceae; Venturia		United Kingdom: Worcestershire		taxon:5025	Malus domestica cv. Worcester		leaf	05/172
XP_008080368	0.524	XP_008080368.1	735.332	Glarea lozoyensis ATCC 20868		hypothetical protein GLAREA_07489 [Glarea lozoyensis ATCC 20868]	0	0.688	750	59	692	687	0.8524	806	120	MMRTCFTLALCLTAVYGCRDNRLNLRRTTGEDPINSDQTVMPQLTDFAPLVSISVNRLTVNVNTSAPVVAEAPPAPIIATTVSSTVLVIARDPTNAYSAYSGLNDYGIPYQLLIVPAQGATLPKLNETSTQGNFGLIVVQSEVSYLNPKTNTYGSALTDAQWASIYSYQTSFGVRLVRLDVAPSASTGTASLGGCCNTTEQLVSISNDAGFTTAGLKTGATLGTLGLYHYPANITDRTIATEFAQFDVATAEGFKSKSTAGVINKINGREQMVFFIGSSTDWSLTSNFLQHAWVHWGTRGLYAGFRRAIFTPQVDDIFLLTPLYDHNTTEFRVRGADLDNHVAWIPKITKKLNTGSSWFMEIGHNGNGNIEETELTQNDESLCKPGAIEYADQVDTPLE…	753	Eukaryota; Fungi; Dikarya; Ascomycota; Pezizomycotina; Leotiomycetes; Helotiales; Helotiaceae; Glarea	Unknown	Spain	ATCC:20868	taxon:1116229			pond water from Valle del Rio Lozoya	ATCC 20868
OQO00893	0.524	OQO00893.1	730.324	Rachicladosporium antarcticum		hypothetical protein B0A48_13580 [Rachicladosporium antarcticum]	0	0.705	808	94	715	714	0.8859	806	93	MASLLCQMLAAIGLASSIASCQTSTTPVATTSTTSSTSVATTSAVVSSSTTPVVTTPTSSAATSAATTSSTVVISSSASSAPTSSSTDGTIVVSETVPAGTTVTGTTSAAPPPASATTDNAVTTAPASSAAPPVASATPAGNINVAQTILVLVRTADDPYAVISGLQGYGIPYQVVQVPQTGFTLPALNSSATQGNYGGIISLSELAYEYSTGWAAGISTDQYNQLYAYQTAFGVRFVRIDAYPQPAFGVSTAAQGVGCCGQDVEQLISISNATGFPGANIKTGATMSTKNMYHYPATITDPLTTWEVAKYAPDANGVFNTDTTAAVINNFAGRQQMVWFGSWATQWSPTSNFLQHAYIHWMTRGLFVGARKVYLSTQIDDVHLNSEIYYPGNTTYRIN…	808	Eukaryota; Fungi; Dikarya; Ascomycota; Pezizomycotina; Dothideomycetes; Dothideomycetidae; Capnodiales; Cladosporiaceae; Rachicladosporium		Antarctica: Antarctica Peninsula		taxon:1507870			sandstone	CCFEE 5527
OQO04645	0.522	OQO04645.1	691.034	Rachicladosporium antarcticum		hypothetical protein B0A48_09567 [Rachicladosporium antarcticum]	0	0.672	699	26	674	663	0.8226	806	144	MSFVNKFCGLVAVTSALFLSYASAITVNSTILVLAPTADVQSSFSATSGLDAYGIPYQLVIVPSAGTTLPALNSSATAGNFGGILILSDVSYDYSGSYNSAITTAQYNALYAYQIAFGVRMVRLDVYPGSDSGTTAVTANGATGCCANGVEQTFAFTNSTGFPTANIKTGATVSTLGLYHYPAKISSTANTWAIAQFGTSGGFTAKSTAAVINIPSPGQQQMVFFIGWASEWSSTSNYLQHAYVHWMTRGLFTGARKVYFGTQIDDMHLTTALWSPAGAKYRVTPGDMSVYQAWTASVNSRLPAGSQYFVEIGHNGNGDIINSTNIGYSMYPSPCQPVDAIYYASPVESPDEEYIKPIGSGLDLWPASAQSYNWTLQCAQLDKLATWFMNTTNRDVFAH…	699	Eukaryota; Fungi; Dikarya; Ascomycota; Pezizomycotina; Dothideomycetes; Dothideomycetidae; Capnodiales; Cladosporiaceae; Rachicladosporium		Antarctica: Antarctica Peninsula		taxon:1507870			sandstone	CCFEE 5527
OQO32165	0.522	OQO32165.1	690.649	Rachicladosporium sp. CCFEE 5018		hypothetical protein B0A51_00534 [Rachicladosporium sp. CCFEE 5018]	0	0.672	699	26	674	663	0.8226	806	144	MSFVNKFCGLVAVTSALFLSYASAITVNSTILVLAPTADVQSSFSATSGLDAYGIPYQLVIVPSGGTTLPALNSSATAGNFGGILILSDVSYDYSGSYNSAITTAQYNALYAYQTAFGVRMVRLDVYPGSDSGTTAVTANGATGCCADGVEQTFAFTNSTGFPTANIKTGATVSTLGLYHYPAKISSTANTWAIAQFGTSGGFTAKSTAAVINIPAPGRQQMVFFIGWASEWSSTSNYLQHAYVHWMTRGLFTGARKVYFGTQIDDMHLTTALWSPAGAKYRVTPDDMSVYQAWTASVNSRLPAGSQYFVEIGHNGNGDIINSTNIGYSMYPSPCQPVDAIYYASPVESPDEEYIKPIGSGLDLWPASAQSYNWTLQCAQLDKLATWFMNTTNRDVFAH…	699	Eukaryota; Fungi; Dikarya; Ascomycota; Pezizomycotina; Dothideomycetes; Dothideomycetidae; Capnodiales; Cladosporiaceae; Rachicladosporium		Antarctica: Battleship Promontory, McMurdo Dry Valleys		taxon:1974281			sandstone	CCFEE 5018
RDI77296	0.522	RDI77296.1	719.153	Venturia inaequalis		hypothetical protein Vi05172_g12750 [Venturia inaequalis]	0	0.672	919	251	669	663	0.8226	806	144	MALVSAILSFLSELSHPKATPTSSSVVKSSSISSIVSNKLVTSTTISATRSSSSSSISRAASIGVALPVVSSIISNTQNVSLISAVSTSSLSLSASVDPSSSLSGALAKIAILSLSLPSVTASSSTSSHLSTSTLPSASSTGALLNSSAQALSNALNPLLSGILASSASSSPSGTINLPSATSTGVLSNSSSRIPSSSGVASSASSASSSPFTASSVPTSQPSSGTLSNSSATPNNSSVASSNSSTTGPITVSGKILVFARDSASSYSATSGLSGHGIPFDIVLVPSSGVALPALNSTATDGSYGGIIVLSEVAYSYGENNFSSALTAFQWQQLFNYQTAFGVRMVRLDVYPSSDSGTTTAIPGAGCCDAGVDQLVSISNSTAFPTAGYVVGATISSAG…	919	Eukaryota; Fungi; Dikarya; Ascomycota; Pezizomycotina; Dothideomycetes; Dothideomycetes incertae sedis; Venturiales; Venturiaceae; Venturia		United Kingdom: Worcestershire		taxon:5025	Malus domestica cv. Worcester		leaf	05/172
KFH46825	0.522	KFH46825.1	721.85	Acremonium chrysogenum ATCC 11550		hypothetical protein ACRE_023430 [Acremonium chrysogenum ATCC 11550]	0	0.674	694	22	673	666	0.8263	806	141	MRFLKSMLLPWGGMVSVLACASHGATVDSKILIFARNEYAASTASSGLEGYGIPFETVIVPKEGIDLPALNSSATAGRYGGIIVMGAVSYEYDGGAWGSALTQEQWDKIHEYQTDFHVRLVRIDEYPGPSFGAESVNGGGCCDSGVEQLISFTDTDDFPTANLKTGAGVTTSGLWHYPARITDPETTKEIAKFGPGGPYDDDTTAGVINNFNGREQLVWFTSWATDWSATSNYLQHAHIHWMTRGLFLGKRKIHLSAQIDDVQLSTGLYWPAGEEFKSRISDVEAHVTWQNDINARLPAGSEFWLEMAHNGNGDIIASVAEPQGDDFCIPDYAVDYPYPPDTPLEWVKPPGSGVDQWPEEFEQYNWTKSCAELDDFAAWWLDQDNLNAFAHVSHTFTHL…	694	Eukaryota; Fungi; Dikarya; Ascomycota; Pezizomycotina; Sordariomycetes; Hypocreomycetidae; Hypocreales; Hypocreales incertae sedis; Acremonium			ATCC:11550	taxon:857340				ATCC 11550
XP_014077803	0.522	XP_014077803.1	723.776	Bipolaris maydis ATCC 48331		hypothetical protein COCC4DRAFT_51263 [Bipolaris maydis ATCC 48331]	0	0.688	689	7	688	683	0.8536	806	119	MSSYSRSLLRACLVSSLSFVLQPVSAFVGSATVSSTVLVIARDATSALNSASLGLQGYGIPYETLLVPQAGIANLPLLNASATNGNYGGIVVVGEVSYNYNDSYQSALTTAQWNQLYAYQTNFGVRMVRLDVFPTTEFGVVSTGGSLDDQPVTFTNTSAFPSANLKTGVPISIASIYHTPANITNSSIAWEFASFSNAGTAAVINQIGARQQMAWFLPFALDWAPSSNILQHAWITWITRGLFLGFRRIYLNTQVDDMFLETSLYRPEGQDFRVTPQDLTAHVTWQAALNARLPAGSEFFIEIGHNGNGDIEASAYTDLGQTRCSPARAIEYADQPDGSPEYTKPIGTGVNIWPTTPTSYTWSLQCAQIDPLENWFAVTSNRDSFAHISHTFSHMDLTN…	689	Eukaryota; Fungi; Dikarya; Ascomycota; Pezizomycotina; Dothideomycetes; Pleosporomycetidae; Pleosporales; Pleosporineae; Pleosporaceae; Bipolaris	Unknown		ATCC:48331	taxon:665024				ATCC 48331
XP_001903849	0.521	XP_001903849.1	701.819	Podospora anserina S mat+		uncharacterized protein PODANS_4_2230 [Podospora anserina S mat+]	0	0.669	692	32	661	658	0.8164	806	149	MIFRRAAAVLGGILALGQGACVKAALSTSNTILVLARDAASATSATSGLQGYGIPYEVLLVPQSGAALPPLNSSAESGNYGGFIVLSELAYNLPGGWGSAVTPAQWQTIYNYQTTFGARMVRLDVFPSTDLGVTLAVPNAGCCNTGVEQLVSISSTTDFPTANIKTGAGVSTQGLWHYPATIINSTLAKQVATFAPSSDGTFTTTTTAAIINDYGRRKQMVWFMSWATDWAQGPNFLQHAYIHWLTRGVFLGKRKIYLSTQVDDMHLATGLYRPVNTEFRARVSDMVQHATWQTNLNSRLPAGSNYFVEIAHNGNGDIENAITQPGGTTTCNPNEPVWYDTPPDTPLEFQKPLGTGTNVWPSSWTTYPWSLTCAKLDPLATWFNTNPNTFAHLSHTFTH…	692	Eukaryota; Fungi; Dikarya; Ascomycota; Pezizomycotina; Sordariomycetes; Sordariomycetidae; Sordariales; Lasiosphaeriaceae; Podospora	4			taxon:515849				S mat+
XP_001935072	0.521	XP_001935072.1	689.108	Pyrenophora tritici-repentis Pt-1C-BFP		conserved hypothetical protein [Pyrenophora tritici-repentis Pt-1C-BFP]	0	0.674	687	26	667	662	0.8275	806	140	MTFSSLLRVCALSSFSLFLQHVSAYVGSATVSSTILIIARDTTSATNGAALGLQGYGIPYEILTVPQAGIANLPLLNSTVTNGNYGGIITISEVGYNYNDLYYSALTDAQWSQLYAYQTNFGVRMVRLDVYPTADFGVSPNGGNLNDEPVSFTNMSGFPSANLKANVPVSIASIYHSPATIVNASIAWEVAKFSVGGSAAVINQIGARQQMVWFLPFALDWAPSSNILQHAWITWITRGLYVGFRRIYLSTQVDDMFLETELYRPQGQIFRVKPEDLSVHVQWQAGLNARMPAGSDYFVEIGHNGNGDIEASVETTKGQTVCSPSNAIEYAEQKDGSPEYQKPPGTGVNIWPTTPTQYTWSLECAKLDALENWFAVASQRDAFAHISHTFSHMDLTNAT…	687	Eukaryota; Fungi; Dikarya; Ascomycota; Pezizomycotina; Dothideomycetes; Pleosporomycetidae; Pleosporales; Pleosporineae; Pleosporaceae; Pyrenophora				taxon:426418				Pt-1C-BFP
POR39131	0.52	POR39131.1	699.893	Tolypocladium paradoxum	Elaphocordyceps paradoxa	Uncharacterized protein TPAR_00683 [Tolypocladium paradoxum]	0	0.671	696	28	669	663	0.8226	806	144	MFLPNLSSLFGTFWALWGSVPLAAAAITVDSTVLVIARNDGEAQQATLGLDGYGIPYEKLLVPPAGAALPTLNSSLTQGRYGGIVIISDVSYDINGSWGSAITAAQLSQIHAYQADFKVRMVRINEYPGPNYGTTTAIAGAGCCDSGVEQQISFTNLTAFPGANLKANAGVTTQGLWHYPATITQANTTWEFASFEPAGSFQTKTTAAVINSLEGRQQMVWFISWAPDWSATSNYLQHAYIHWMTRSVFSGKRKTHLSAQVDDIHLNTDMYRPVGASFRCRPADLSAHVTWQRNINARLPAGSNFWLELGHNGNGDIIDAVEKPNGAALCKPPYAIDYTSPPDTPLEFMKPPGTGVDLWPPEFVTYGWTQTCAKLDPLAAWFLTWSNLNAFAHVSHTFT…	696	Eukaryota; Fungi; Dikarya; Ascomycota; Pezizomycotina; Sordariomycetes; Hypocreomycetidae; Hypocreales; Ophiocordycipitaceae; Tolypocladium		Japan: Mineyama part of Kyo-tango		taxon:94208	Cicada			NRBC 100945
PSR81355	0.52	PSR81355.1	727.243	Coniella lustricola		hypothetical protein BD289DRAFT_42392 [Coniella lustricola]	0	0.684	694	5	690	683	0.8474	806	124	MRLPSLCTTAVLAVLHATAATAAITVSNTILVLARDSSAATVATLGLQGYGIPYETLLVPETGAAIPQLNSSTTHGNYGGILVLSEVSYQYATGFFSAIASSQWDTMYAYQAAFGVRMVRLDVYPTSDFGATTAIAGSGCCATGQEQYMRITDSSTFPTANIKTGVNVSTAGLYHYPATVTNASIATEFATFDPSGAYTGTTTAAVINSIGGRQQMVWFLSWGTDWSQTSNYLQHAYIHWMTRGLFVGKRKIWLNTQVDDMQLSTSIYYPANTTFRIRTTDLDFHAAWQTDLHTRLPEGSNYFVEIGHNGNGDVTNATTVIAADATIDQNTCVPLSAVYYDTPPTTELEFYKPLGTGVDRWPAGYTAYNWSLPCALIDNIAAWFYNNPNVFGAVSHTFS…	695	Eukaryota; Fungi; Dikarya; Ascomycota; Pezizomycotina; Sordariomycetes; Sordariomycetidae; Diaporthales; Schizoparmaceae; Coniella	Unknown			taxon:2025994				B22-T-1
XP_007813358	0.519	XP_007813358.1	531.176	Metarhizium acridum CQMa 102		extracellular serine-rich protein [Metarhizium acridum CQMa 102]	0	0.562	623	131	493	487	0.6042	806	320	MRHHASSRYLALLGVVVRFVAAATTVTSTALIIAANDNDVAKASLGLDAYGIPWAKALIPQSGGSLPALNSTVTDGNYGSIVVLDSVAYDYNGTYRSALTTDQWNQLYAYQSAFQVRMVRLEEFPGPDFESVAAVINKIGGREQMAWFLDFAPDWSATSSYLQHTYIHWMTRSLFVGKRKVYLNTQVDDIHLETDMYLPVNTTFKLRPEDLDAHVTWQKSLNSRLPAGSDYRMELGHNGNGDIDSAVGEDASTPRKCNPNRAVDYVQPPDPPLEFVKPPGTGVDLWPSSFVTYNWSKDCASLDPLAAWFLTPTNLDSFAHVSHTFSHEELDNSTYHDATREISFNQAWLAQMGISQAERFSPQGLIPPAITGLHNADAIQAWVANGIKYAVGDNTRPIL…	624	Eukaryota; Fungi; Dikarya; Ascomycota; Pezizomycotina; Sordariomycetes; Hypocreomycetidae; Hypocreales; Clavicipitaceae; Metarhizium	Unknown			taxon:655827				CQMa 102
PQE08162	0.519	PQE08162.1	717.998	Rutstroemia sp. NJR-2017a BVV2		extracellular serine-rich protein [Rutstroemia sp. NJR-2017a BVV2]	0	0.671	830	90	741	663	0.8226	806	144	MLLLPHFLPLGLFLSAALGHRINRREGSVGEDSLVVASEPVGITNGQSLMTSTVPPAPLKTIVVGNVKVLANTTAAKADAKVVVDDTGETVDSKVLVIARDSVSAYSVWSGLNDLGIPYQVLVVPSGGVTLPQLNSSLTSGNFGLIVVLSEVSYSYPNLGYQSALTNDQWQQLYNYQLTFHVRMVRLDSYPSAAFGTQALGSCCNDKVEQLVSVSDTSGFPNAGLKIASTDRKIHSGAGVSTLGLYHYPTVITNSTIAKEFLQLGPSSDGQYTNKSTAGVINNINGREQVSFVTIHWGHEADISRWYFTCRFPQTGPQHQSISNIHGLTGAQEAYVSILSSSSPSTLIFVDAGYRRAAFSTQIDDMFLFIRDNLGFIYLFMHSFPIRKVKTNAFCSVSD…	830	Eukaryota; Fungi; Dikarya; Ascomycota; Pezizomycotina; Leotiomycetes; Helotiales; Rutstroemiaceae; Rutstroemia				taxon:2070413			soil	NJR-2017a BVV2
XP_018074776	0.519	XP_018074776.1	723.005	Phialocephala scopiformis		hypothetical protein LY89DRAFT_579580 [Phialocephala scopiformis]	0	0.685	749	63	687	685	0.8499	806	122	MLLPSCILASVLCLPSAFAFKHHNRTGNHTHFHGTETILLNHQSVQQPAKPLPLGLLQLNQTSISANTSFVPTVVTPAVPATSGTVDSTVLVIARDTTSAYSAYSGLNDRGIPYSVLTVPQAGAALPSLNDTTTHGNYGLIVVLSEVSYDYGTKGYASALTSAQWQSLYAYQVAFGVRMVRLDVAPSADTGTQSLGACCTGEQLVSISNASAFLQAGLNVGAGLTTKGLYHYPAKITNPKIAWEIAQFAPATADNITTTTTAGVINVINGRQQMVFFMPFATDWSLTSNFLQHAWITWGTRGLFAGWRRAMLNTQVDDMFLETPMFDTGENFRCSAVDVAHHVTVMAGINKRLNPGSNWWIEIGHNGNGNLESADPSGSDVVCNPGPIEYPDQIDTPLE…	750	Eukaryota; Fungi; Dikarya; Ascomycota; Pezizomycotina; Leotiomycetes; Helotiales; Helotiales incertae sedis; Phialocephala	Unknown		CBS:120377	taxon:149040				CBS 120377
XP_007692054	0.519	XP_007692054.1	718.383	Bipolaris oryzae ATCC 44560		hypothetical protein COCMIDRAFT_106196 [Bipolaris oryzae ATCC 44560]	0	0.687	689	7	688	683	0.8536	806	119	MSSYSRSLLRACLVSSLSLVLQPVSAFVGSATVSSTVLVIARDATSALNSASLGLQGYGIPFETLVVPQAGITNLPLLNASATNGNYGGIVVVGEVSYNYDNSYRSALTTDQWNQLYAYQTNFGVRMVRLDVFPTTEFGVVSTGGSLEDQPVTFTNTSGFPSANLKTGVPISIASIYHTPATITNSSIAWEFASFSNAGTAAVINQIGARQQMAWFLPFALDWAPSSNILQHAWITWMTRGLFLGFRRIYLSAQVDDMFLETGLYRPAGQNYRATPQDLTTHVTWQAALNARLPAGSEFFIEIGHNGNGDIEASAYTDLGQTRCSPPQAIEYSDQPDGSPEYSKPPGTGVNIWPTTPTSYTWSLQCAQIDPLENWFAVTSNRDAFAHVSHTFSHMDLTN…	689	Eukaryota; Fungi; Dikarya; Ascomycota; Pezizomycotina; Dothideomycetes; Pleosporomycetidae; Pleosporales; Pleosporineae; Pleosporaceae; Bipolaris	Unknown		ATCC:44560	taxon:930090				ATCC 44560
KEQ85619	0.518	KEQ85619.1	735.332	Aureobasidium pullulans EXF-150		hypothetical protein M438DRAFT_396582 [Aureobasidium pullulans EXF-150]	0	0.671	698	28	671	663	0.8226	806	144	MRIPISDRCHLARAASTLVVSNSTGGTTVANTILIFARDQPSSYSATSGLSGYGIPFQLQLVPQAGITLPTLNSSATQGNFGGFIILGEVSYDYGGNNWASALTADQFQQLYAYQSAFGARMVRIDVYPGPAFGVTPTIPGAGCCAAGVEQLLSFTNTSGFPTANLKQGATISTQGIWHYPATITDPDNVWEVAGLAASSDGTFSNPSSAAVIHQAGKRQEMVWFSSWATNWALTSNYLQHAYIAWLTRGLTVGYRRIYLSTQVDDVHLNTALYQPSNALFRLRPADLQAIADWTPQLNSRLPAGSNYFMELGHNGNGNIVAGITYENTTTCKPDPAIIYTGDMSSTPLEYQKPLGTGIDIWPTTPTLFTWSKACCLIDPLFKWLSTPENLNAFAHVSH…	699	Eukaryota; Fungi; Dikarya; Ascomycota; Pezizomycotina; Dothideomycetes; Dothideomycetidae; Dothideales; Saccotheciaceae; Aureobasidium	Unknown			taxon:1043002				EXF-150
OBW66654	0.518	OBW66654.1	734.947	Aureobasidium pullulans	symbiont metagenome	Uncharacterized protein AUREO_032870 [Aureobasidium pullulans]	0	0.671	711	41	671	663	0.8226	806	144	MRIPISDRCHLARAASTLVLGVSIFSAVVNGQVSNSTGGTTVANTILIFARDQPSSYSATSGLSGYGIPFQLQLVPQAGITLPTLNSSATQGNFGGFIILGEVSYDYGGNNWASALTADQFQQLYAYQSAFGARMVRIDVYPGPAFGVTPTIPGAGCCAAGVEQLLSFTNTSGFPTANLKQGATISTQGIWHYPATITDPDNVWEVAGLAASSDGTFSNPSSAAVIHQAGKRQEMVWFSSWATNWALTSNYLQHAYIAWLTRGLTVGYRRIYLSTQVDDVHLNTALYQPSNALFRLRPADLQAIADWTPQLNSRLPAGSNYFMELGHNGNGNIVAGITYENTTTCKPDPAIIYTGDMSSTPLEYQKPLGTGIDIWPTTPTLFTWSKACCLIDPLFKWLS…	712	Eukaryota; Fungi; Dikarya; Ascomycota; Pezizomycotina; Dothideomycetes; Dothideomycetidae; Dothideales; Saccotheciaceae; Aureobasidium		Spain		taxon:5580	Olea europaea subsp. europaea var. europaea cv. Farga	Santander
EFQ95789	0.518	EFQ95789.1	685.641	Pyrenophora teres f. teres 0-1		hypothetical protein PTT_04914 [Pyrenophora teres f. teres 0-1]	0	0.673	687	26	667	662	0.8275	806	140	MTFSSLLRVCALSSFSLFLQQVSAYVGSATVSSTILIIARDTTSATNGAALGLQGYGIPYEILTVPQAGIANLPLLNSTATNGNYGGIVTVSEVGYNYNDLYYSALTDAQWSQLYAYQTNFGVRMVRLDVYPTADFGVSPNGGNLNDEPVSFTNTSGFPSANLKSNVPVSIANIYHSPATIVNASIAWEVAKFSVGGSAAVINQIGSRQQMVWFLPFALDWAPSSNILQHAWITWVTRGLFVGFRRIYLSTQVDDMFLETELYRPQGQVFRVKPADLSVHVQWQADLNSRMPAGSEYFVEIGHNGNGDIEAGVETTKGQTVCSPSNAIEYGEQKDGSPEYQKPPGTGVNIWPTTPTQYTWSLECAKLDALENWFAVASQRDAFAHISHTFSHMDLTNAT…	687	Eukaryota; Fungi; Dikarya; Ascomycota; Pezizomycotina; Dothideomycetes; Pleosporomycetidae; Pleosporales; Pleosporineae; Pleosporaceae; Pyrenophora	Unknown			taxon:861557				0-1
OWY51994	0.518	OWY51994.1	698.353	Alternaria alternata		extracellular serine-rich protein [Alternaria alternata]	0	0.689	689	2	694	688	0.861	806	113	MASSGLSSLRACALTCLCLFLQHVSAYVGSATVSSTILVIARDSTSAINGATLGLQGYGIPYEIVTVPQAGITNLPLLNSSATHGNYGGIVTISEVGYNYGDQYYSALTRRQWNDLYAYQTNFGVRMVRLDVFPTADFGVVSNGGNLNDEPVSFTNNTGFTTANLKPNVDVSIANIYHTPATIVNSSMAWEFAKFSGSGTAAVVNQIGPRQQMVWFLPFALDWAPSSNILQHAWITWITRGLFVGFRRIYFSTQVDDMFLETPMYRPAGVNYRAKPDDLSMHVTWQAELNAKMPTGSEFFIEIGHNGNGDIEASTDTTEGGRLCNPAYAIEYPDQPDGSPEYTKPPGTGTNIWPATPSQYTWSLECAEIDELENWFADEEQRDAFAHISHTFSHADLTN…	689	Eukaryota; Fungi; Dikarya; Ascomycota; Pezizomycotina; Dothideomycetes; Pleosporomycetidae; Pleosporales; Pleosporineae; Pleosporaceae; Alternaria; Alternaria alternata group		China: Wenzhou		taxon:5599	Citrus suavissima		soil	Z7
XP_018380789	0.518	XP_018380789.1	697.967	Alternaria alternata		hypothetical protein CC77DRAFT_1066255 [Alternaria alternata]	0	0.689	689	2	694	688	0.861	806	113	MASSGLSSLRACALTCLCLFLQHVSAYVGSATVSSTILVIARDSTSAINGATLGLQGYGIPYEIVTVPQAGITNLPLLNSSATHGNYGGIVTISEVGYNYGDQYYSALTRRQWNDLYAYQTNFGVRMVRLDVFPTADFGVVSNGGNLNDEPVSFTNNTGFTTANLKPNVDVSIANIYHTPATIVNSSMAWEFAKFSGSGTAAVVNQIGPRQQMVWFLPFALDWAPSSNILQHAWITWITRGLFVGFRRIYFSTQVDDMFLETPMYRPAGVNYRAKPDDLSMHVTWQAELNAKMPTGSEFFIEIGHNGNGDIEASTDTTEGGRLCNPAYAIEYPDQPDGSPEYTKPPGTGTNIWPATPSQYTWSLECAEIDELENWFADEEQRDAFAHISHTFSHADLTN…	689	Eukaryota; Fungi; Dikarya; Ascomycota; Pezizomycotina; Dothideomycetes; Pleosporomycetidae; Pleosporales; Pleosporineae; Pleosporaceae; Alternaria; Alternaria alternata group	Unknown			taxon:5599				SRC1lrK2f
KNG51921	0.517	KNG51921.1	692.575	Stemphylium lycopersici		extracellular serine-rich protein [Stemphylium lycopersici]	0	0.665	677	28	655	650	0.8127	794	140	MAYSAPFLLRACLVSYLFLFTRQVSAYVGGATVSSTILIIARDTTAATNGAALGLQGYGIPYEIVTVPQAGITNLPLLNSSATYGNYGGIVTISEVGYNYDGLYYSALTTEQWSELYDYQASFGVRMVRLDVFPTTEFGAVSNGGNLNDEPFSFTNMTGFPSVNFKPDVEISMANIYHTPATITNSSIAWEVAKFSTSGTAVVVNQIGARQQMVWFLPFALDWAPTSNILQHAWITWITRGLFVGFRRIYLGTQVDDMFLETEMYRPTGKNYRATPDDLSVHVTWQAELNAKLPSGSEFFIEIGHNGNGDIEASAYTDEGETICNPDTAIEYAEQPEGSPEFKKPPGTGTNIWPATPSQYSWSLECAQIDDLQNWFAVESQRDAFAHISHTFSHADLTN…	1059	Eukaryota; Fungi; Dikarya; Ascomycota; Pezizomycotina; Dothideomycetes; Pleosporomycetidae; Pleosporales; Pleosporineae; Pleosporaceae; Stemphylium		Argentina: Corrientes, Bella Vista		taxon:183478	Solanum lycopersicum		tomato leaf	CIDEFI 216
RDI86196	0.517	RDI86196.1	705.671	Venturia inaequalis		hypothetical protein Vi05172_g3830 [Venturia inaequalis]	0	0.67	698	28	671	663	0.8226	806	144	MASRSFFRLWPIALAISIFSTIASAAVSTRANILVIAKDELTAKSAHFGLQAYGIPYRVLIVPQAGLALPVLNSSATVGNYGGFVIVGDVSYKYNESVPFRSALTSAQWQSLYDYQKDFKVRMIRIDVYPEPQFGTTPVINGTGCCQPGVTQQVMISNNTGFPTAQIKTMEGLPTEGLFHVPAKITDPKTTWEFARFDAAGQWKEPSTAGVINDFGTRQQMVFFITWGSDWSITSTFLQHAWVNWLTRGLYVGFRRTYFSTQIDDMFLVTDLYQPAGSTFRIRPADLEGHITWQKDINSRLPRGSMFMLETGHNGNGDIEAAVALSTNGQCNPIEAIEYPDQIDTVLEFRKVPGTGTDVWPATPVTYQWTVPCENLDPLMRWWRQPAKRDAFMHLSHTF…	698	Eukaryota; Fungi; Dikarya; Ascomycota; Pezizomycotina; Dothideomycetes; Dothideomycetes incertae sedis; Venturiales; Venturiaceae; Venturia		United Kingdom: Worcestershire		taxon:5025	Malus domestica cv. Worcester		leaf	05/172
GAM86502	0.517	GAM86502.1	740.339	fungal sp. No.11243		hypothetical protein ANO11243_045160 [fungal sp. No.11243]	0	0.687	697	1	697	691	0.8573	805	115	MGIGLSIIAGLGGSTTTSSAKAVATTTSATVDSTFLILAGDANGAYTCSSGLNGYGIPFQSIIVPSTGITLPVLNSSATHGNFGGIIVYAEVAFQYPNNNWSSALTAAQWQQLYDYQVNFNVRMAQLNVFPGPNYGASVVNSGCCNSGVEQMISFTDVSHFASAGIKANAGVSSEGLYHYPAVITNTTTTQQIASFGPSSDGLYPNSSVAAVINTFGARQQMAWFTSMDTTWSVTSNFVQHSWIHWMTRGLFAGRRRTLLNTQIDDVHLITDIYSPNGSEFRIRYQDLENLIPWMASINSRLPAGSNYIIELGHNGNGDIENSTNGNDGAKYCNPDGAIEYPDQIDTALEFQKPLGTGTNIWPDTPASYVWSLNCAKLDPLANWFTNTANLNAFAHISH…	698	Eukaryota; Fungi			FERM:BP-3373	taxon:1603295				No.11243
PPJ51364	0.516	PPJ51364.1	699.893	Cercospora berteroae		hypothetical protein CBER1_08399 [Cercospora berteroae]	0	0.668	750	84	667	661	0.8201	804	144	MLFNRPIHLAMLLSGLAEGQRTTTTGRTTSVRTTSTSTTLTASNTRYGCGTSSTGSVTTSSRSSTTSSAPSSTPSQDVTVGGQSVRNTILVLARNAIDAELAYSGFQGYGIPYEVLLVPQSGVSLPPLNSSATEGNYGGFIIVSELSYQNSAGNWMSGLTDAQFTAIYSYQKTFGVRMTRLDVYPWSAFGAVSLGTSGGCCDYNVEQQISFTNSSGFPTANLKTDAGMSTKAIWHYPAQITDPKTTWEIASFGPSSDAKFSSKSTAAVINDFDGRQQMVFFTGWASEWSATSTYLQHAYIHWMTRGLFVGARKIYLSGQIDDVHLRTQTYSPLNNYYRSVPQDYKLHAEWQDDLNSRLPAGSNFFLELGHNGNGDIIAATNGTNNGAVCKPNTAIYYIP…	754	Eukaryota; Fungi; Dikarya; Ascomycota; Pezizomycotina; Dothideomycetes; Dothideomycetidae; Capnodiales; Mycosphaerellaceae; Cercospora		Romania		taxon:357750	Berteroa			CBS538.71
XP_013345019	0.516	XP_013345019.1	726.087	Aureobasidium subglaciale EXF-2481		hypothetical protein AUEXF2481DRAFT_46657 [Aureobasidium subglaciale EXF-2481]	0	0.669	682	12	671	663	0.8226	806	144	MSDGSSWTRGQTVASTILIFARDLPSSYSATSGLSGYGIPFQLQLVPQAGITLPTLNVSATQGNYGGFIILGEVSYDYGGNNWASALTAAQFQTIYAYQEAFGARMVRIDVYPGPDYDVVPTIPGAGCCGAGVEQLLSLTNTSGFPSANLKQGATISTQGIWHYPATITNPNTTWEVAGLAASSDGTFANSSSAAVIHQVGRRQEMVWFSSWATNWALTSNYLQHAYIAWLTRGLTMGYRRIHLSTQVDDVHLNTALYSPSNALFRLRAADLQAIKDWMPQLNSRLPAGSNYFMELGHNGNGNIVAGITFENTTTCQPDPAIIYTGDMSSTPLEYQKPLGTGADIWPTTPTTYSWSKACSLIDPLYRWLSTPENMNAFAHVSHTFTHESLNNATYNDTY…	683	Eukaryota; Fungi; Dikarya; Ascomycota; Pezizomycotina; Dothideomycetes; Dothideomycetidae; Dothideales; Saccotheciaceae; Aureobasidium	Unknown			taxon:1043005				EXF-2481
RDW58478	0.516	RDW58478.1	771.155	Coleophoma crateriformis		hypothetical protein BP5796_12408 [Coleophoma crateriformis]	0	0.71	809	53	757	729	0.9045	804	76	MVNAFNIINGILGFLGGGLTPSTTSSKTSSVAKTTSTSTTAKTTANALTSTTAKIATTGAVSSLISNSIASSVTSVSVNLTASNLAVATESVGRVNINVGASVAPSAISTKAVTINGTTVNTNTTVATNVTIAANVTTNILATSVNSTVLIITRDAGSAYHGYSGLNGYRIPYQVLLVPQTGATLPVLNSTSLSGNFGAIVVLSEVSYDYGTAGFNSALTADQWAALYAYQLAFGVRMVRLDVYPSSVSGTQAAISTDTQGPGCCGTSSDQTVFISNSSAFPTAGMLGGTLSTNGLYHYPAIITDTTIATEFAQFGPTTGYATATTAGVINNIAGRQQMVFFMPFAPEWSQTSSFLQHAWIHWVTRGLYSGFRRVYLGTQIDDMFLASGMYWPAGNTFR…	811	Eukaryota; Fungi; Dikarya; Ascomycota; Pezizomycotina; Leotiomycetes; Helotiales; Helotiales incertae sedis; Coleophoma		Japan: Toyama-ken		taxon:565419			leaf	BP5796
PHH60941	0.515	PHH60941.1	712.22	Ophiocordyceps australis		hypothetical protein CDD81_998 [Ophiocordyceps australis]	0	0.668	697	30	668	662	0.8213	806	145	MWQPTSLRRAAGALGLAWAVLSQSAAGLGVDSTILIVGRNDGDVNKASQGLDGYGIPWEKFLVPQGGAPLPTLNSSMTQGRYGGIITIGGLSYGNNGVFASALTPQQWEQLYAYQTAFKVRMVRLEEYPGSEFGSAPVIANAGCCGSGQEQLVSLTSTAPFPAAGLKTGQGVSTKGLWHYPARVVESNTTTAFAAFAPSGAFSSESVAAVVSNFGGREQMAWFLDWAPQWSATTNFLQHTYIHWITRSLFVGKRKVHLNAQVDDVHLTTELYRPVGASFRLRPGDLDAHVAWQQRINSRLPAGSDFWLEMGHNGNGDIISAIEKPTAPNVCIPNEAVDYTSPPDTPLEFMKPPGTGVDLWPAKWIMYGWSLSCARLDDLASWFMTPANLNQFAHVSHTF…	697	Eukaryota; Fungi; Dikarya; Ascomycota; Pezizomycotina; Sordariomycetes; Hypocreomycetidae; Hypocreales; Ophiocordycipitaceae; Ophiocordyceps		Brazil: Minas Gerais		taxon:1399860	Ponerinae sp. (ant)			Map64
OAK97825	0.515	OAK97825.1	693.345	Stagonospora sp. SRC1lsM3a		hypothetical protein IQ06DRAFT_318729 [Stagonospora sp. SRC1lsM3a]	0	0.671	687	27	667	661	0.8275	806	140	MASCLSLLRTCALSFVFLFLHGASAYIGSATVSGTVLIVARDATSAENGAASGLRGYGIPFEVLTVPQEGIANLPLLNSSATHGNYGGIVMISEVGYNYDTSYYSALTRRQWNDLYAYQSAFGVRMVRLDVFPTADFGVTSNGGNLNDEPLTFTNTSAFSTAGLKTNVNISIANIFHTPATISNASMAWEIAKFGTAGTAAVINQIGDRQQMVWFMPFALDWAPSSNIAQHSWIMWVTRGLFVGFRRIYLNTQVDDMFLETPMYRPQGQNYRCKPEDLDLHVSWQATLNTKLPKGSEFFIEIGHNGNGDIEAAANTAEGERSCSPASGIEYADQPDGSPEYTKPPGTGVNIWPATPEKYTWSLECAELDELENWFADEDNRDNFAHISHTFSHADLTNA…	687	Eukaryota; Fungi; Dikarya; Ascomycota; Pezizomycotina; Dothideomycetes; Pleosporomycetidae; Pleosporales; Massarineae; Massarinaceae; Stagonospora	Unknown			taxon:765868				SRC1lsM3a
XP_007704534	0.515	XP_007704534.1	713.375	Bipolaris sorokiniana ND90Pr		hypothetical protein COCSADRAFT_40989 [Bipolaris sorokiniana ND90Pr]	0	0.684	689	7	688	683	0.8536	806	119	MSSYSRSLLRACLVSSLSLVLQPVSAFVGSATVSSTVLVIARDATSALNSASLGLQGYGIPYETLVVPQAGITNLPLLNASATNGNYGGIVVVGEVSYNYDNSYRSALTTDQWNQLYAYQTNFGVRMVRLDVFPTTEFGVVSTGGSLDDQPVTFTNTSGFPSANLKTGVPISIASIYHTPATITNSSIAWEFAKFSNAGTAAVINQIGARQQMAWFLPFALDWAPSSNILQHAWITWITRGLFLGFRRIYLSAQVDDMFLETGLYRPAGQNYRCTPQDLTTHVTWQAALNARLPAGSEFFIEIGHNGNGDIEASAYTDLGQTRCNPARAIEYSDQPDGSPEYSKPPGTGVNIWPTTPTSYTWSLQCAQIDPLENWFAVTSNRDAFAHVSHTFSHMDLTN…	689	Eukaryota; Fungi; Dikarya; Ascomycota; Pezizomycotina; Dothideomycetes; Pleosporomycetidae; Pleosporales; Pleosporineae; Pleosporaceae; Bipolaris	Unknown			taxon:665912				ND90Pr
EHK96873	0.514	EHK96873.1	570.852	Glarea lozoyensis 74030		hypothetical protein M7I_7417 [Glarea lozoyensis 74030]	0	0.592	519	3	541	517	0.6712	806	266	MGLVSISNDAGFTTAGLKTGATLGTLGLYHYPANITDRTIATEFAQFDVATAEGFKSKSTAGVINKINGREQMVFFIGSSTDWSLTSNFLQHAWVHWGTRGLYAGFRRAIFTPQVDDIFLLTPLYDHNTTEFRVRGADLDNHVAWIPKITKKLNTGSSWFMEIGHNGNGNIEETELTQNDESLCKPGAIEYADQVDTPLEFVKPLGSGTDLWPAKMVTYAKDGKYTSDCIENDELMQWFMDSDNLNSFAHISHTFTHMDQNNATYADALREITWNTAWLKSAGLSKAKKYTVDGIIPPAITGLHNGDALRAWADAGIKHVVGDNTRSILLNQCDLPACTVAEWQKFSSGKGDFKDLLVLEKNTNVRHLLSLRHDPFMFHQANMRVDDVADTTVNGVKGQ…	522	Eukaryota; Fungi; Dikarya; Ascomycota; Pezizomycotina; Leotiomycetes; Helotiales; Helotiaceae; Glarea				taxon:1104152				74030
XP_003049149	0.513	XP_003049149.1	697.582	[Nectria] haematococca mpVI 77-13-4		hypothetical protein NECHADRAFT_45195, partial [[Nectria] haematococca mpVI 77-13-4]	0	0.666	664	1	664	660	0.8189	806	147	STILIFAKDEYAASSAGWGFDGYGIPFEKVLVPQNGFELPTLNSSSSKGNYGGIVVVDSVSYEYSDGWRSAISTEQWEKIYEYQINFKVRLVRINEYPGPNFGTSASGAGCCAEGVDQLISLTDTSDFPTANLKTDAGLSTKGIWHYPATITDSNTKQIAKFGPGGDYTEDTVAGVINTFEGREQFVWFIGWAADWSQTTNFLQHAHIHWITRGVFLGKRKVHLSTQVDDVQLATGLYLPAGEEFKIRTDDLEGHVAWQISLNSRLPAGSDYWLEMAHNGNGDIIAAVEQPTGDDNCVPDYAVDYDYPPDTPLEWTKPPGTGEDKWSDEFVYGEYPWSQTCAQLDEFASWFLNTDNLNAFAHLSHTFTHLELNNATYKDAAREIDFNRAWMSQMGIDKA…	664	Eukaryota; Fungi; Dikarya; Ascomycota; Pezizomycotina; Sordariomycetes; Hypocreomycetidae; Hypocreales; Nectriaceae; Fusarium; Fusarium solani species complex	7	USA	FGSC:9596	taxon:660122		77-13-4
OAL54148	0.512	OAL54148.1	688.337	Pyrenochaeta sp. DS3sAY3a		hypothetical protein IQ07DRAFT_597086 [Pyrenochaeta sp. DS3sAY3a]	0	0.67	689	28	667	662	0.8275	806	140	MSSSIPSLLRAYALSCFFFFIHSTSAYVGSATVSSTILIFARDSTSAENGAAAGLRGYGIPFEVAIVPQSGIANLPLLNSSETHGNYGGIVLLSEVGYNYDNSYYSALTRRQFNDLYAYQTNFGVRMVRIDVFPTADYGVSSTGGNLNDEPVSFTNVTGFPSANLKTNVGVSIANIFHTPATITNSSIAWEVAKFSKGGSAAVINQIGARQQMVWFMPFALDWAASSNILQHAWISWLTRGLYVGFRRIYFSTQVDDMFLETPMYKPQGQNYRSKPDDLSMHVDWQKTINSKMPKGSEYFIEIGHNGNGDIEAATDTTEGSSVCSPNVGIEYPDQANGNPEYSKPPGTGTDIWPATPTKYSWSLECAEIDELQNWFADEENRDAFAHISHTFSHADLTN…	689	Eukaryota; Fungi; Dikarya; Ascomycota; Pezizomycotina; Dothideomycetes; Pleosporomycetidae; Pleosporales; Pleosporineae; Cucurbitariaceae; Pyrenochaeta	Unknown			taxon:765867				DS3sAY3a
ODA83511	0.511	ODA83511.1	696.812	Drechmeria coniospora		hypothetical protein RJ55_02025 [Drechmeria coniospora]	0	0.667	696	28	669	663	0.8226	806	144	MLLQNVICWIGSILGIGNCDSTAAVAVTVDSTVLVIARNDVEAQQATLGLDGYGISYEKLLVPQAGAPLPVLNSSLIQGRYGAIVTINDVSYDVNATWISAITDQQWSQIHSYQSAFNVRMVRLNEYPKAEFGVLPAIANTGCCEDTVDQKISFTNITGFPTANLKANAGVSTRGLWHYPATISQANFTWEIASFEAAGSFTTKTTAAVINSLEGRQQMVWFISWAPEWSATTNYLQHAYIHWMTRGLFSGKRKTHLSAQVDDVQLETGLYKPNGTAFKIRTGDLDAHVTWQRNINARLPTGSSFWLEMGHNGNGDIDDATNTTTGATLCKPAYAVNYDSPPDTALEYKKTPGTGTDLWPAEFEKYGWSLTCARLSPLAAWFTSSANLNAFAHVSHTFS…	696	Eukaryota; Fungi; Dikarya; Ascomycota; Pezizomycotina; Sordariomycetes; Hypocreomycetidae; Hypocreales; Ophiocordycipitaceae; Drechmeria		Sweden: Sodra Sandby	ATCC:96282	taxon:98403	nematode			ATCC 96282
XP_008076479	0.51	XP_008076479.1	674.085	Glarea lozoyensis ATCC 20868		hypothetical protein GLAREA_09327 [Glarea lozoyensis ATCC 20868]	0	0.664	746	89	659	658	0.8176	805	147	MLFNSYLPCFEALTIALLLPCLVTGHQHSWDEKIHIGNQTLHRPSIPISPTRIILDGTSILTNTTGAFQGEGKNRKRASQAGSPSGTRSTFLVLARDASSAYSAYSGLNDYGIPYELKIIPAGGTTLPTLQTSDANPMGNYGGIVVLSEVSYADANGNWASAITAAQWTTLYNYQTTFGVRMVRLDVSPSAATGTRVVGSCCSDGQEQPLYISDITQFPTAGLKQGATLSSLGLYHYPAAIIDTSTTRSIANFMPTTGFTDYTTAAVINNFSGRQQMVFFMPFATDWALTSTVLTHAWIHWATRGLYAGFRRAMLHTQVDDMFLKTTTWDGDDFRISTADLATHIQWQASIGSKLPAGSNYTIELGHNGNGNIENAFKVKQATCPQGSVQRVDPPQTDL…	747	Eukaryota; Fungi; Dikarya; Ascomycota; Pezizomycotina; Leotiomycetes; Helotiales; Helotiaceae; Glarea	Unknown	Spain	ATCC:20868	taxon:1116229			pond water from Valle del Rio Lozoya	ATCC 20868
KHN94023	0.51	KHN94023.1	691.804	Metarhizium album ARSEF 1941		hypothetical protein MAM_08097 [Metarhizium album ARSEF 1941]	0	0.665	690	25	666	660	0.8189	803	144	MRPSVFSRRLAVFAAVARLAAAATTVSSTVLIIAADDESVAAASPGLDGYGIPWAKVTIPRGGRQLPELNSTAAAGNYGGIILVGSVSYETNGTYSSAITTDQWNQLYSYQSAFKVRMVRLAEYPGPQFGTTALGECCNAEEQLISINSSVAFAGANLKTNAPVSTLGLWHYPAQITDAGVATAFAAFSTNSKFPTESVAAVINDIDGREQMVWFVDFAPDWSLTSNYLQHSYIHWVTRSLFVGKRKVYLSTQVDDVHLATEMYLPANTTFRLRPEDLDAHVAWQKDINGRLPAGSDYWMELGHNGNGDIESAVTLESQAGSTVECRPDAAVDYISPPDTPLEWAKPPGSGTDLWPSSFQSYNWSKDCASLDPLARWFLDTNNLNAFGHVSHTFSHEEL…	715	Eukaryota; Fungi; Dikarya; Ascomycota; Pezizomycotina; Sordariomycetes; Hypocreomycetidae; Hypocreales; Clavicipitaceae; Metarhizium		Philippines: Palawan		taxon:1081103	Nephotettix virescens			ARSEF 1941
XP_013427054	0.51	XP_013427054.1	723.776	Aureobasidium namibiae CBS 147.97		hypothetical protein M436DRAFT_47491 [Aureobasidium namibiae CBS 147.97]	0	0.666	690	20	671	663	0.8226	806	144	MLSLISLASAQVSNSTGGQTIANTILIFARNLPSSYSATSGLNGYGIPYQLQIVPQEGITLPTLNSSTTQGNYGGFIILGEVSYDYGNNSWASALTAAQFATLYAYQSDFGVRMVRIDVYPGPSFDVTPTIPGAGCCGAGVEQLLSFTNTSGFPTANLVQGATISTQGIWHYPATITNPNTTWEVAGLGPSTDGYFSGRGSAAVIHQDGNRQEMVWFSSWATNWALTSNYLQHAYIAWLTRGLTVGYRRIHLSTQVDDVMLNTALYQPSDALFRLRAADLQAIKDWTPQLNSRLPAGSNYFMELGYNGNGNIVAGITFENTTICQPDPAIIYTGPMSSTPLEFQKPLGTGTDIWPTTPTTYRWSKACSLIDPLYKWLSVPENMNAFAHVSHTFTHESLN…	691	Eukaryota; Fungi; Dikarya; Ascomycota; Pezizomycotina; Dothideomycetes; Dothideomycetidae; Dothideales; Saccotheciaceae; Aureobasidium	Unknown		CBS:147.97	taxon:1043004				CBS 147.97
PSN71672	0.509	PSN71672.1	679.093	Corynespora cassiicola Philippines		hypothetical protein BS50DRAFT_233506 [Corynespora cassiicola Philippines]	0	0.666	693	36	663	658	0.8226	806	144	MARSFFSLAWASALTALLTFFACVSAQAAASVAGATVSSTVLILARDETSALNAAALGLQGYGIPYQILTVPKEGIANLPVLNSSATSGSYGGIVVVSEVGYNYDNLYYSALTRRQWNQLWDYQTQFGVRMVRLDVFPTSDFGVVSIGGNVKDEPVVFTNTSAFPTANLKLNQNVSIANIFHNPATITNSSIAYEIARFSGSGTAAVINQIGSRQQMVWFLPFALDWAPSSNYLQHAWITWVTRGLYVGFRRIHFSTQVDDMFLETPLYRPQGQSYRCKPDDLTVHVGWQAQLNAKLPAGSEYFVEIGHNGNGDIEAATDTTEGWEICDPNSGIQYPDQIDGNPEYAKPPGTGTNIWPPTPTEYTWSLECVEIDPLQNWFAEAANRDVFGHISHTFTHA…	693	Eukaryota; Fungi; Dikarya; Ascomycota; Pezizomycotina; Dothideomycetes; Pleosporomycetidae; Pleosporales; Corynesporascaceae; Corynespora	Unknown			taxon:1448308				Philippines
XP_008020695	0.509	XP_008020695.1	709.523	Exserohilum turcica Et28A		hypothetical protein SETTUDRAFT_162219, partial [Exserohilum turcica Et28A]	0	0.681	689	7	688	683	0.8536	806	119	MAFSSPSFLRACLASSFVLLLQQVSAYVGSATVSSTVLVIARDTTSATNSASLGLQGYGIPFETVIVPQAGISTLPLLNSTATNGNYGGIVVVGEVSYNYDGQYRSALTTDQWNALYAYQSQFGVRMVRLDVFPTTEFGVVSTGGSLNDDPVSFTNTSGFPTANLKTNVPISIASIYHTPATITNSSIAWEVAKFSTVGTAAVINQIGARQQMAWFLPFALDWAPSSNILQHAWITWMTRGLFVGFRRIYLSSQVDDMFLETEMYRPEGKIYRATPADLTTHVSWQANLNSRMPAGSEFFIEIGHNGNGDIEASAYTNQGQTLCTPPQAIEYPEQPNGSPEYTKPPGTGTNIWPATPAQYSWSLQCAQIDPLENWFAVASQRDAFAHVSHTFSHSDLTN…	689	Eukaryota; Fungi; Dikarya; Ascomycota; Pezizomycotina; Dothideomycetes; Pleosporomycetidae; Pleosporales; Pleosporineae; Pleosporaceae; Exserohilum	Unknown			taxon:671987				Et28A
PBP24591	0.508	PBP24591.1	701.434	Diplocarpon rosae		extracellular serine-rich protein [Diplocarpon rosae]	0	0.664	714	29	686	661	0.8201	804	144	MLLNIQALEPLVTVCSLLVLLASSVLANTVSSTILVFARNAAESTSATSGLTAYGIPFQLILVPSTGITLPALSSGTVGNYGGIIIMSEVAYEYSAGWASGISDAQFMTIYNYQTAFGVRLVRLDVYPGPDYGVTTTIDGQGCCDSGVEQLVSFTDTSAFPTANLKTGATSTTQSQWHYPATITNATLATQIAQFAAAGAWTNPSTAAVINNFGDRQQMVWFTSWGTDWSVTSNFLQHAHIHWITRGLCKFSYRFSHPALVGMNASDLPIVLGQRRINFLAQVDDVHLTTDVYQSSPEIFRIRPTDLDAHATWQADLNTRLPAGSSFFIELAHNGNGNIEAAVAADTDGICIPDSSINLLDYPPDTPLEFQKPLGTGTTLWPESPLNYSWSLACTQLDP…	716	Eukaryota; Fungi; Dikarya; Ascomycota; Pezizomycotina; Leotiomycetes; Helotiales; Dermateaceae; Diplocarpon		Germany: Dortmund		taxon:946125	Rose		leaves	DortE4
KND91101	0.508	KND91101.1	677.937	Tolypocladium ophioglossoides CBS 100239	Elaphocordyceps ophioglossoides CBS 100239	hypothetical protein TOPH_04286 [Tolypocladium ophioglossoides CBS 100239]	0	0.665	670	26	663	645	0.8226	806	144	MFLPNLSAAFGTIVAVGSSLAAAAITVDSTVLVIARNDAEAQHATIGLDGYGIPYVKLIVPQAGVALPTLNSSLTQGLYGGIVTISDVSYNNNGTWGSAITKQQWSQIHAYQAAFNTRMVRINEFPGPDFGVTTAIPGAGCCDSGVEQKISFSNITAFPGANLKADAGVSTQGLWHYPATITQSNTTWEFASFEPAGSFNTKTTAAVINSLEGRQQMVWFIDWAPEWSATTNYLQHAYIHWMTRSLFSGKRKVHLNTQVDDIHLNTDLYRPNGTTFKIRTGDLNAHVAWQKNINARLPAGSDFWLELGHNGNGDIIDATAKANAESVCKPAYAIDYPSPPDTALEFRKPPGTGTDLWPAEFEKYGWTQSCAKLDDFASWFLNKANLNAFAHVSHTFTHE…	670	Eukaryota; Fungi; Dikarya; Ascomycota; Pezizomycotina; Sordariomycetes; Hypocreomycetidae; Hypocreales; Ophiocordycipitaceae; Tolypocladium		Denmark	CBS:100239	taxon:1163406	Elaphomyces		ectomycorrhizal truffle	CBS 100239
XP_001804420	0.508	XP_001804420.1	680.248	Parastagonospora nodorum SN15		hypothetical protein SNOG_14224 [Parastagonospora nodorum SN15]	0	0.668	693	28	667	666	0.8275	806	140	MASSCHSLLRFCALSFILLFLQGASAYIGSATISGTVLIIARDTTSAENGAAAGLRGYGIPFEILTVPQAGISNLPVLNSSATHGNYGGIVTISEVGYNYDTSYYSALTRRQWNDLYAYQSAFGVRMVRLDVFPTTDFGVSSLGGNVNDEPVTFTNTSAFSIAGLKTNVGISIANIYHTPATIVNASIAWEIAQFGTAGTAAVINQIGDRQQMAWFMPFALDWAPSSNIVQHSWITWVTRGLFVGFRRIYLGTQVDDMFLETPMYRPQGQNYRCKPEDLDLHVTWQADLNSRLPKGSEYFLEIGHNGNGDIEAAANTAAGEQVCSPGNGMASGAIEYAEQPDGSPEYTKPPGTGKDIWPSAPAKYSWSQECAQLDELQNWFADQDNLDNFAHISHTFSH…	693	Eukaryota; Fungi; Dikarya; Ascomycota; Pezizomycotina; Dothideomycetes; Pleosporomycetidae; Pleosporales; Pleosporineae; Phaeosphaeriaceae; Parastagonospora	Unknown			taxon:321614				SN15
KPM36040	0.507	KPM36040.1	709.523	Neonectria ditissima		hypothetical protein AK830_g10549 [Neonectria ditissima]	0	0.663	1007	345	663	660	0.8189	806	147	MRGLGLLVAALGVLSHVADARKAHSHKHPVAVTNQIKNGDFAKGISGFETQGEVHLIQGQGPNGRSDKTNNVVELVAGEAHHGTAFSKRLVFTSSSISTWLNGLFASKTYTVSFRYAVIASTKTNACQIQAYMGLSLVGSTPFFPQVTVGASPPTWLSFSNIITVRGGSSSVQAILYCRSGGVARVQLDSISVIDTSTIATTSSTSSATSTKPTTSVASSSSSTIISTTSSVISSSSVASAISSTSTSTASSSTSSGTSLSSSTGTSTISSTTQLSSSTAGTVTSSGSVTSSGSVTSSSSIATSSVVTSSSVTSSGSVTTSSATPDSSTSSSTTTSSASSATIDSTILIIASDDYLASSGSLGLLAYGIPFENLIIPQAGTDLPVLNSSSTQGRYGGII…	1007	Eukaryota; Fungi; Dikarya; Ascomycota; Pezizomycotina; Sordariomycetes; Hypocreomycetidae; Hypocreales; Nectriaceae; Neonectria		United Kingdom: Kent		taxon:78410	Malus domestica		Bark	R09/05
PHH76272	0.507	PHH76272.1	679.863	Ophiocordyceps australis		hypothetical protein CDD82_4061 [Ophiocordyceps australis]	0	0.664	697	30	668	662	0.8213	806	145	MWQATSFRRAVGALGLAWAVLSQSAAAQGVGSTVLIVGRNDGDISKASDGLDGYGIPWEKFLVPQGGAPLPTLNTSMTEGRYGGIVTIGGLSYGNNGVFASALTPQQWQQLYAYQTAFKVRMVRLEEYPGAEFGSAPVIANTGCCASGQEQLVSLTTTAPFPGAGLKTGQGVSTQGLWHYPATIVQSNTTTAFAAFAASGAFGSESVAGVINNFSGREQMVWFLDWAPQWSATTNFLQHTYIHWMTRSLFVGKRKIHLNCQVDDVHLTTELYRPVGASFRLRPGDLDAHVAWQRRLNSRLPAGSDFWLEMGHNGNGDIIAAIDKPTAPALCIPNEAVDYTSPPDTPLEFMKPPGTGTDLWPAKWVAYSWSQSCARLDDLASWFMTPANLNQFAHVSHTF…	697	Eukaryota; Fungi; Dikarya; Ascomycota; Pezizomycotina; Sordariomycetes; Hypocreomycetidae; Hypocreales; Ophiocordycipitaceae; Ophiocordyceps		Ghana: Eastern Region		taxon:1399860	Ponerinae sp. (ant)			1348a
KFG84749	0.507	KFG84749.1	680.248	Metarhizium anisopliae		putative extracellular serine-rich protein [Metarhizium anisopliae]	0	0.668	699	24	676	668	0.8288	806	139	MRSGIVDALTRAACALCLLGNILPAAAITVGSTVLILARDDAEAKGAAMGLDGYGIPYQKVLFPAGGANLPVLNSSATQGNYGGIVVISNVAYDNNGTFASALTPQQWAQINSYQSTFKVRMVRINEFPSAEFGTIVANTAEPGCCGSNTEQKISLTDISQFPGANLKANAGVSTQGLWHYPATITNTTTTKEVAGFEAAAGFASKTTAAVVHSANGREQMVWFISWDPTWSQTSSFLQHAYIHWMTRSLFVGKRQSYLSTQVDDVLLNTDLYYPPNTTFRLRPGDLDAHVAWQKNLATRLPAGSNFWLEMGHNGNGNIIDAAATTSGETTCKPAYAVDYTSPPDTPLEFMKPPGTGVDLWPAEFVSYTWSATCSKLEPLGAWFTNTNNLNAFAHVSHT…	699	Eukaryota; Fungi; Dikarya; Ascomycota; Pezizomycotina; Sordariomycetes; Hypocreomycetidae; Hypocreales; Clavicipitaceae; Metarhizium		Brazil: Espirito Santo state		taxon:5530				E6
PKR97846	0.507	PKR97846.1	705.286	Cercospora zeina		hypothetical protein BST61_czeina58g000040 [Cercospora zeina]	0	0.674	768	83	686	679	0.8424	804	126	MLVKELIDYHQDDIYLDYSYSIQHPIWLWLRFSDQFPSIDIAKRHHHNHHRSPAFYDICLSSTTRIVTTTSTNSRPSSAQVPATSSAPLLAPLQNATVGGQTVKNTILVLARNSVDAELAYSGLQGYGIPYEVLIVPQTGVSLPPLNSSTIEGNYGGFIMVSELSYQNAAGNWVSGLTDTQFTTIYNYQKAFGVRMTRLDTYPWSAFGAESLSTSGGCCGFKVEQPISFTNTSGFATANIKTGASMSTQAIWHYPARITDPKTTWEIARFGSSSDGTFSGDSTAAVINDFDGRQQMVFFTGWASEWAATSTFLQHAYIYWMTRGLFVGARKIYLSAQIDDVHLRTQTYTPQNNYYRSEPQDYQMHAVWQDDLNARLPDGSNFFLELGHNGNGDIIAATN…	772	Eukaryota; Fungi; Dikarya; Ascomycota; Pezizomycotina; Dothideomycetes; Dothideomycetidae; Capnodiales; Mycosphaerellaceae; Cercospora		Zambia: Mkushi		taxon:348901	Zea mays		infected maize leaf material	CMW25467
PQE12581	0.507	PQE12581.1	713.761	Rutstroemia sp. NJR-2017a BBW		hypothetical protein CJF30_00002459 [Rutstroemia sp. NJR-2017a BBW]	0	0.691	770	28	743	705	0.8747	806	102	MLLLPHLLPLGLFLSAALGHRINRRQGSASADSLAIASEPVGISNGQSLMTSTVPPAPLKTIVVGNLKVLANTTAAKADAKVAVANIAETVDSKVLVIARDSVSAYSVWSGLNDLGIPYQVLIVPSGGVTLPQLNSSSTSGNFGLIVVLSEVSYSYPNVGYQSALTADQWQQLYNYQLSFHVRLVRLDSYPSAAFGTQALGSCCNDKVEQLVSVSDTSGFPNAGLKIATTDRKIHSGAGVSTLGLYHYPTVITNSTIAKEFLQLGPSSDGQYTNKSTAGVINNINGREQVSFVNIHSGHQADMSRWYSMCHSPQTGPRHQSISSIHGSTGAHEAYSGLFHTNVSDIYKPAGTTYRIGTADLAQHITFMNTINSKLNPGSKWWIEVGHNGNGNIEQSDST…	770	Eukaryota; Fungi; Dikarya; Ascomycota; Pezizomycotina; Leotiomycetes; Helotiales; Rutstroemiaceae; Rutstroemia				taxon:2070414			soil	NJR-2017a BBW
KPM42687	0.506	KPM42687.1	674.47	Neonectria ditissima		hypothetical protein AK830_g3864 [Neonectria ditissima]	0	0.664	1057	392	666	662	0.8213	806	145	MRHVAIAIAALGFSNLGHAAKCIPTGTGTATAAPGTVTNKLPNGDFVDGLDGFNTTGTVEHVEDEGYDQNCHDSNGAIMMKVGDDDLVPDTNSIHRRHGGRHKVMASYKNKNKKRAAFTSSSVSTTVPSLTAGVKYTAQFFYYIIYNAKANNCRIQGFFDGKNIANSTYFPVVYVPISNWINVNGTATAAGSTGVFKIVVSCTTGFAEVYIDNISVSKAVATTSSSTSSTASSTRSSTTSSSSAAASSTSLSTVVTSTTASSTSLSTAVSSTAAPSTAASSTAASSTAQSSAASSTAAATSSSQSSAAAAAAAASSSSAQSSAASSTAGSSTAGSSTAGSSTDSGQSSAASSSGQSSADSSTASSATDSGQSTAASSSASSSSTSNPNNAVVDSTILVI…	1058	Eukaryota; Fungi; Dikarya; Ascomycota; Pezizomycotina; Sordariomycetes; Hypocreomycetidae; Hypocreales; Nectriaceae; Neonectria		United Kingdom: Kent		taxon:78410	Malus domestica		Bark	R09/05
XP_018136531	0.506	XP_018136531.1	696.427	Pochonia chlamydosporia 170		extracellular serine-rich protein [Pochonia chlamydosporia 170]	0	0.664	695	26	670	663	0.8226	806	144	MFLRNLPNVIGTIWALGGSLAAAAITVDSTVLVIARNDAEAQQATLGLDGYGIPYEKFLVPQAGTALPILNSSLTQGRYGGIITVGGVSYDNNGSWGSAITTQQWTQIHAYQAAFKVRMVRLNEFPGPDFGVTTAIPGAGCCDAGVEQKISFSNITAFPGANLKANAGVTTQALWHYPAAITQPNMTWEFANFEPAGNFKTKTTAAVINSLEGRQQMVWFISWAPDWSATTNYLQHAYIHWMTRSVFSGKRKIHLSAQVDDVHLHTELYRPQGASFRCRVADLDAHVTWQKNLNARLPAGSDFWLEMGHNGNGDIIDAVNTSMGATFCKPPYAVDYDSPPDTPLEFMKPPGTGVDLWPAEWKTYGWTQSCAKLDSLASWFLTKANLDAFAHVSHTFSHQ…	695	Eukaryota; Fungi; Dikarya; Ascomycota; Pezizomycotina; Sordariomycetes; Hypocreomycetidae; Hypocreales; Clavicipitaceae; Pochonia	2			taxon:1380566		170
RBR00280	0.504	RBR00280.1	545.814	Verticillium dahliae		hypothetical protein VDGD_08037 [Verticillium dahliae]	0	0.576	533	6	528	523	0.6489	806	284	MILRNAGVTSQGLWHYPASITDTATTKQVAKFGTGGTYTSETVAAVINKIDGREQFVWFTSWAPDWSSTSNYLQHAHIHWMTRGAFLGKRKTHLSAQIDDVQLGTDLYYPAGGHYKSTTADLNGHVSWQTNLNTRLPQGSSFWLEFAHNGNGDIEAATTRSGSENYCDPDTAVYQDDFPATPLEFQKPLGTGQDYWPDMFTTYNWTKACADRDSFAVWFQKAANRDAFGHLSHTFSHMSLNNATYADVKREIQFNQAWMKQMGIDQATRFSAHGLVPPAITGMHNGDAIRAWIENGITNVVGDNTRNPLRNLGNKYHPLTSTVADNGYAGLNIIPRFATTIYYNCDTAECTLREWKETSAGTGDFKNLLDNARATNTRYLMSLQADPYMFHQANLRFND…	535	Eukaryota; Fungi; Dikarya; Ascomycota; Pezizomycotina; Sordariomycetes; Hypocreomycetidae; Glomerellales; Plectosphaerellaceae; Verticillium		Australia:New South Wales, Gwydir Valley		taxon:27337	cotton			Gwydir1A3
CZR63640	0.504	CZR63640.1	627.476	Phialocephala subalpina		related to extracellular serine-rich protein [Phialocephala subalpina]	0	0.66	739	97	658	643	0.8164	804	147	MVFFFFRNHVFGVLFLLAPVVLGGYDGRNATATHFHGPTETMVMNNQSRHWRPPFWEPKPVKVSPNITIIANTSTIAPEDASEKHVKRQAGVTQSKSTFLVIARDATSAYSAKSGLNDYGIPFEVLIVPAGGVALPPLSTATGVGNYGGFVILSEVSYADANGNYASALTSAQWNTLYTYQRTFGARMVRLDVVPSAATGTTALGSCCDGTLEQWMAISDQSQFPTAGIVVGAGLSTKGLYHYPASISNSTLATAFALFGTTTGFTSNTVAGVINNFGGGRQQVRGTYGDAGYRRVMFNTQIDDMFLTSPIYSGGTFRVEPADLAPHITWMASVNAKLPPGSNWTMEVGHNGNGNIGSSNDIDLAVAPTCGNGPINYAAQPDPTAASLEYVKPLGSGTS…	741	Eukaryota; Fungi; Dikarya; Ascomycota; Pezizomycotina; Leotiomycetes; Helotiales; Helotiales incertae sedis; Phialocephala; Phialocephala fortinii species complex				taxon:576137				UAMH 11012
CRK42779	0.503	CRK42779.1	577.015	Verticillium longisporum		hypothetical protein BN1708_008869 [Verticillium longisporum]	0	0.602	635	66	570	564	0.6998	696	133	MRCQIGLVSVLGMLASAHPAPALDARQASGSAVASPAPSDTNNNPQESAVPVITTATGTVATAAPVQATDAPASDGSDSDAAGVAGTVLILARDEYSASLGSAGLVGYGINYEHYIVPKEGRDLPKLNSTLKHGNYGGIIVTDALAYEYDDGWHSAFSTEQWAAIHSYQADFRVRMVRINEYPGPQFGVTTVGGGCCGAGVEQLISFTDVSAFPSANIKKNAGVTSQGLWHYPASITDTATTKQVAKFGTGGTYTSETVAAVINKIDGREQFVWFTSWAPDWSSTSNYLQHAHIHWMTRGAFLGKRKTHLSAQIDDVQLGTDLYYPAGGHYRSTTADLNGHVSWQKNLNTRLPQGSSFWLEFAHNGNGDIEAATTRSGSENYCDPDTAVYQDDFPATPL…	886	Eukaryota; Fungi; Dikarya; Ascomycota; Pezizomycotina; Sordariomycetes; Hypocreomycetidae; Glomerellales; Plectosphaerellaceae; Verticillium		Sweden		taxon:100787	Brassica napus	VL1
KJK78296	0.503	KJK78296.1	668.692	Metarhizium anisopliae BRIP 53293		hypothetical protein H634G_06469 [Metarhizium anisopliae BRIP 53293]	0	0.666	699	24	676	668	0.8288	806	139	MRSGIVDALTRAACALCLLGNILPAAAITVGSTVLILARDDAEAKGAAMGLDGYGIPYQKVIFPAGGANLPVLNSSATQGNYGGIVVISNVAYDNNGTFASALTPQQWAQINSYQSTFKVRMVRINEFPSAEFGTIVANTAEPGCCGSNTEQKISLTDISQFPGANLKANAGVSTQGLWHYPATITNTTTTKEVAGFEAAAGFASKTTAAVVHSANGREQMVWFISWDPTWSQTSSFLQHAYIHWMTRSLFVGKRESYLSTQVDDVLLDTELYYPPNTTFRLRPGDLDAHVAWQKNLATRLPAGSNFWLEMGHNGNGNIIGATATTSGGTTCKPAYAVDYTSPPDTPLEFMKPPGTGVDLWPAEFVSYTWSATCSKLEPLGTWFTNTNNLNAFAHVSHT…	699	Eukaryota; Fungi; Dikarya; Ascomycota; Pezizomycotina; Sordariomycetes; Hypocreomycetidae; Hypocreales; Clavicipitaceae; Metarhizium	Unknown	Australia: Kingaroy, Queensland		taxon:1291518			soil	BRIP 53293
EPQ66937	0.503	EPQ66937.1	711.835	Blumeria graminis f. sp. tritici 96224		hypothetical protein BGT96224_5106 [Blumeria graminis f. sp. tritici 96224]	0	0.698	728	7	722	720	0.8933	786	67	MLVNIILRPMFVTFLTSLAAIAIVASKVEETSDQSRFNQKIVASRIEPRDSINSREIGLKGTFNSHTFAQTVDPLTVPVLNVRSTILVFARDAKSAYSVVSGLNGYGIPYEVVTVPKSGIELPVLNSSASTGNYGAIFVVSDVSYDYGDRVQGFQSALSSNQWSTLFEYQVNFGVRLVRVDNFPTAEFGTSTTGGCCNDGVEQLISISNTSTFPTAGLKTDAGLSTQGLWHYPATITNNSIASEFAQFTAIDGLSISSTAGVINTFPGREQMVWFIGFSTDWSATSNFLQHASIHWATRGLFDDVFLQSDIYHPAGTIFQIAPSDLSQHMSWMKTVNDRLPAGSDWFIELGHNGNGNIEAAAGHNAICGTGPIEYDMQIDTPLEWSKPIGAGINLWPST…	741	Eukaryota; Fungi; Dikarya; Ascomycota; Pezizomycotina; Leotiomycetes; Erysiphales; Erysiphaceae; Blumeria	Unknown	Switzerland: Kloten		taxon:1268274	Triticum aestivum			96224
KPM40272	0.502	KPM40272.1	704.131	Neonectria ditissima		hypothetical protein AK830_g6282 [Neonectria ditissima]	0	0.66	1317	654	664	660	0.8189	806	147	MRYLGIAIAALGLLGQADVSVCKPTGAGLSTTDTSSAMLEGSSSTNLETTGTETSTLSETATSTDSASATSTETSVIQNALVNGNYENGLNGFGGDGSYSLVQGAGQSGGPAVQLESEAEENEQKAEGNAQSAPDKRVAASTAGLHTTLSNLEVGTSYTVLFYYAVVSSTKTDTCRLRAYLGDSILASTAYFPIVAEGSAITWNRQANALSATSSTEVLRFNLSCKTGGSAKIYFDAIFVTNQATPDTIDSVPKDHSGSTSTTTATTGYTDDGRQGNGAVQLESSAAEGEEDTDSLRKRQLTTSSGLTKSLTKLTPGASYSVSYQYSVLSLKATNTCRIRAYLDNVNFGNTPMTTIGVGVTRGQFTGTMTPTARSGTLKFILVCSNGGNTRVLLDTVVV…	1317	Eukaryota; Fungi; Dikarya; Ascomycota; Pezizomycotina; Sordariomycetes; Hypocreomycetidae; Hypocreales; Nectriaceae; Neonectria		United Kingdom: Kent		taxon:78410	Malus domestica		Bark	R09/05
XP_023449675	0.502	XP_023449675.1	691.804	Cercospora beticola		hypothetical protein CB0940_07524 [Cercospora beticola]	0	0.669	810	130	681	674	0.8362	804	131	MLINRLLHLAILSAGVAEGQRTTTTRTTTVRTTSTSTTLTASNTRYGCGCVSPTNSLRSTSRSGITTITTTLQPSATFACNCRSTGLVSTTRSSTTRTSSTRTSSTRSATTSSSSSVIASSSSSATSSGPSLTPSQNATVGGQTVKNTILVLARNSIDAELAYSGFQGYGIPYEVLLVPQSGVSLPTLNSSATEGNYGGFIIVSELSYQNSAGNWVSGLTDAQFTAIYNYQKAFGVRMTRLDTYPWSAFGAVSLGTSGGCCDYNVEQQISFTNTSGFSTANVKTDAGMSTKAIWHYPAQITDPKTTWEIASFGPSSDGKFSSKSTAAVINDFDGRQQMVFFTGWASEWSATSTYLQHAYIHWMTRGLFVGARKIYLAGQIDDVHLRTQTYSPLNNYYRS…	814	Eukaryota; Fungi; Dikarya; Ascomycota; Pezizomycotina; Dothideomycetes; Dothideomycetidae; Capnodiales; Mycosphaerellaceae; Cercospora	5	USA: Red River Valley of North Dakota and Minnesota		taxon:122368	Beta vulgaris			09-40
CZR60872	0.502	CZR60872.1	706.442	Phialocephala subalpina		related to extracellular serine-rich protein [Phialocephala subalpina]	0	0.684	753	50	704	698	0.866	806	109	MFIPASACILAPLLCLPSVFAFKHHNRTGNHTHFHASENVVLNHQAVVQAASPVPLGVLQTTQLTISANTSFVTTAKVPAVQAVTSGKVDSTVLVIARDTASAYSAYSGLNDRGIPYTVLIVPQAGVALPSLNDTATHGNFGLIVVLSEASYNYGTKGFASALTTAQWTSLYSYQVAFGVRMVRLDVAPSADTGTQSLGACCTGEQLISISNATSFPQAGLNVGAGLTTKGLYHYPAKITNPKIAWEIAQFAPATAENITTTSTAAVINVIDGRQQMVFFLPFATDWSLTSNFLQHAWITWGTRGLFVGWRRAMLNTQVDDMFLETPMFDTGENFRCSAADVSHHITVMAGINKRLPTGSNWFMEIGHNGNGNIEAADKSGSDKTKPLTEAVEYSDQID…	753	Eukaryota; Fungi; Dikarya; Ascomycota; Pezizomycotina; Leotiomycetes; Helotiales; Helotiales incertae sedis; Phialocephala; Phialocephala fortinii species complex				taxon:576137				UAMH 11012
CEJ94879	0.501	CEJ94879.1	685.641	Torrubiella hemipterigena	anamorph: Verticillium hemipterigenum	hypothetical protein VHEMI10386 [Torrubiella hemipterigena]	0	0.661	695	29	667	662	0.8213	806	145	MGFANLLARIAASIGIVAATGAAAAQTTVNSTVLILARDSFDVASISPALDAYAIPWQPYLIPQAGAPLPTLNSSLTQANYGSIILIGSISYDYNGTYNSALTTAQWNQLYAYQTTFKVRMVRINEYPGPNFGTTVANVNSPGCCDTGVTATISLTNTAIIPAANLKGNAPVQLVGLYHYPATITDNSTTAFATFAPAGPNSGTTVAAVINNYSGREQMVWHTSFACDWSLASSYLAHSFVHWMTRSVFIGKRKLHLNPQVDDLQISTTLYYPNTTDFKINTNDLNGHVTWQKSLNSRLPAGSSFRLEFGHNGNGNLESATDLASSTKVCAPDNAVEYADQIDTPLEFMKPLGTGVDIWPSSFTNYTWSSSCSKLDAFGAWFENPTNLNAFAHISHTFT…	696	Eukaryota; Fungi; Dikarya; Ascomycota; Pezizomycotina; Sordariomycetes; Hypocreomycetidae; Hypocreales; Clavicipitaceae; Torrubiella				taxon:1531966
XP_014540799	0.501	XP_014540799.1	672.159	Metarhizium brunneum ARSEF 3297		hypothetical protein MBR_09142, partial [Metarhizium brunneum ARSEF 3297]	0	0.665	699	24	676	668	0.8288	806	139	MRSGIVDALTRAACALCLLGNILPAAAITVGSTVLILARDDAEAKGAAMGLDGYGIPYQKVIFPAGGTNLPVLNSSATQGNYGGIVVISNVAYDNNGTFASALTPQQWAQINSYQSTFKVRMVRINEFPSAEFGTIVANTAEPGCCGSNTEQKISLTDISQFPGANLKANAGVSTQGLWHYPATITNTTTTKEVAGFEAAAGFASKTTAAVVHSANGREQMVWFISWDPTWSQTSSFLQHAYIHWMTRSLFVGKRQSYLSTQVDDVLLDTELYYPPNTTFRLRPGDLDAHVAWQKNLATRLPAGSNFWLEMGHNGNGNIIGSTATASGETTCKPAYAVDYTSPPDTPLEFMKPPGTGVDLWPAEFVSYTWSATCSKLEPLGAWFTNTNNLNAFAHVSHT…	699	Eukaryota; Fungi; Dikarya; Ascomycota; Pezizomycotina; Sordariomycetes; Hypocreomycetidae; Hypocreales; Clavicipitaceae; Metarhizium	Unknown	Mexico: Colima		taxon:1276141	Boophilus sp.			ARSEF 3297
PQE31018	0.501	PQE31018.1	744.191	Rutstroemia sp. NJR-2017a WRK4		hypothetical protein CJF32_00006041 [Rutstroemia sp. NJR-2017a WRK4]	0	0.688	818	28	791	705	0.8747	806	102	MLLLPHLLPLGLFLSAALGHRINRRQGSASADSLAIASEPVGISNGQSLMTSTVPPAPLKTIIVDNLKVLANTTAAKADAKAAVANIAETVDSKVLVIARDSVSAYSVWSGLNDLGIPYQVLIVPSGGVTLPQLNSSSTSGNFGLIVVLSEVSYSYPNVGYQSALTADQWQQLYNYQLSFHVRLVRLDSYPSAAFGTQALGACCNDKVEQLVSVSDTSGFPNAGLKIASTDRKIHSGAGVSTLGLYHYPTVITNSTIAKEFLQLGPSSDGQYTNKSTAGVINNINGREQMVFYVPFSTDWSSTSVYLQHTWINWGTRGLCKHHFLLVASILIFGIEERPFPHKLTICSCKRCVHTRQSQLHLYLHAFISHSRNNTNAFCSVSDIYSPAGTTYRIGTADL…	818	Eukaryota; Fungi; Dikarya; Ascomycota; Pezizomycotina; Leotiomycetes; Helotiales; Rutstroemiaceae; Rutstroemia				taxon:2070412			Soil	NJR-2017a WRK4
PVH67354	0.5	PVH67354.1	437.958	Cadophora sp. DSE1049		hypothetical protein DL98DRAFT_602442, partial [Cadophora sp. DSE1049]	2.62e-148	0.507	417	1	417	414	0.5136	806	393	FRIRTSDLSAHATWQANLNARLPAGSSFRVELAHNGNGNIEAAVAADTTGKCIPDSSINLLDYPPNTPLEFVKPIGSGTNLWPDTPLTYSWSLACTKLDPIGNWFQSTTNRDKFFHLSHTFSHEALNNATDSDARQEIRFNQAWLTQVGIAAGRFSPQGLVPPAITGLHNGDVIREWMANGITRVVGDNTRPPLLNTENEHWPLISTVAANGWDGLTIIPRWSTPIYYNCYSAACTLAEWINTSGGSGDFNSLLDYSRSTYVHHLLGLRHDPMMFHQANLRQGDTGSFTVGPVTGQLSLYQIFVEVVLQEMMRLTTWPIITKKHDDIGQAFLDRMTVDKCSPKLTYIYSTDNTKITGVTLGATNNSCSKPIPVQFPRSATTNAGGVTNEQLGTDPLTKW…	417	Eukaryota; Fungi; Dikarya; Ascomycota; Pezizomycotina; Leotiomycetes; Helotiales; Helotiales incertae sedis; Cadophora	Unknown			taxon:1485229				DSE1049
RGP66739	0.499	RGP66739.1	675.626	Fusarium sporotrichioides		extracellular serine-rich [Fusarium sporotrichioides]	0	0.661	815	142	674	663	0.8226	806	144	MRLSTTLTGALAITGTEALFSFPGFRFPFPIPFVPVRPPTVKPAPVPATTTALPPVVAPSSTTSAISVVVIKPTTTSTTLTTSTTSTTAVSSVISISISTTSTTAVSSVISISTTTTSTSVASTSTTTSSVPAVSDLSSAITVDSTILILGKDDYACDSAASGLQGYGIPYEKVLVPQEGFVMPTLNSTSNKGNYGAIIVVDAASYQYASGWASAITQQMWDQIFEYQLRFNARLVRINEYPSTQFGVAPAGDGCCSDQDGVDAQFVSLTDTSQFPSANLKTDAGVSTKGIYHYPATITDPTIAKQIAKFGPGGGYTSDTVAGVINSFTDGREQLVWFLGWAHDWSQTTAFLQHAHIHWMTRGVFLGKRKVHLNAQIDDVQLSTDLYYSVSGEKEFKIR…	817	Eukaryota; Fungi; Dikarya; Ascomycota; Pezizomycotina; Sordariomycetes; Hypocreomycetidae; Hypocreales; Nectriaceae; Fusarium		France		taxon:5514	Zea mays			NRRL 3299
KHN93826	0.499	KHN93826.1	682.174	Metarhizium album ARSEF 1941		hypothetical protein MAM_08305 [Metarhizium album ARSEF 1941]	0	0.666	698	21	678	671	0.8325	806	136	MGFAVPDVFLGAFCALCVFGSIVPTAAISAESTILILAPADADAKSASMGLEGYGIPYQTLIVPAGGITLPALNSSATRGNYGGIVVVSNVSHDVNGSYQSAITDQQWDQIYSYQFSFKVRMVRLNAYPIPDYGTAPANNYQTGCCDNDEQKISLSDTSLFPGANIKANALLSTRGLWHHPTTITNTKTTKEVASFEPAAGYPSKTTAAVIHSVSGREQMVWFISWAPAWSQTSAFLQHAYIHWITRSLFVGKRQTYLNVQVDDVHLDTQLYYPNNSVFKIRTGDLDAHVNWQKNLATRIPPGSDFWLELGHNGNGNIVSATDQRNSALVCKPNYAVDYHSPPDTPLEFKKPPGTGVDLWPAEFKNYTWSTLCSRLDPVGLWFTNPANLNSFAHVSHTF…	699	Eukaryota; Fungi; Dikarya; Ascomycota; Pezizomycotina; Sordariomycetes; Hypocreomycetidae; Hypocreales; Clavicipitaceae; Metarhizium		Philippines: Palawan		taxon:1081103	Nephotettix virescens			ARSEF 1941
XP_007808483	0.499	XP_007808483.1	667.152	Metarhizium acridum CQMa 102		extracellular serine-rich protein, putative [Metarhizium acridum CQMa 102]	0	0.669	699	17	683	675	0.8375	806	132	MRSGILNALTRAACTLSVLGDILPAAAISVGSTVLILARNEGEAKSAAMGLDGYGIPYQKVIFPAGGTGLPVLNSSATQGNFGGIVVISNVAYDNNGTFASAVTSQQWAQINSYQSTFKVRMVRINEYPSAEYGTIVANTAEPGCCGSNVEQKISLTNTALFPGANLKANAGVSTQGLWHYPATITNTTTTKEVASFDAAAGFPSKTTAAVVHSANGREQMVWFISWDPTWSQTSSYLQHAYIHWMTRSLFVGKRQSHLSAQVDDIHLDTELYSPANTTFKIRTGDLDAHVTWQKNLATRLPAGSDFWLEMGHNGNGNIIGATSTTSGGTTCKPAYAVDYTSPPDTPLEFVKPPGTGVDLWPAEFVSYTWSTTCANLDSLGAWFTKTANLNAFAHVSHT…	699	Eukaryota; Fungi; Dikarya; Ascomycota; Pezizomycotina; Sordariomycetes; Hypocreomycetidae; Hypocreales; Clavicipitaceae; Metarhizium	Unknown			taxon:655827				CQMa 102
XP_016641530	0.498	XP_016641530.1	667.537	Scedosporium apiospermum	Pseudallescheria apiosperma	hypothetical protein SAPIO_CDS6924 [Scedosporium apiospermum]	0	0.66	689	25	665	661	0.8201	804	144	MRFFKSAVGALLALQAGVAYACTKTITGTILIIGRDDYDVSNGAAGFKAYGIKTEGFVVPKAGATLPALNSTIERGNYGGIVVMAEVSYEYDGGNWHSALTADQWNAIYQYQIDFGVRLVRLDSYPTPEFGTTALGGCCDTGVEQKVGFSDVSEFPTANLKTGGWVSTTGLWHSPASISDASIATAFAEFSPAGTFTSNTVAAVINKYTTGRQQMVFFTSWASDWSLASNYLQHSFIHWITRGLFSGKRKTYLNTQVDDVHLATGIYYPTTVGEFRLRPADLTAIKTWQEGLQTRLPAGSHFFMELAHNGNGAIIEAVGKSGNTCNPNEPVDYDEIPDVPYDWIKPLGSGTDMWPPSFTTTYPWNAQCPKSDDLLAWFQTASNRDAFAHLSHTFTHEEM…	691	Eukaryota; Fungi; Dikarya; Ascomycota; Pezizomycotina; Sordariomycetes; Hypocreomycetidae; Microascales; Microascaceae; Scedosporium	Unknown	France: Tours		taxon:563466	Homo sapiens		sputum	IHEM 14462
CZT05224	0.498	CZT05224.1	668.307	Rhynchosporium agropyri		related to extracellular serine-rich protein [Rhynchosporium agropyri]	0	0.676	742	66	686	677	0.8511	806	121	MFTPRIRTCILVGVLCLPSVYGHHHHHRSTPDQPGNTSETVVGLNSQSLAIDVPLVPLVYVNNDDISVRINTTVVLPGDSASQSITGETVESTALVIARDLASAYSAYSSLNDRGIPYSTLVVPQTGENLPSLNDTSTHGNFGLIVVMSEVSYNYGGNEFQSALTPAQWQQLYNYQAAFGIRMVRLDVAPSIATGTLSLGSCCGNGVQLVSISNSTSFPGAGLKLGAGVTTKGLYHYPATIINPSIAVEIAQFSSSSEDGFNATSTAAVINEIDGRQQMVFFLPFNIQWSLASNFLQHAWVHWATRGLYVGYRRATLSTQVDDMFLYEPIIVLRNINKRLPAGSKWVIEIGHNGNGNIEAADPEYTKRGGASSEKDLCAPGPIEYVEQFDTPLEYQKPI…	742	Eukaryota; Fungi; Dikarya; Ascomycota; Pezizomycotina; Leotiomycetes; Helotiales; Helotiales incertae sedis; Rhynchosporium				taxon:914238				04CH-RAC-A.6.1
EPS38101	0.497	EPS38101.1	647.121	Dactylellina haptotyla CBS 200.50		hypothetical protein H072_8138 [Dactylellina haptotyla CBS 200.50]	0	0.665	849	163	687	669	0.83	806	138	MDRILSTLSSIIYSQLLPLMGQLQTKSAGVSSTATKLTTTTSARISTTTTPATNKASVTSATSTVPASSVRSTTSTGSARSAGGSSSAPTASSGSSIVVSSSTTPNTDQAISSISQSTSISPVATDNIPNIENQQLASSSIGPPPSAPSISSASVASTSAAPTPFSAFTLLNNVLILAPDSGTAELTEDPLEGYGMAWETLIVPQAGITLPALNTTNKDGSITCNYNIIVVHSQLSYNYGTDLGWRSALTTAQWSQLYAYQLMCNVRMVHFNVWPSSAAFGADALGGCCNNGDDQNVTIVANVATARFPTAGLKAVPLSMTGLYHVPSKITDTNTTQTTEFLQFSPNIAYSGTTTGGVINTYPDGRSQMVFFLSFGTWSPTSAYLNHIWIHWATHGLYD…	852	Eukaryota; Fungi; Dikarya; Ascomycota; Pezizomycotina; Orbiliomycetes; Orbiliales; Orbiliaceae; Dactylellina			CBS:200.50	taxon:1284197				CBS 200.50
EGU84498	0.496	EGU84498.1	690.649	Fusarium oxysporum Fo5176		hypothetical protein FOXB_04983 [Fusarium oxysporum Fo5176]	0	0.677	702	10	693	688	0.8536	806	119	MRSIIGFVVAALSLLGASDAQTSSDTPVTVASAATLDSTVLIIAPDEYSASTASLGLQGYGIPFENLLVPQAGIDLPSMNSSASQGNYGGIIVIGSVSYDYDGNWHSALTDAQWTTLYEYQANFHVRMVRINEYPGPRFGASAIAGGCCDNGVEQLVSITDTSDFVTANVKKNAGLSTKGLYHVPATITDTSTTRQVAEFGTAQGFSSKSVAAVINNFNGREQFVWFLSWAPDWSQTSAFLQHTHIHWMTRGLFLGKRKIHLNCQIDDVQLSTELYYPAGQEFKIRTGDLNAHVNWQNNLMIRLPAGSDFRLELAHNGNGDIIAAVDGNGNGQNVCAPDYAVDYVSPPDTPLEWVKPPGTGTDLWPPEFVEYGWSLTCAKRDAFATWFLNTDNLNQFAH…	702	Eukaryota; Fungi; Dikarya; Ascomycota; Pezizomycotina; Sordariomycetes; Hypocreomycetidae; Hypocreales; Nectriaceae; Fusarium; Fusarium oxysporum species complex				taxon:660025				Fo5176
CZS90246	0.495	CZS90246.1	659.448	Rhynchosporium commune		related to extracellular serine-rich protein [Rhynchosporium commune]	0	0.676	742	66	686	677	0.8511	806	121	MFTPRIRTCILVGVLCLPSVYGHHHHHRSTPDQPGNTSETVVGLNSQSLAIDVPLVPLVYVNNDDISVRINTTVVLPGDSASQSITGETVESTALVIARDLASAYSAYSSLNDRGIPYSTLVVPQTGENLPSLNDTSTHGNFGLIVVMSEVSYNYGGNEFQSALTPAQWQQLYNYQAAFGIRMVRLDVAPSIATGTLSLGSCCGNGVQLVSISNSTSFPGAGLKLGAGVTTRGLYHYPATIINPSIAVEIAQFSSSSEDGLNATSTAAVINEIDGRQQMVFFLPFNIQWSLASNFLQHAWVHWATRGLYVGYRRATLSTQVDDMFLYEPIIVLRNINKRLPAGSKWVIEIGHNGNGNIEAADPEYTKRGGASSEKDLCAPGPIAYVEQFDTPLEWQKPI…	742	Eukaryota; Fungi; Dikarya; Ascomycota; Pezizomycotina; Leotiomycetes; Helotiales; Helotiales incertae sedis; Rhynchosporium				taxon:914237				UK7
CZT50337	0.495	CZT50337.1	678.322	Rhynchosporium secalis	leaf blotch of barley	related to extracellular serine-rich protein [Rhynchosporium secalis]	0	0.676	760	66	695	686	0.8511	806	121	MFTPRIRTCILVAVLCLPSVYGHHHHHRSTPDQPGNTSETVVGLNSQSLAIDVPLVPLVYVNNDDISVRINTTVVLPGDSASQSITGETVESTALVIARDLASAYSAYSSLNDRGIPYSTLVVPQTGENLPSLNDTSTHGNFGLIVVMSEVSYNYGGNEFQSALTPAQWQQLYNYQAAFGIRMVRLDVAPSIATGTLSLGSCCGNGVQLVSISNSTSFPGAGLKLGAGVTTKGLYHYPATIINPSIAVEIAQFSSSSEDGFNATSTAAVINEIDGRQQMVFFLPFNIQWSLASNFLQHAWVHWATRGLYVGYRRATLSTQVDDMFLQTPMFDSGENFRLSSYDVSHHVTAMKNINKRLPAGSKWVIEIGHNGNGNIEAADPEYTKRGGASSEKDLCAPG…	760	Eukaryota; Fungi; Dikarya; Ascomycota; Pezizomycotina; Leotiomycetes; Helotiales; Helotiales incertae sedis; Rhynchosporium				taxon:38038				02CH4-6a.1
PMD33134	0.494	PMD33134.1	665.611	Meliniomyces variabilis F		hypothetical protein L207DRAFT_609037 [Meliniomyces variabilis F]	0	0.661	710	3	708	663	0.8226	805	143	MVGSTSSTFLVIVLASSSQSQIDTAKSGLNDYGIPFELLLVPNGNVTLPPLNSSVTSGNYGGIVILSELSYSYVDTTGATIWTSALSTDQWNVLFNYQISFGVRMVRLGAFPSNSGEQDSGTQSLGGCCNSNVENFMTIHDTSQFPTAGLVQDASMSAMNLWHNPAEITGSSYTTSFASFLLNANLPAITVAGVINNFPTGRQQMVFFITLGTDWSVTSNILTHAWIHWATRGLYAGYRRAMLNTQVDDMFLTTKLWTSPDPAGNYRVVPSDLEGHIPWMASINSRLPAGSNYTIEIGHNGNGNIGLCNCCILPCLNTTYIHPRAEIDTSPNGATVFPVSEQEKRNSETCPAGVVNYYAPPETPLEYVKPPGTGTDLWPSRLAQNTTYPYTLSCISSDP…	711	Eukaryota; Fungi; Dikarya; Ascomycota; Pezizomycotina; Leotiomycetes; Helotiales; Helotiaceae; Meliniomyces	Unknown			taxon:1149755				F
XP_007823130	0.494	XP_007823130.1	671.389	Metarhizium robertsii ARSEF 23		extracellular serine-rich protein [Metarhizium robertsii ARSEF 23]	0	0.664	699	24	676	668	0.8288	806	139	MRSGIVDALTRAACTLCLLGNILPAAAITVGSTVLILARDDAEAKGAAMGLDGYGIPYQKVIFPAGGANLPVLNSSATQGNFGGIVVISNVAYDNNGTFASALTPQQWAQINSYQSTFKVRMVRINEFPSAEFGTIVANTAEPGCCGSNTEQKISLTDISQFPGANLKANAGVSTQGLWHYPATITNTTTTKEVASFEAAAGFASKTTAAVVHSANGREQMVWFISWDPTWSQSSSFLQHAYIHWMTRSLFVGKRQSYLSAQVDDVLLDTELYYPPNTTFKIRPGDLDAHVAWQKNLATRLPAGSDFWLEMGHNGNGNIIGATATTSGETTCKPAYAVDYTSPPDTPLEFMKPPGTGVDLWPAEFVSYTWSATCSKLEPLGAWFTNTNNLNAFAHVSHT…	699	Eukaryota; Fungi; Dikarya; Ascomycota; Pezizomycotina; Sordariomycetes; Hypocreomycetidae; Hypocreales; Clavicipitaceae; Metarhizium		USA: North Carolina		taxon:655844	Conoderus sp.			ARSEF 23
XP_016639352	0.493	XP_016639352.1	687.182	Scedosporium apiospermum	Pseudallescheria apiosperma	hypothetical protein SAPIO_CDS9449 [Scedosporium apiospermum]	0	0.659	698	28	671	660	0.8189	806	147	MYFRSLPTVGALLTLYATLADAALSASSTILIFARDEAAATSGSYGLRGYGIPYEVVLVPVEGIELPELTISETEGKYGGFIILSEVGYDYEDHWRSALTDEQWKALYDYQELFSVRMVRLDSFPSAEFGTRAQHPAGSGCCEDGVEQYISLTNATGFPTANLKTEEDLSTEAIWHYPAVITDESIAWQIAEFGPAGQFFEEPGTAAIINRIGNREQMVFFIGWATDWALVSNYLQHAYIHWITRGLFVGKRKIHLNTQVDDVHLETPLYTPQGEGPEFRIITDDLDAHKKWQAELNTRLPPGSNYFIEMCHNGNGDIITATDTDYGWEICDPKDAVDYESPPDTDLEFMKPPGTGTSLWPPDLLDYPWALECCEIDPLASWFMVPRNRDVFSHVSHTF…	699	Eukaryota; Fungi; Dikarya; Ascomycota; Pezizomycotina; Sordariomycetes; Hypocreomycetidae; Microascales; Microascaceae; Scedosporium	Unknown	France: Tours		taxon:563466	Homo sapiens		sputum	IHEM 14462
OAA44128	0.493	OAA44128.1	667.537	Metarhizium rileyi RCEF 4871	Nomuraea rileyi RCEF 4871	hypothetical protein NOR_03856 [Metarhizium rileyi RCEF 4871]	0	0.66	696	29	668	661	0.8201	804	144	MWYDSYKTLTRASCAFCLLGNVLTAAALSVESTILILARNDGEAKSAAMGFDGYGIPYQKVIFPSGGAELPALNTSATEGKFGGILVISNVAYDNNGTFASAVTAQQWAQINTYQSSFKVRMVRLNEFPSSEYGTVVASTSEPGCCSTNVEQKISFTNTTLFAGANLKQNAGVSTKGLWHYPATITDAKTAVEFASFEPAASFQSKTTAAVVHSADGREQMVWFISWDPSWSQTCSFLQHAYIHWMTRSVFVGKRQTYLNAQVDDIHLDTELYLPKGTEFKIRTGDMDAHVTWQKNLQARLPSGSDFWLELGHNGNGNIIDATSTTSGEVNCNPNFAVDYISPPDTPLEFMKPPGTGVDLWPKEFENYTWSASCSKLDPLGAWFTNTDNLNAFAHVSHT…	698	Eukaryota; Fungi; Dikarya; Ascomycota; Pezizomycotina; Sordariomycetes; Hypocreomycetidae; Hypocreales; Clavicipitaceae; Metarhizium		China: Shandong		taxon:1081105	Noctuidae		larva	RCEF 4871
PNH27898	0.493	PNH27898.1	666.381	Verticillium dahliae		hypothetical protein BJF96_g8808 [Verticillium dahliae]	0	0.668	749	66	684	674	0.8362	806	133	MRCQIGLVSVLGMLASAHPAPALDARQASGSAVASPAPSDTNNNPQESAVPVITTATGTVATAAPVQATDAPASDGSDSDAAGVAGTVLILARDEYSASLGSAGLVGYGINYEHYIVPKEGRDLPKLNSTLKHGNYGGIIVTDALAYEYDDGWHSAFSTEQWAAIHSYQADFRVRMVRINEYPGPQFGVTTVGGGCCGAGVEQLISFTDVSAFPTANIKKNAGVTSQGLWHYPASITDTATTKQVAKFGTGGTYTSETVAAVINKIDGREQFVWFTSWAPDWSSTSNYLQHAHIHWMTRGAFLGKRKTHLSAQIDDVQLGTDLYYPAGGHYKSTTADLNGHVSWQTNLNTRLPQGSSFWLEFAHNGNGDIEAATTRSGSENYCDPDTAVYQDDFPATPL…	751	Eukaryota; Fungi; Dikarya; Ascomycota; Pezizomycotina; Sordariomycetes; Hypocreomycetidae; Glomerellales; Plectosphaerellaceae; Verticillium		United Kingdom: Kent, East Malling		taxon:27337	strawberry		ENVO:00005740	12008
PNH40996	0.493	PNH40996.1	665.226	Verticillium dahliae		hypothetical protein VD0004_g6063 [Verticillium dahliae]	0	0.668	749	66	684	674	0.8362	806	133	MRCQIGLVSVLGMLASAHPAPALDARQASGSAVASPAPSDTNNNPQESAVPVITTATGTVATAAPVQATDAPASDGSDSDAAGVAGTVLILARDEYSASLGSAGLVGYGINYEHYIVPKEGRDLPKLNSTLKHGNYGGIIVTDALAYEYDDGWHSAFSTEQWAAIHSYQADFRVRMVRINEYPGPQFGVTTVGGGCCGAGVEQLISFTDVSAFPTANIKKNAGVTSQGLWHYPASIMDTATTKQVAKFGTGGTYTSETVAAVINKIDGREQFVWFTSWAPDWSSTSNYLQHAHIHWMTRGAFLGKRKTHLSAQIDDVQLGTDLYYPAGGHYKSTTADLNGHVSWQTNLNTRLPQGSSFWLEFAHNGNGDIEAATTRSGSENYCDPDTAVYQDDFPATPL…	751	Eukaryota; Fungi; Dikarya; Ascomycota; Pezizomycotina; Sordariomycetes; Hypocreomycetidae; Glomerellales; Plectosphaerellaceae; Verticillium		United Kingdom: Spalding		taxon:27337	Fragaria vesca			12161
KIL83677	0.493	KIL83677.1	672.544	Fusarium avenaceum	Gibberella avenacea	hypothetical protein FAVG1_13102 [Fusarium avenaceum]	0	0.67	799	115	685	677	0.84	806	130	MRLTSTLTCALAVTGTEALFSFPGFRLPFPIPFFPARPSTTKPAPVPASTKALPPVVAPSSTTTATSVVVIKPTTTSTTSTTSTTSTTALSSVISISTTTTSTSVASTSTTTSNVPAVTDLSTAITVDSTILILGKDDYACDSAASGLQGYGIPYEKVLVPQEGFVMPTLNSTSSKGKYGSIVVVDAASYQYASGWASAITQQMWDQIFEYQLHFNARLVRINEYPNTQFGVAPAGDGCCSDQDGVDPQFVSLTDTSQFPSANLKTDAGLSTKGIYHYPATITDPTIAKQIAKFGPGGGYTSDTVAGVINTFTDGREQLVWFLGWAHDWSQTTAFLQHAHIHWMTRGVFLGKRKVHLNAQIDDVQLSTGLYYSVSGEKEFKIRTSDLEAHVDWQYSINA…	801	Eukaryota; Fungi; Dikarya; Ascomycota; Pezizomycotina; Sordariomycetes; Hypocreomycetidae; Hypocreales; Nectriaceae; Fusarium; Fusarium tricinctum species complex		Finland	NRRL:54939	taxon:40199			Hordeum vulgare L.	Fa05001
CEJ92823	0.491	CEJ92823.1	676.011	Torrubiella hemipterigena	anamorph: Verticillium hemipterigenum	hypothetical protein VHEMI08453 [Torrubiella hemipterigena]	0	0.658	692	29	664	658	0.8164	806	149	MRVSTNLVATAALALPGLSAAANSASSTVLLIARDAYDVTGISPGLDAYGIPWTSALIPQTGTDLPVLNSTATHANYGSIILVGSISYDYNGTYKSALTDAQWDQIFAYQANFNIRMVRINEYPGPKFGTTPFDPNAPGCCDNSVVAGISLTDNSLFPSAGLKVNQPVNLVGLYHYPSNITNTNTTTAFAMFEPAGPFQQRTVAAVINRVNGREEMVWFTSWASQFSLASSFLQHSYIHWMTRGLFVGKRKLYLSPQVDDLQLNTDMYYPANKTYKLTTQDLDGIVTWQAGINTRLNNGSSLRLEFGHNGNGNIETATNLDQSEGICVPDYAVEYGEIPDTALEFMKPLGTGVDIWPAEFVTYGWSENCSRLDSFANWFRDTNNLNAFGHISHTFTHEE…	692	Eukaryota; Fungi; Dikarya; Ascomycota; Pezizomycotina; Sordariomycetes; Hypocreomycetidae; Hypocreales; Clavicipitaceae; Torrubiella				taxon:1531966
CRK23200	0.491	CRK23200.1	679.478	Verticillium longisporum		hypothetical protein BN1723_002958, partial [Verticillium longisporum]	0	0.659	792	134	660	659	0.8189	800	141	MRSSFVLAALVGLAAASPAPAPHCLVTGDCGNELESRQISVVITNIINTINCKIFKICKPTTTTTTSRPAAATTTSTRPVVPAVTTTTSPIGVRTTTSTSVPATVVTTTAAATATSTGTGTTTSSGTAGTALPSASSCDSTVLILARDDTGIAAGSAGLKGYGIPFQGLAIPQAGAPLPELFSGSKGNFGAIIIFDAIAYEYTDGWRSAVTTEQWDAIHKYQLAFGVRMVRINEYPGPLFGAAAGEGCCGAGVEQLISFTDVSDFPTANLKVNAGVSSQGLYHYPATITDTKTTKQVAKFAGGPGVVEGAAAVINNFDGREQFVWFTSWAPEWSATSNYLQHSHIHWMTRGLFLGKRKVHLSAQVDDLQLETDLYYPAGTVFKIRTGDLDAHIAWQRDI…	799	Eukaryota; Fungi; Dikarya; Ascomycota; Pezizomycotina; Sordariomycetes; Hypocreomycetidae; Glomerellales; Plectosphaerellaceae; Verticillium		Sweden		taxon:100787	Brassica napus	VL2
CRK24691	0.491	CRK24691.1	681.404	Verticillium longisporum		hypothetical protein BN1708_003832, partial [Verticillium longisporum]	0	0.659	792	134	660	659	0.8189	800	141	MRSSFVLAALVGLAAASPAPAPHCLVTGDCGNELESRQISVVITNIINTINCKIFKICKPTTTTTTSRPAAATTTSTRPVVPAVTTTTSPIGVRTTTSTSVPATVVTTTAAATATSTGTGTTTSSGTAGTALPSASSCDSTVLILARDDTGIAAGSAGLKGYGIPFQGLAIPQAGAPLPELFSGSKGNFGAIIIVDAIAYEYTDGWRSAVTTEQWDAIHKYQLAFGVRMVRINEYPGPLFGAAAGEGCCGVGVEQLISFTDVSDFPTANLKVNAGVSSQGLYHYPATITDTKTTKQVAKFAGGPGVVEGAAAVINNFDGREQFVWFTSWAPEWSATSNYLQHSHIHWMTRGLFLGKRKVHLSAQVDDLQLETDLYYPAGTVFKIRTGDLDAHIAWQRDI…	799	Eukaryota; Fungi; Dikarya; Ascomycota; Pezizomycotina; Sordariomycetes; Hypocreomycetidae; Glomerellales; Plectosphaerellaceae; Verticillium		Sweden		taxon:100787	Brassica napus	VL1
CRK24696	0.491	CRK24696.1	681.789	Verticillium longisporum		hypothetical protein BN1708_003837 [Verticillium longisporum]	0	0.659	840	182	660	659	0.8189	800	141	MATMDGSLSVAIRPLDQTTVLPTQGYPSRETRRFCLSLSILRGSTPPQNTMRSSFVLAALVGLAAASPAPAPHCLVTGDCGNELESRQISVVITNIINTINCKIFKICKPTTTTTTSRPAAATTTSTRPVVPAVTTTTSPIGVRTTTSTSVPATVVTTTAAATATSTGTTTSTGTAGTALASASSCDSTVLILARDDTGIAAGSAGLKGYGIPFQGLAIPQAGAPLPELFSGSKGNFGAIIIVDAIAYEYTDGWRSAVTTEQWDAIHKYQLAFGVRMVRINEYPGPLFGAAAGEGCCGAGVEQLISFTDVSDFPTANLKVNAGVSSQGLYHYPATITDTKTTKQVAKFAGGPGVVEGAAAVINNFDGREQFVWFTSWAPEWSATSNYLQHSHIHWMTRG…	847	Eukaryota; Fungi; Dikarya; Ascomycota; Pezizomycotina; Sordariomycetes; Hypocreomycetidae; Glomerellales; Plectosphaerellaceae; Verticillium		Sweden		taxon:100787	Brassica napus	VL1
PNH39187	0.491	PNH39187.1	681.404	Verticillium dahliae		hypothetical protein VD0004_g7699 [Verticillium dahliae]	0	0.659	792	134	660	659	0.8189	800	141	MRSSFVLAALVGLAATSPAPAPHCLVTGDCGNELESRQISVVITNIIDTVNCKIFKICKPTTTTTTSRPAAATTTSTRPVVPAVTTTTSPIGVRTTTYTSVPATVVTTTAAATATSTGTGTTTSSGTAGTALPSASSCDSTVLILARDDTGIAAGSAGLKGYGIPFQGLAIPQAGAPLPELFSGSKGNFGAIIIVDAIAYEYTDGWRSAVTTEQWDAIHKYQLAFGVRMVRINEYPGPLFGAAAGEGCCGVGVEQLISFTDVSDFPTANLKVNAGVSSQGLYHYPATITDTKTTKQVAKFAGGPGVVEGAAAVINNFDGREQFVWFTSWAPEWSATSNYLQHSHIHWMTRGLFLGKRKVHLSAQVDDLQLETDLYYPAGTVFKIRTGDLDAHIAWQRDI…	799	Eukaryota; Fungi; Dikarya; Ascomycota; Pezizomycotina; Sordariomycetes; Hypocreomycetidae; Glomerellales; Plectosphaerellaceae; Verticillium		United Kingdom: Spalding		taxon:27337	Fragaria vesca			12161
PNY27996	0.49	PNY27996.1	650.973	Tolypocladium capitatum	Elaphocordyceps capitata	Uncharacterized protein TCAP_02067 [Tolypocladium capitatum]	0	0.661	692	26	667	663	0.8226	806	144	MYSPKLSAALGTVWALGSFLTAAAITVDSTILVIARNDADARQATVGLDGYGIPYEKLLVSQPGTALPTLNSSPTQGRYGGIITVNSDTNRNWDTAVTQQQWSQLYAYQEAFQVRMVRLNEDPRPEFGVAAVGSGGCCDGGVEQRISLTNTTAFPGANLRANQGVSTLGLFHFPASITRPGTTWEVASYEPAGSFNTRTTAAVINSVRGRQQMVWFIGWAAADWSATSTYLQHAYIHWVTRSLFSGKRKVHLNTQVDDVHLETDIYHQTGVTFKIRTADLDAHVAWQKNLNARLPAGSDFWLEMGHNGNGDFIGATVRPSAVGVCTPQYAVDYPSPSVTETEWMKPPGTGADLWPAEFERYGWTESCARLDEFASWFLNQANRDAFAHVSHTFTHEELN…	692	Eukaryota; Fungi; Dikarya; Ascomycota; Pezizomycotina; Sordariomycetes; Hypocreomycetidae; Hypocreales; Ophiocordycipitaceae; Tolypocladium		Sweden	CBS:113982	taxon:45235	Elaphomyces			CBS 113982
PNH67337	0.49	PNH67337.1	661.374	Verticillium dahliae		hypothetical protein VD0002_g2347 [Verticillium dahliae]	0	0.668	749	66	684	674	0.8362	806	133	MRCQIGLVSVLGMLASAHPAPALDARQASGSAVASPAPSDTNNNPQESAVPVITTATGTVATAAPVQATDAPASDGSDSDAAGVAGTVLILARDEYSASLGSAGLVGYGINYEHYIVPKEGRDLPKLNSTLKHGNYGGIIVTDALAYEYDDGWHSAFSTEQWAAIHSYQADFRVRMVRINEYPGPQFGVTTVGGGCCGAGVEQLISFTDVSAFPTANIKKNAGVTSQGLWHYPASITDTATTKQVAKFGTGGTYTSETVAAVINKIDGREQFVWFTSWAPDWSSTSNYLQHAHIHWMTRGAFLGKRKTHLSAQIDDVQLGTDLYYPAGGHYKSTTADLNGHVSWQTNLNTRLPQGSSFWLEFAHNGNGDIEAATTRSGSENYCDPDTAVYQDDFPATPL…	751	Eukaryota; Fungi; Dikarya; Ascomycota; Pezizomycotina; Sordariomycetes; Hypocreomycetidae; Glomerellales; Plectosphaerellaceae; Verticillium		United Kingdom: East Malling		taxon:27337	Fragaria vesca			12253
RBQ93626	0.489	RBQ93626.1	679.478	Verticillium dahliae		hypothetical protein VDGD_07065 [Verticillium dahliae]	0	0.659	792	134	660	659	0.8189	800	141	MRSSFVLAALVGLAATSPAPAPHCLVTGDCGNELESRQISVVITNIIDTVNCKIFKICKPTTTTTTSRPAAATTTSTRPVVPAVTTTTSPIGVRTTTSTSVPATVVTTTAAATATSTGTGTTTSSGTAGTALPSASSCDSTVLILARDDTGIAAGSAGLKGYGIPFQGLAIPQAGAPLPELFSGSKGNFGAIIIVDAIAYEYTDGWRSAVTTEQWDAIHKYQLAFGVRMVRINEYPGPLFGAAAGEGCCGVGVEQLISFTDVSDFPTANLKVNAGVSSQGLYHYPATITDTKTTKQVAKFAGGPGVVEGAAAVINNFDGREQFVWFTSWAPEWSATSNYLQHSHIHWMTRGLFLGKRKVHLSAQVDDLQLETDLYYPAGTVFKIRTGDLDAHIAWQRDI…	799	Eukaryota; Fungi; Dikarya; Ascomycota; Pezizomycotina; Sordariomycetes; Hypocreomycetidae; Glomerellales; Plectosphaerellaceae; Verticillium		Australia:New South Wales, Gwydir Valley		taxon:27337	cotton			Gwydir1A3
XP_009654265	0.489	XP_009654265.1	679.863	Verticillium dahliae VdLs.17		hypothetical protein VDAG_07065 [Verticillium dahliae VdLs.17]	0	0.659	792	134	660	659	0.8189	800	141	MRSSFVLAALVGLAATSPAPAPHCLVTGDCGNELESRQISVVITNIIDTVNCKIFKICKPTTTTTTSRPAAATTTSTRPVVPAVTTTTSPIGVRTTTSTSVPATVVTTTAAATATSTGTGTTTSSGTAGTALPSASSCDSTVLILARDDTGIAAGSAGLKGYGIPFQGLAIPQAGAPLPELFSGSKGNFGAIIIVDAIAYEYTDGWRSAVTTEQWDAIHKYQLAFGVRMVRINEYPGPLFGAAAGEGCCGVGVEQLISFTDVSDFPTANLKVNAGVSSQGLYHYPATITDTKTTKQVAKFAGGPGVVEGAAAVINNFDGREQFVWFTSWAPEWSATSNYLQHSHIHWMTRGLFLGKRKVHLSAQVDDLQLETDLYYPAGTVFKIRTGDLDAHIAWQRDI…	799	Eukaryota; Fungi; Dikarya; Ascomycota; Pezizomycotina; Sordariomycetes; Hypocreomycetidae; Glomerellales; Plectosphaerellaceae; Verticillium	5			taxon:498257				VdLs.17
KID82879	0.488	KID82879.1	661.374	Metarhizium guizhouense ARSEF 977		hypothetical protein MGU_09803 [Metarhizium guizhouense ARSEF 977]	0	0.664	699	24	676	668	0.8288	806	139	MRSSILDALTRAACTLCLLGNILPAAAISVGSTVLILARDDAEAKGAAMGLDGYGIPYQKVIFPAGGTNLPVLSSSATQGNFGGIIVISNVAYDNNGTFASALTPQQWDQINTYQSTFKVRMVRINEFPSAEYGTIVANTAEPGCCGSNIEQKISLTGTAQFPGANLKANAGVSTQGLWHYPATITNTTTTKEVASFEAAAGFASKTTAAVVHSANGREQMVWFISWDPTWSQTSSFLQHAYIHWMTRSLFVGKRQSYLSAQVDDVHLDTELYSPPNTTFKIRTGDLDAHVAWQKNLATRLPAGSDFWLEMGHNGNGNIIGATATTSGETTCKPAYAVDYISPPDTPLEFMKPPGTGVDLWPAEFVSYTWSATCSKLDSLGAWFTNTNNLNAFAHVSHT…	699	Eukaryota; Fungi; Dikarya; Ascomycota; Pezizomycotina; Sordariomycetes; Hypocreomycetidae; Hypocreales; Clavicipitaceae; Metarhizium		France		taxon:1276136	Melolontha melolontha			ARSEF 977
KID95587	0.488	KID95587.1	662.144	Metarhizium majus ARSEF 297		hypothetical protein MAJ_08446, partial [Metarhizium majus ARSEF 297]	0	0.664	699	24	676	668	0.8288	806	139	MRSGILDALTRAACTLCLLGNILPAAAISVGSTVLILARDDAEAKGAAMGLDGYGIPYQKVIFPAGGTNLPVLSSSATQGNFGGIIVISNVAYDNNGTFASALTPQQWDQINTYQSTFKVRMVRINEFPSAEYGTIVANTAEPGCCGSNTEQKISLTDTAQFPGANLKANAGVSTQGLWHYPATITNTTTTKEVASFEAAAGFASKTTAAVVHSANGREQMVWFISWDPTWSQTSSFLQHAYIHWMTRSLFVGKRQSYLSAQVDDVHLDTELYSPPNTTFKIRTGDLDAHVAWQRNLATRLPAGSDFWLEMGHNGNGNIIGATATTSGETTCKPAYAVDYISPPDTPLEFMKPPGTGVDLWPAEFVSYTWSATCSRLDSLGAWFTNTNNLNAFAHVSHT…	699	Eukaryota; Fungi; Dikarya; Ascomycota; Pezizomycotina; Sordariomycetes; Hypocreomycetidae; Hypocreales; Clavicipitaceae; Metarhizium; Metarhizium majus		Samoa		taxon:1276143	Xyloryctes jamaicensis			ARSEF 297
PKS05496	0.487	PKS05496.1	677.937	Lomentospora prolificans		hypothetical protein jhhlp_008874, partial [Lomentospora prolificans]	0	0.661	700	27	674	663	0.8226	806	144	IQMRLNHLFSGAALVGLYAAVASAALSTASTILIFARDEASGKSGAYGLRGYGIPYEIVIVPVEGIELPELSTSETEGKYGGFIILSEVGYDYEDQWRSALTDEQWDTLYAYQELFGVRMVRLDAFPSAAFGTRTQHPAGGGCCEEGQEQLVSITNTTAFPTANLKADEGVSLQGIWHYPAIITDDSIAWQIAEFGPAGEFFEEPSTAAIINRIDNHEQMVFFMGWATDWALVSNYLQHAYIHWMTRGLFVGKRKTLLSTQVDDVHLDTPVYQVEGEGPAFRIIPEDLDAHKEWQQALNERLPPGSNYFMEMCHNGNGDIIVATDTDYGWEICDPNEAIDYESPPDTDLEFMKPPGTGTSLWPPDLFDYPWKLDCCEIDPLASWFMVPENRDVFAHVSH…	1070	Eukaryota; Fungi; Dikarya; Ascomycota; Pezizomycotina; Sordariomycetes; Hypocreomycetidae; Microascales; Microascaceae; Lomentospora		USA: Baltimore, MD		taxon:41688	Homo sapiens		bronchoalveolar lavage fluid from cystic fibrosis patient at Johns Hopkins Hospital	JHH-5317
CZR53449	0.485	CZR53449.1	647.121	Phialocephala subalpina		related to extracellular serine-rich protein [Phialocephala subalpina]	0	0.661	724	60	665	663	0.8226	806	144	MAIHRSFLLQFLALVLLSTLISAAKVRRATSSTLPSSTSSSHTLTPSSSPKSAAASSTVTVLATILVFSTDETSSYSATSGLNAHGIPYQLVIVPSGGTTLPTLNSSATSGNYGGIILLSEPSGLTIVQWQEMYAYQEAFGVRMVRLDADPDGGVDGSSFGTTGANSDSGCCNSNIEQLVYFTNTSAFPTANLIENAGRSTLNIWHSPAIITDSSTTVQIAQFGPSNDSTFATDTTAAVINTNGKRQQMVWFTEFATDWSLTSNFLMHAHINWVTRGLYVGQRRILFNTQVDDMHLETQLYTPANTWFRARPSDLDAHVAWQAKLNSRLPAGSLYRMEIGHNGNGNVEYAVLNDTAGTICTPETWIQYTGVMTVPPLEFQKPIGTGTSIWPTSPGWLEW…	724	Eukaryota; Fungi; Dikarya; Ascomycota; Pezizomycotina; Leotiomycetes; Helotiales; Helotiales incertae sedis; Phialocephala; Phialocephala fortinii species complex				taxon:576137				UAMH 11012
PVH77098	0.482	PVH77098.1	687.952	Cadophora sp. DSE1049		hypothetical protein DL98DRAFT_591634 [Cadophora sp. DSE1049]	0	0.696	760	29	732	719	0.8921	806	88	MFTPRMQTCILAAVLCLPSIYGHHHHHRSTPGESADTSETFAGLNSQSLAIVAPPIPLAHVNNDDLSIKTNTTIVLPVDPTADSILGETIDSTALVIARDLASAYSAYSGLNDRGIPYSILIVPETGEALPSLNDTATHGNFGLIVIMSEVSYNYGDTQGFRSALTAAQWQQLYNYQVTFGVRMVRLDVAPSVTTGTQSLGSCCGTGVQLVSISNSSSFPGAGLKVGAGVTTKGLYHYPAKIVNSSMAFEIAQFSASAEDGFNTTSTAAVINEIDGRQQMVFFLPFNVQWSLASNFLQHAWVHWATRGLYVGYRRATLSTQVDDIQTPMFDSGENFRVSTTDLAHHVTAMKDVNKRLPAGSKWVIEVGHNGNGNIEAADPEYAERTTTASGVCAPGPIE…	760	Eukaryota; Fungi; Dikarya; Ascomycota; Pezizomycotina; Leotiomycetes; Helotiales; Helotiales incertae sedis; Cadophora	Unknown			taxon:1485229				DSE1049
OAL46659	0.481	OAL46659.1	658.677	Pyrenochaeta sp. DS3sAY3a		hypothetical protein IQ07DRAFT_545552 [Pyrenochaeta sp. DS3sAY3a]	0	0.664	690	28	667	663	0.8275	806	140	MIPRRSSFSRLYLFFLLFCFQQLALAYVPKATVSSTVLIFARDQSSAENGAAAGLRGYGIPFETVIVPQSGISSLPPLNSSSTHGNYGGIIIISEVGYTYDTQYYSALTTKQWATLFNYQTQFGVRMVRLDVYPSAEFGVSSAGASVSDEVVLFTNTTGFDTAGLKTNAGVSITGIFHYPATITNSSIAWEVARFTKSASVAAIVNKANSRQQMIWFMPSALDWAPSSNFLQHAWITWVTRGIYIGFRRTYLSTQVDDMFLESTIYKPEGNKYRVKPEDLSLHVQWQAELNGRLPKGSEFFLEIGHNGNGDIAAAVDTVDGKKLCRPSVGIERLNEVAVDPEYVKPLGTGTDAWPSTPSAYTWSLECAETDDLQNWFAEETNRDAFAHVSHTFSHEILT…	690	Eukaryota; Fungi; Dikarya; Ascomycota; Pezizomycotina; Dothideomycetes; Pleosporomycetidae; Pleosporales; Pleosporineae; Cucurbitariaceae; Pyrenochaeta	Unknown			taxon:765867				DS3sAY3a
EPS44709	0.48	EPS44709.1	634.41	Dactylellina haptotyla CBS 200.50		hypothetical protein H072_1293 [Dactylellina haptotyla CBS 200.50]	0	0.663	700	25	676	666	0.8263	806	141	MVVANTTARFSALLFILLSTLFSYTHGIAVKIRNTALIVTPDMANAATVTGTMDGYGIPYEVLIVPQSGVTMPQLNQTNGDGNYGLFLVISQVSYNYGDAWRSALTNDQWNLMYDYQTIYGVRMIHINAFPSGQFGASALGGCCNAGDDQTVTVDKGVAAEQFPTAGLKFPSIKMTGLWHYPAKIADSSSTICFMTFGANAQYTSTSCGGVINTFNNGRQQMVFFTSFGTWSAVSNYLNHVWINWGLFGLYAGYRRVLFDTQIDDLFLPSAIYGTNGGTFRLRPSDVSEHLTWQADLNTRLVSGGNAGSAYFIEFGFNGNGNFIYTQTIGVGKTCSPPVTFVRAEEVTPLEYQKILGTGTDMWPPNSTFDWTLACMKKDPLVAQFMDKTVRDAFGLMSH…	851	Eukaryota; Fungi; Dikarya; Ascomycota; Pezizomycotina; Orbiliomycetes; Orbiliales; Orbiliaceae; Dactylellina			CBS:200.50	taxon:1284197				CBS 200.50
XP_011120260	0.478	XP_011120260.1	612.838	Arthrobotrys oligospora ATCC 24927		hypothetical protein AOL_s00054g642 [Arthrobotrys oligospora ATCC 24927]	0	0.648	648	1	648	641	0.7953	806	166	MDGYGIPYEVLLVPQGGIALPQLNQTNGDGNYGLFLVISQVSYNFGDQWRSALTQDQWNAMYDYQTVYGVRMIHINAYPSSQFGTEALGGCCSAGDDQTVTVDKNVAAEQFPTAGLKFPAIKMTGLWHYPVKVTDSGSTISFMTFGPNSQYTSTSSGGVINTFSNGRQQMVFFTSFGTWSAVSNYLNHVWINWGLFGLFAGYRRVLFNSQIDDLFLHSAIYGTDGGTFRLRPSDVTEHLNWQADLNTRLVSGGNAGSNYFIEFAFNGNGNFIYTQTIGVGKTCANPIGFVRGEEVTPLEYQKILGTGTDMWPPNSTFTWTLACMKKDPLVLQFMDKTYRDAFGLMSHTFTHLGENPITYDDAYREITFNQNFAKLATFTSAAKWSGKGLVPPAITGLHN…	805	Eukaryota; Fungi; Dikarya; Ascomycota; Pezizomycotina; Orbiliomycetes; Orbiliales; Orbiliaceae; Arthrobotrys	Unknown		ATCC:24927	taxon:756982				ATCC 24927
POS80784	0.478	POS80784.1	664.455	Diaporthe helianthi		hypothetical protein DHEL01_v200829 [Diaporthe helianthi]	0	0.659	797	132	666	660	0.8189	806	147	MRVEFFTALAGMAGIASAAILPGPPSRISTTSTTSTATRTSTASKTSTTSKTSTTSKTSTTSKTSTTSGTTRPSSSSKASAISTASGTTRPSGSSTASGSSTASGSSTASGSSTASGTATPKASGTINKIDNKVLVIARDTDGVNSASAGLMAYGIPFEPLLIPKGGAVIPTLNTSTTEGKYSGIIVIDGLAYDYGGDGWNSAVTQAQWNTIWAYQASFKVRMVRINEFPGPQFGVGLAGVGGCCDTGVEQLISFTNTSLFPTANLKADAGITSQGIWHYPAVITDSSTTIQAAKFGPGGTYTSDTVAAVVNKFPGGREQFVWFTSWAPSWSATSNYLQHAHIHWMTRGIFLGKRKTHLSAQIDDVQLNTALYYPIGSNYRTTTADLDNHVTWMADLNS…	797	Eukaryota; Fungi; Dikarya; Ascomycota; Pezizomycotina; Sordariomycetes; Sordariomycetidae; Diaporthales; Diaporthaceae; Diaporthe		France		taxon:158607	Helianthus sp.			7/96
PTD01203	0.477	PTD01203.1	650.588	Fusarium culmorum		hypothetical protein FCULG_00012661 [Fusarium culmorum]	0	0.67	790	116	677	675	0.84	806	130	MRLSTTLAGALAVTGTEALFSFPVFRLPFTIPFLTARPSTVKPAPVPATKTALPPAVASSSTTTAISVVVIKPTTTSTAILTTSTTSTATISSVITISTTTTSASVASTSTTTSIVPAISDLSTAITVDSTILILGKDGYACDSAASGLQGYGIPYEKVLVPQEGFVMPTLNSTLNKGNYGAIIVVDAASYQYATGWASAITQQMWDQIFEYQLLFNARLVRVAPAGDGCCSDQDGVDAQFVSLTDTSQFPSANLKADAGLSTKGIYHYPATITDPTIAKQIARFGPGGGYTSDTVAGVINSFTDGREQLVWFLGWAHDWSQTTAFLQHAHIHWMTRGVFLGKRKVHLNAQVDDVQLSTGLYYSVSGEEEFKIRTSDLEAHVDWQYSINARLPQGSNFW…	792	Eukaryota; Fungi; Dikarya; Ascomycota; Pezizomycotina; Sordariomycetes; Hypocreomycetidae; Hypocreales; Nectriaceae; Fusarium		Netherlands		taxon:5516			sandy dune soil, lime-poor, acidic	PV
RFN53997	0.477	RFN53997.1	672.159	Fusarium sp. FIESC_12		extracellular serine-rich protein [Fusarium sp. FIESC_12]	0	0.67	808	121	688	677	0.84	806	130	MRLSTPIVAALAVTGTDALIFSFNNIRLPFPIKWPTVVTKPAPVQPAPVAPAPQPTTTVQSTVAVKPTTAASAVGLITSTTSATLVSVAPSITIVSTVSSISAASSASSDSSVSVGSSASLPSATSIASDLSSITVDSTVLILGKDDYACDSAASGLLSYGIPFEKVLVPKEGFVMPSLNSSSSEGKYGAIIVIDAASYQYDSGWASAITTEMWDQIYEYQLHFHARLVRINEFPSPQFGVTTAGDGCCSDQDGVDPQLVSLTDDSDFPSANLKTGATLSTKGIYHYPATITNATIAKQIAKFGPGGGYTSDTVAAIINKFDDGREQLVWFLGWAHDWSQTTAFLQHAHIHWMTRGVFLGKRKVHLNAQIDDVQLSTELYYSASGEKEFKIRTDDLNAH…	813	Eukaryota; Fungi; Dikarya; Ascomycota; Pezizomycotina; Sordariomycetes; Hypocreomycetidae; Hypocreales; Nectriaceae; Fusarium; Fusarium incarnatum-equiseti species complex		USA: Pennsylvania		taxon:1755127	Zea mays (sweet corn)			NRRL 13405
CEJ82785	0.476	CEJ82785.1	654.055	Torrubiella hemipterigena	anamorph: Verticillium hemipterigenum	hypothetical protein VHEMI02833 [Torrubiella hemipterigena]	0	0.662	694	22	673	664	0.8238	804	141	MPSILKSLTTSLAGLGILPGASTKSVGSTVLILGRDDIDIASTSPGLDAYGIPWQKALIAQSGSPLPVLNSTATNGNYGSIILIGSISYDYNGTFKSALTDDQWNQIYAYQSAFNVRMVRINEYPGPNFGATPYNPNSPGCCDASVSAGISLPSTTLIPGAGLKANAPVLLNGLYHYPAKITAANGTTAFAMFEPAGGINEKTVAAVINNNNGREQLVWFTSVATEWSLASSFLSHAYVHWMTRSLFVGKRKLHLSTQVDDLQLSTDLYSPAGQQFKLRTGDLDAHVTWQKNINARMPAGSSYWMEFGHNGNGNIESATNLEAAQGKCSPADAVEYPEQIDTPLEFQKPLGTGTDIWPPTFTNYTWSQTCSKLDTFGNWFRTAGNLNAFAHISHTFSHE…	697	Eukaryota; Fungi; Dikarya; Ascomycota; Pezizomycotina; Sordariomycetes; Hypocreomycetidae; Hypocreales; Clavicipitaceae; Torrubiella				taxon:1531966
KYK60816	0.472	KYK60816.1	620.157	Drechmeria coniospora		extracellular serine-rich protein [Drechmeria coniospora]	0	0.661	648	28	663	621	0.8226	806	144	MLLQNVICWIGSILGIGNCDSTAAVAVTVDSTVLVIARNDVEAQQATLGLDGYGISYEKLLVPQAGAPLPVLNSSLIQGRYGAIVTINDVSYDVNATWISAITDQQWSQIHSYQSAFNVRMVRLNEYPKAEFGEQGSANFTWEIASFEAAGSFTTKTTAAVINSLEGRQQMVWFISWAPEWSATTNYLQHAYIHWMTRGLFSGKRKTHLSAQVDDVQLETGLYKPNGTAFKIRTGDLDAHVTWQRNINARLPTGSSFWLEMGHNGNGDIDDATNTTTGATLCKPAYAVNYDSPPDTALEYKKTPGTGTDLWPAEFEKYGWSLTCARLSPLAAWFTSSANLNAFAHVSHTFSHEELNNATYHDAAREIAFNQAWLKQMGIDRATRFSPKGIIPPAITGLH…	648	Eukaryota; Fungi; Dikarya; Ascomycota; Pezizomycotina; Sordariomycetes; Hypocreomycetidae; Hypocreales; Ophiocordycipitaceae; Drechmeria	1	Sweden		taxon:98403				ARSEF 6962
XP_003009542	0.472	XP_003009542.1	622.083	Verticillium alfalfae VaMs.102		conserved hypothetical protein [Verticillium alfalfae VaMs.102]	0	0.668	730	66	674	665	0.8362	806	133	MRCQIGLVSVLGMLASAHPAPALDARQASGSAVASPAPSDTNNNPQESAVPVITTATGTVATAAPVQATDAPASDGSDSDAAGVAGTVLILARDEYSASLGSAGLVGYGINYEHYIVPKEGRDLPKLNSTLKHGNYGGIIVTDALAYEYDDGWHSAFSSEQWAAIHSYQADFRVRMVRINEYPGPQFGVTTVGGGCCGAGVEQLISFTDVSAFPTANIKKNAGVTSQGLWHYPASITDTATTKQVAKFGTGGTYTSETVAAVINKIDGREQFVWFTSWAPDWSSTSNYLQHAHIHWMTRGAFLGKRKTHLSAQIDDVQLGTDLYYPAGGHYKSTTADLNGHVSWQKNLNARLPQGSSFWLEFAHNGNGDIEAATTRSGSENYCDPDTAVYQDDFPATAL…	732	Eukaryota; Fungi; Dikarya; Ascomycota; Pezizomycotina; Sordariomycetes; Hypocreomycetidae; Glomerellales; Plectosphaerellaceae; Verticillium	Unknown			taxon:526221				VaMs.102
XP_009651098	0.472	XP_009651098.1	622.468	Verticillium dahliae VdLs.17		hypothetical protein VDAG_08037 [Verticillium dahliae VdLs.17]	0	0.668	730	66	674	665	0.8362	806	133	MRCQIGLVSVLGMLASAHPAPALDARQASGSAVASPAPSDTNNNPQESAVPVITTATGTVATAAPVQATDAPASDGSDSDAAGVAGTVLILARDEYSASLGSAGLVGYGINYEHYIVPKEGRDLPKLNSTLKHGNYGGIIVTDALAYEYDDGWHSAFSTEQWAAIHSYQADFRVRMVRINEYPGPQFGVTTVGGGCCGAGVEQLISFTDVSAFPTANIKKNAGVTSQGLWHYPASITDTATTKQVAKFGTGGTYTSETVAAVINKIDGREQFVWFTSWAPDWSSTSNYLQHAHIHWMTRGAFLGKRKTHLSAQIDDVQLGTDLYYPAGGHYKSTTADLNGHVSWQTNLNTRLPQGSSFWLEFAHNGNGDIEAATTRSGSENYCDPDTAVYQDDFPATPL…	732	Eukaryota; Fungi; Dikarya; Ascomycota; Pezizomycotina; Sordariomycetes; Hypocreomycetidae; Glomerellales; Plectosphaerellaceae; Verticillium	2			taxon:498257				VdLs.17
PKS05914	0.471	PKS05914.1	620.928	Lomentospora prolificans		hypothetical protein jhhlp_007745 [Lomentospora prolificans]	0	0.658	689	30	660	658	0.8164	806	149	MRFFTSAVSAILALQAGLAYACTKTISGTILIIARDNADAANVAAGFKAYGIKTENLIVPNGGTALPVLNSTIDRGNYGGIVTHAELSYENGGNFASALTTEQWNALYQYQVDFGVRMARIDAYPTTEFGTEAVFSTADEQQVYFTDTSEFATANVKTNAGVSTLGLYHTGGKIVDATIAKAIAEYDASAGKAVSVAAVVNKYPTGRQQLVWFTSWASDWSLNTNFLQHSVVHFVTRGLFAGKRKTYLNTQVDDVHLSTEIYYPAGQPEFRLRPADLTNIKNWQAGLQSRLPAGSNFFIELAHNGNGAIIAATNGGEGSGGVCKPDVPVDYDEIPNVAYEWRKPLGTGIDMWPPSFTTTYPWDATCPKLDSLLQWFQVESNRNAFAHLSHTFTHEEMNN…	689	Eukaryota; Fungi; Dikarya; Ascomycota; Pezizomycotina; Sordariomycetes; Hypocreomycetidae; Microascales; Microascaceae; Lomentospora		USA: Baltimore, MD		taxon:41688	Homo sapiens		bronchoalveolar lavage fluid from cystic fibrosis patient at Johns Hopkins Hospital	JHH-5317
RGP77981	0.469	RGP77981.1	636.336	Fusarium longipes		extracellular serine-rich [Fusarium longipes]	0	0.67	803	117	687	677	0.84	806	130	MRLSTALAGVFAVTGAQALAFVRFPGLPFPIPIPVRSNTPKSPAVKPPTVKPAPVLSTTSTSLPVVVPSSATTATSVVIIKPTTSTTSTTTSTTSTISSTSSTNPSSSASSVASAAIPSIPIVADLSASITVDSTVLILGKDDYACESASSGLQGYGIPFEKVLVPKDGFVMPTLNSTSDKGNYGSIIIVDAASYQYDSGWASAITQDMWNMIFEYQLHFNVRLVRINEFPNAQFGVTTAGDGCCSDQDGTEPQLVSLTSTSDFPSANLKADAGLSTKGIYHYPATITDPTIAKQIARFGPGGGYTSDTVAGVINKFTDGREQLVWFLGWAHEWSPTTAFLNHAHVHWMTRGVFVGKRKVHLNAQIDDVQLSTGLYYSVSGEKEFKIRTDDLNAHVDWQ…	803	Eukaryota; Fungi; Dikarya; Ascomycota; Pezizomycotina; Sordariomycetes; Hypocreomycetidae; Hypocreales; Nectriaceae; Fusarium		USA: Florida		taxon:694270				NRRL 20695
EKD04957	0.467	EKD04957.1	449.129	Trichosporon asahii var. asahii CBS 8904		extracellular serine-rich protein, putative [Trichosporon asahii var. asahii CBS 8904]	2.09e-150	0.542	575	106	471	470	0.5844	806	336	MGTSPSERLQWAVTLLVRVFQGGAGPRPVKSRAIGSMMSYERCSPSQRPRSPSLVSLGHSSFFHPILTSSDRARLGRPAREPGQAGDASVSCFPCRCLGLWARARWFTSWAPQWSTTCAAFQHAHIHWLTRGLFLGKRKTHLNIQIDDVELATDMYLPPKAVFRLRPEDLEGHANWQKDLNGRLPAGSNVRLELGHNGNGDILAATDPSSGGVCTPDYAVDYPEVPETELEFKKPLGTGVDFWPKEWTTYPWSYACTQRDPLTAWYKDPSKRDQYFHVSHTFTHEEMNNATGRDASLEIQFNQAWLKQTGIADGMFSPKGIIPPAITGLHNGDVIKAWMENGIKHVVGDNTRPVLRNGESPYHPLISTVEGNGYAGLVIVPRWATSIYYNCDTWECDVQ…	575	Eukaryota; Fungi; Dikarya; Basidiomycota; Agaricomycotina; Tremellomycetes; Trichosporonales; Trichosporonaceae; Trichosporon			CBS:8904	taxon:1220162				CBS 8904
RDL40887	0.465	RDL40887.1	582.408	Phialophora cf. hyalina BP 5553		hypothetical protein BP5553_00866 [Phialophora cf. hyalina BP 5553]	0	0.676	696	73	686	624	0.8511	801	116	MFFSLFIARLWAVLSFLVLPSAVDAHRTRDVATDAANVDHHDHGASPEWIYRSNQTLHRRPSPMPLSTVNLSGKSISANTSECTSSIPKQRKRDTQATGTSTKGTFLVFARDAASAYSAYSGLNDYGIPYQLVLVPATGVTLPTLKASNTVGNYGGIVVLSEVSYQNSAGNYVSALTSDQWNALYDYQVNFGARLVRLDVLPSAATGTTASDACCGDTQEQLVSISDNSQFPTAGLTVGATMSTIGLYHYPGTIANSSIAKPFAIFGATTGSKTTSVAGVINTFPGRQQEPDAGYRRIMLNTQVDDVFLSTYTYSQQTYRLTSTDVATHIQWQGSIGNKMPPGSNYTMELGHNGNGNIEFSNDIAQSACLPTGPIDLGDQPSTDLEYMKPIGTGTTLWP…	730	Eukaryota; Fungi; Dikarya; Ascomycota; Pezizomycotina; Leotiomycetes; Leotiomycetes incertae sedis; Phialophora		Japan: Nagano Prefecture		taxon:2005443			soil	BP 5553
SLM34175	0.456	SLM34175.1	510.375	Umbilicaria pustulata		hypothetical protein LPUS_02887 [Umbilicaria pustulata]	6.57e-174	0.602	592	1	592	567	0.7035	804	238	MVHLNVSPGPQYGTAIASAGCCDPSSYQNVTIVSEVQKREFPNAGIRSVGLNTSGLYHYPTTVNNDSTTTSFLEFGPHPDFPTSSVAGVINKFGDGREQMAFFIDGGNFSSPSTVLNHVWVQWGYRGLYPGYRRLNLQTQVDDLLLETTMYTGGLFRLRAEDLKDHADWTIDINNRMNQGSSYFLEFGFNSNGNLIYGYKQQAKNPGLLCDGPVFGKWHEGMPPLEYQKPLGTGKNAWPSYSSSAWTGECLFLDPLITFMRNTTNRDAFGLVSHTFTHLELNNVTYADATREISFNLLYAELMNFTSAAKFSGSGLIPPAITGLHNGDVLRAWSDNGLWNAIGDNTRLPLRNPDNQQWPLMTSMANNGYDGYQITPRFATRIYFDCDTPACNVQEWADT…	595	Eukaryota; Fungi; Dikarya; Ascomycota; Pezizomycotina; Lecanoromycetes; OSLEUM clade; Umbilicariomycetidae; Umbilicariales; Umbilicariaceae; Umbilicaria				taxon:136370
CEJ82503	0.456	CEJ82503.1	642.884	Torrubiella hemipterigena	anamorph: Verticillium hemipterigenum	hypothetical protein VHEMI02563 [Torrubiella hemipterigena]	0	0.682	694	6	696	689	0.8635	806	111	MRCRPSSSLVGVLSTLSLLTGVVHALTVDSKVLIIGRDDIDVKSTSTGLDAYGIPWEAVMIPKTGGTLPTLAASSDRGNFGSIVLVGSVSYEYETGHASALKPEQWTQIYQYQSTYKVRMVRLNEYPGPNFGTLPADSSGSGCCDPGVKQDIMITDSSAFPGANLKANVPVPTDNLFHYPAVITAANMTTPFAHFEPGDRFTERTVAGVINKMDGREQMVFFLPFAPQWSLTSGYLQHSYLHWMTRSTFSGKRKTHLNVQVDDVHLSTGLFFPEEKEFRSRTGDLQAHIEWQRSINSRLPSGSDFWLEMGHNGNGDIISATNKSESQGVCIPGQAVDYTSPLDTEPEFKKPLGTGTDVWPAEFTTYNWTKPCADMDDLASWFMNPSNRDAFAHVSHTFS…	694	Eukaryota; Fungi; Dikarya; Ascomycota; Pezizomycotina; Sordariomycetes; Hypocreomycetidae; Hypocreales; Clavicipitaceae; Torrubiella				taxon:1531966
CRK42734	0.455	CRK42734.1	379.407	Verticillium longisporum		hypothetical protein BN1723_005389 [Verticillium longisporum]	1.82e-125	0.513	432	33	424	400	0.5261	806	383	MRGFILFQARALTIWPKPNQTKLNQAPVLPTXTDLYYPAGGHYKSTTADLNGHVSWQRNLNTRLPQGSSFWLEFAHNGNGDIEAATTRSGSENYCDPDTAVYQDDFPATPLEFQKPLGTGQDYWPDMFTTYNWTKACADRDSFAVWFQKAANRDAFGHLSHTFSHMSLNNATGLVPPAITGMHNGDAIKAWIENGITNVVGDNTRNPLRNLGNKYHPLTSTVADNGYAGLNIIPRFATTIYYNCDTAECTLREWKETSAGTGDFKNLLDNARATNTRYLMSLQADPYMFHQANLRFNDQPTITVGTRTAKMSLVMAWVETIAQEMTRLTNWPITTLKHDDIGKYFIDRQTLDACKPKVSYGYAADGNSIKSITVTANGNSCAVPVPVTIPSGSVTAAGG…	434	Eukaryota; Fungi; Dikarya; Ascomycota; Pezizomycotina; Sordariomycetes; Hypocreomycetidae; Glomerellales; Plectosphaerellaceae; Verticillium		Sweden		taxon:100787	Brassica napus	VL2
RBR26087	0.454	RBR26087.1	672.544	Fusarium sp. FIESC_28		hypothetical protein FIESC28_01115 [Fusarium sp. FIESC_28]	0	0.743	811	20	795	792	0.9864	806	12	MRLSIPIVAALAVGGTDALFFSFSNIRFPFPIKWPVVVPKPAPIQPAPVPTATKPATNVQSTVAVKPTTAVVAVELSTSTTSATVVSVAPSIAIASSVSSASSVSSASSVSSGASVSVLSSASLPSATSIVPGLSPVTVDSTILILGTTDYACDSAASGLLSYGIPFEKVLVPKEGFVMPSLNSSSSDGKYGAIIVIDAASYQYESGWASAITTDMWDQIYEYQLHFHARLVRINEFPSPQFGVTTAGDGCCSDQDGVDPQLVSLTDDSDFPSANLKTGATLSTKGIYHYPATITNATIAKQIAKFGPGGGYTSDTVAAIINKFDDGREQLVWFLGWAHDWSQTTAFLQHAHIHWMTRGVFLGKRKVHLNAQIDDVQLSTGLYYSVSGEKEFKIRTDDL…	811	Eukaryota; Fungi; Dikarya; Ascomycota; Pezizomycotina; Sordariomycetes; Hypocreomycetidae; Hypocreales; Nectriaceae; Fusarium; Fusarium incarnatum-equiseti species complex		Australia: Queensland, Clifton		taxon:2109339	Sorghum bicolor			FIESC_28
CEJ94909	0.453	CEJ94909.1	660.603	Torrubiella hemipterigena	anamorph: Verticillium hemipterigenum	hypothetical protein VHEMI10416 [Torrubiella hemipterigena]	0	0.677	702	5	698	688	0.8536	806	119	MRSWNSLVLLAACSGVASAANSTSQAAAPSVVDSTVLIVARDDNDVKTASPGLDAYGIPWTKVLIPQNGGALPALNSSLTKGNYGSLVVIGSLSYKYDTGFRSALTQDQWNQLYTYQTDFHVRMVRLDEYPGPLFGSTPANIDDPGCCGANQEQRISFTDASAFPGANIKTNAAVSMKGLYHYPAKIVDTNTTKAIATFEPSGNFKDTTVAAVISTFGAREQMAWFTSLAPEWSLTSSYLQHAYIHWMTRSLFVGKRKIHINAQVDDLQIATELYYPKGPDFQIVTEDLDAHAEWQKSINKRLNPGSEFWLELGHNGNGNVINSTLSPNADGVCTPDEAIYYDMPEGTPLEYVKPAGTGVDVWPAGSEKYNWTNKCTEIGKFGSWFRKPENLNNFAHLS…	702	Eukaryota; Fungi; Dikarya; Ascomycota; Pezizomycotina; Sordariomycetes; Hypocreomycetidae; Hypocreales; Clavicipitaceae; Torrubiella				taxon:1531966
KKY35204	0.452	KKY35204.1	559.296	Diaporthe ampelina		putative extracellular serine-rich protein [Diaporthe ampelina]	0	0.643	657	17	641	634	0.7866	804	171	MPCCDCHGNGNGIHHWISYEVLTFPQAGVPLPTLEQDGYGNYAGIVTLKELSYEYNEPGRTGWLSALTDAQWTALYDYQVKYGVRMARLDVFPTTQFGANVRAPGGSSAAGQLWSFTNLTGFESSGIKEGGSVAMDGLYYYGADITDPATTYPIAKLHSGPTFSSDATAAVINAFPHANGTREQMVFFTSFAASWSQASNFIQHSWISWMTRGLYLGQRRAYLGTHIDDILLSTEIYSTNRTFRLRVADVEAHAAWTRDINSRMPPGSEFLIEMAYNGNGNIEEAVQGSYGSDICVPESNVITASKPILVDQEFKKPLGTGEDAWPPEQTSYTWSEQCEDLDPLTTYFTTHLDEFYHVSHTFTHLALSNATFSDVDKEIRFNQIWFNNTGFSGHPKFSP…	660	Eukaryota; Fungi; Dikarya; Ascomycota; Pezizomycotina; Sordariomycetes; Sordariomycetidae; Diaporthales; Diaporthaceae; Diaporthe		USA: CA, Solano County, Winters		taxon:1214573	Vitis vinifera	DA912	wood from a vineyard
XP_014183589	0.452	XP_014183589.1	646.351	Trichosporon asahii var. asahii CBS 2479		hypothetical protein A1Q1_05476 [Trichosporon asahii var. asahii CBS 2479]	0	0.705	875	132	744	733	0.9094	806	74	MRATIALGVLLSVLSVTEACANAGACGHRAYQRRNDIPYREYPRDPAGKGKNKEHGRDNAPGQLKKKTTTTKKTTAKPTTTVKTTTGKPITTTGKATTPATPVPTTTPKAPSASPSSASNAASPSSAIASSVMDSVSPNVSSTSIGPSSAVSPSGVPSDAPATSGTGGAIRPSDTPVVPEQSPIPDASPDSAAPSVVVPSNPATSATVSRIGGATVDNHILILAKDEYSAESGFHGLEGYGIPYDRVIVPQGGVSLPALNDSATHGRYSGIIVMDALSYEYAEGWHSAITDEQWKQIHDYQVHFSVRMVRINEFPGPNFGAEVDAAGAGGTGSEQDISITDTSDFPTANLKTGAGLSAKGLWHYPAKVVDTATTKAVAKFAADGTFGETVAAVINHFAD…	875	Eukaryota; Fungi; Dikarya; Basidiomycota; Agaricomycotina; Tremellomycetes; Trichosporonales; Trichosporonaceae; Trichosporon	Unknown		CBS:2479	taxon:1186058				CBS 2479
RDW73619	0.445	RDW73619.1	550.821	Coleophoma crateriformis		hypothetical protein BP5796_07061 [Coleophoma crateriformis]	0	0.656	680	27	655	654	0.8127	801	147	MSLLRTVLSAVVVLIFSGLAQANSYNSTALVLALDDATIVEATYLLEGYGIPWDGIEFTQTGQNLPMLEASDVGSYGLFIIVAQLYSNGASLLTDDRWQELYDYQIKYGVRMVHLNVAPSADFGVKAIGSCCSDGAEQNLTLVDGIAAKQFPTAGLKIADMSTLQLFHFPAAILDANTSTTTAIAEFQPNSHYSEASVAAVVNKIDTGREQMAFFLGVGNWSTTSTYLGHAWIHWGYRGTYPGYRRINLQTQVDDLFLDTIVYNSSESFRLRAEDLEQTIEWLVDINHRLPTGSSYFPEFGFNANGNLIYTYTAGENLTQYTCDKPVFTTWEEATPLEYIKPLGDGHDLWSSSQTFDFTGQCLFLDPLTQFFSNVTNRDSLGLVSHTFTHLGLNNATYN…	680	Eukaryota; Fungi; Dikarya; Ascomycota; Pezizomycotina; Leotiomycetes; Helotiales; Helotiales incertae sedis; Coleophoma		Japan: Toyama-ken		taxon:565419			leaf	BP5796
RDW68152	0.444	RDW68152.1	545.814	Coleophoma cylindrospora		hypothetical protein BP6252_09548 [Coleophoma cylindrospora]	0	0.658	680	24	658	657	0.8164	801	144	MSLLRTVCSAVVALLFSGLAQANSYKSTALVLALDDITIVEATYLLEGYGIPWDGIEFTQTGQNLPMLEASDVGYYGLFIIVAQLYSNGASLLTDERWQELYDYQVKYGVRMVHLNVAPSSDFGVKAIGSCCSDGAEQNLTLVDGIAAKEFPTAGLKTADMSTLQLFHFPASILDANTSTTTAIAEFQPNSHYSEASVAAVINKLDTGREQMAFFLGVGNWSTTSTYLGHAWVHWGYRGTYPGYRRINLQTQVDDLFLETIVYNSSDSFRLRFQDLEQTVEWLVDINRRLPTGSSYFPEFGFNANGNLIYTYTAGENLTQYTCDKPVFTTWEEATPLEYIKPLGDGHNQWSSSQTFDFTGQCLFLDPLTQFLANTTNRDSLGLVSHTFTHLGLNNATYN…	680	Eukaryota; Fungi; Dikarya; Ascomycota; Pezizomycotina; Leotiomycetes; Helotiales; Helotiales incertae sedis; Coleophoma		Japan: Nagasaki Prefecture		taxon:1849047			leaf	BP6252
CEJ92427	0.443	CEJ92427.1	626.32	Torrubiella hemipterigena	anamorph: Verticillium hemipterigenum	hypothetical protein VHEMI08081 [Torrubiella hemipterigena]	0	0.661	738	71	668	663	0.8226	806	144	MRWAFVSAFVSLGSPAISKAQQCCPCPTTSSLASSSLLSSAPTLVSSTPASSSVPPPASSSPSTPLPQGRTVTSTVLIIAKDDDEVGTASPVLDGYGIPWQKLLVPKDGTALPPLNTTATDGLFGSIIMAGGIVYEYNGAYRSALTDDQWKQLYNYQTSFSVRMVRFNEYPGSAFGTTPVDPSNPGCCADDMDQGISLVDVTSIHSANLKPNAPLSMKGLYHYPAKITDPSTTTMFAALEPVSRFPGRSVGAVVNNFSGREQMVFFTALAPQWSLTSVFLHHASIHWMTRGLFSGKRKVHLSPQVDDLQIPTALFYPNGTKFQISTADLDAHVHWQAQLNTHLPAGSEFRLEMGHNGNGNILEATNSTSGKDKCDPANAIAFKMPPATPIEFKKPLGSG…	738	Eukaryota; Fungi; Dikarya; Ascomycota; Pezizomycotina; Sordariomycetes; Hypocreomycetidae; Hypocreales; Clavicipitaceae; Torrubiella				taxon:1531966
ORX95202	0.436	ORX95202.1	585.489	Clohesyomyces aquaticus		hypothetical protein BCR34DRAFT_579432 [Clohesyomyces aquaticus]	0	0.677	693	7	689	687	0.8548	806	118	MAPILASAILTWALSSAIFASFVNAAVTVNSTILVIVRDKNATNSGTSVLQGYGIPYQVVDMSIPGGGFPQLNSTPDSGNFGGIVTVSAREYKGGDDWKTALSDRQWQELYKYQESFGVRMVRLNAWPSADFGVQSAGNAVTADQPVAITDATGFQSANTVAGAQMSTASLTKYPAKITNTSLATEIAQFVGSSKTTAAVINKFPSGREQQVWFMPFATDFSTASNVLSHAWIQWMTRGIYLGFRRIYFNTQIDDVFLETELYQTNKAFRLKPADFEEHVTWMKELNGKLPAGSKYVIELGHNGNGNIEAAVTSDYNNDPVKCDPQEGIEYATQIDGPIEYHKPIGTGKDLWNKKFTSYQWTMTCQQLDALEVYFAKKANMLSYFHVSHTFSHEEETNA…	693	Eukaryota; Fungi; Dikarya; Ascomycota; Pezizomycotina; Dothideomycetes; Pleosporomycetidae; Pleosporales; Lindgomycetaceae; Clohesyomyces			CBS:115471	taxon:1231657				CBS 115471
CEJ90078	0.435	CEJ90078.1	609.757	Torrubiella hemipterigena	anamorph: Verticillium hemipterigenum	hypothetical protein VHEMI05886 [Torrubiella hemipterigena]	0	0.681	698	3	696	694	0.861	806	113	MHSSIGLLTATALLAGVSAAVTTTLGSKVLILARSDADVASTSPGLDGYGIPWEAVLVPKAGVSLPQLNSTVTDGNYAAIITVSGLIYDYGTDKASNYHSALTPDQWNQLYAYQDAFRVRMVRVDEFPSADFGTTTYNSNGNGCCKDGVNAGMSLVNTAAIPAAGLKDNAPVNMDGLYHYQAKITNTTTTTAWAMFEPAGGINTRTVGAVVNKVNNRETLVWFTSLASEWSLASSYLQHSYIHWMTRSLFVGKRKLYLTPQVDDLQLYTTMFEPKNKEFKIDTKDLDVIVSWQKDINKRMPPGSDFRLEFGHNGNGNIEAAADNKQADKYCNPQDAVEYPDQIDTAVEFVKPMGTGTDIWPPKYVKYGWSDACSKLDPFANWFRNPDNLNAFGHISHTF…	698	Eukaryota; Fungi; Dikarya; Ascomycota; Pezizomycotina; Sordariomycetes; Hypocreomycetidae; Hypocreales; Clavicipitaceae; Torrubiella				taxon:1531966
XP_003004300	0.433	XP_003004300.1	557.37	Verticillium alfalfae VaMs.102		conserved hypothetical protein [Verticillium alfalfae VaMs.102]	0	0.659	719	132	660	588	0.8189	800	141	MRSSFVLAALVGLAAASPAPAPHCLVTGDCGNELESRQISVVINNIIDTINCRIFKICKPTTTTTTSRPAAATTTSTRPVVPAVTTTTSPIGVRTTTSTSVPATVVTTTAAATATSTATSTSTGTAGTALPSASSCDSTVLILARDDTGIAAGSAGLKGYGIPFQGLAIPQAGAPLPELFSGSKGNFGAIIIVDAIAYEYTDGWRSAVTTEQWDAIHKYQLAFGVRMLISFTDVSDFPTANLKVNAGVSSQGLYHYPATITDSKTTKQVAKFAGGPGVVEGAAAVINNFDGREQFVWFTSWAPEWSATSNYLQHSHIHWMTRGLFLGKRKVHLSAQVDDLQLETDLYYLPRDINSRLAAGSEFWLELAHNGNGDIISATADNRPQDGVCNPNYAVDYPE…	726	Eukaryota; Fungi; Dikarya; Ascomycota; Pezizomycotina; Sordariomycetes; Hypocreomycetidae; Glomerellales; Plectosphaerellaceae; Verticillium	Unknown			taxon:526221				VaMs.102
POS70644	0.431	POS70644.1	526.554	Diaporthe helianthi		non-anchored cell wall protein-1 [Diaporthe helianthi]	2.32e-178	0.637	726	96	631	624	0.7742	804	181	MLSKLNLSLRVAALILSFGAAVTNAQDSTDPSSPVNPPSGGPSDTPAPAVSVTPTPSDPNTTVPPALDTSAALGVRQTILCIVPTGDQWVASFASSGTELPILEKDGYGNYAGIVTLKELAYDYNEPGRTGWFSALTDAQWTALYNYQVKYAVRMSRLDVFPTTQFGVNVRAPGGSSAAGQLWSFTDLAGYESSGIKQGGTVAMDGLYYYGADITDPATTRQIAKLHTGPAFSSDATAAVINALPHANGTREQMVFFTSFAAGWSQASNFIQHSWITWITRGLYLGQRRAYLGTHIDDILLKTPIYGTTREFRMRVADAEAHAAWTKDINSRMPAGSDFLIEMAYNGNGNIEEAVEGSYGTDICVPETNVVTAEKPILVDQEFKKPLGSGENAWPPEQT…	729	Eukaryota; Fungi; Dikarya; Ascomycota; Pezizomycotina; Sordariomycetes; Sordariomycetidae; Diaporthales; Diaporthaceae; Diaporthe		France		taxon:158607	Helianthus sp.			7/96
CRK43781	0.429	CRK43781.1	365.54	Verticillium longisporum		hypothetical protein BN1723_005831 [Verticillium longisporum]	4.46e-120	0.532	427	21	454	407	0.5633	806	353	MIPDRTRRDGSRGAIVLKRSESWINXTRGAFLGKRKTHLSAQIDDVQLGTDLYYPAGGHYRSTTADLNGHVSWQKNLNTRLPQGSSFWLEFAHNGNGDIEAATTRSGSENYCDPDTAVYQDDFPATPLEFQKPLGTGQDYWPDMFTTYNWXWMKQMGIDQAKHFSAHGLVPPAITGMHNGDAIKAWIDNGITNVVGDNTRNPLRNLGNRYHPLTSNVADNGYAGLNIIPRFATTIYYNCDTAECTLREWKETSAGTGDFNTLLDNARATNTRYLMSLQSDPYMFHQANLRFNDQPTITVGTRTAKMSLVMAWVETIAQEMTRLTNWPITTLKHDDIGKYFIDRQTLDACKPKVSYGYAADGNSIKSITVTANGNSCAVAVPVTIPSGSVTAAGGSATAD…	429	Eukaryota; Fungi; Dikarya; Ascomycota; Pezizomycotina; Sordariomycetes; Hypocreomycetidae; Glomerellales; Plectosphaerellaceae; Verticillium		Sweden		taxon:100787	Brassica napus	VL2
PVI05419	0.423	PVI05419.1	551.206	Periconia macrospinosa		hypothetical protein DM02DRAFT_650758 [Periconia macrospinosa]	0	0.678	695	5	691	690	0.8561	806	117	MAASLRTVIWLGLAALAIVRTARAAVSVNSTLLILARDSSAAKSGVGVLQGYGIPYQVVDLSAANSGLPKLNTTPDAGSFGGIVTVSAQGYTNGDDWNTIISAQQWQDLYRYQEAFGVRLVRLNAWPSEKEFGVQSVGGAVTTDQPIGITNSKDFATANLVDKAQMSTLNLTKYPAKITNTTFATEIAQFGSGTSTSTAAIINKFASGREQQVWFTTFDLSQTSSTLLSHAWINWLTRGLYLGFRRVYLSTQVDDVFVMTELYQTGKSYRVGVNDLKEHVTWMAEVNSKLPTGSSYIIELGHNGNGNIEEAIEHDYDNDPAFCDPQEGVEYADQTDGPPEYMKPIGSGKDLWDKKFRSYTWSLKCSQLDPLFVYLYDKTNAKKYLHVSHTFTHEDEANA…	696	Eukaryota; Fungi; Dikarya; Ascomycota; Pezizomycotina; Dothideomycetes; Pleosporomycetidae; Pleosporales; Massarineae; Periconiaceae; Periconia	Unknown			taxon:97972				DSE2036
XP_018029187	0.42	XP_018029187.1	548.125	Paraphaeosphaeria sporulosa		hypothetical protein CC84DRAFT_1264795 [Paraphaeosphaeria sporulosa]	0	0.674	693	13	683	681	0.8474	806	124	MATFLKVFLSVGTLATTLLPYVNAAVTVNSTLLILARDKNATLPGTLVLQGYSIPYQVVDLSLSAAGIPQLNSTPDAGNFGGIVAVSARDYKNGDDWKTILNEKQWQEIYKYQEAFGVRLVRLNAWPSADFGVQSSGGVITVDQPIAVTDTSSFTTANLRANAQTSTLNLTKYPAKITNTSLATEIAQFSSGSSKTTAAVNNRFPSGREQQVWFSAFDPNLTSSTLLSHAWIHWITRGLFMGYRRVYLNTQVDDVFVETELYQTNKPYRILPADFQEHVAWTKELNSKLPAGSNYIIELGHNGNGNIEAAVESDYNNEPAQCDPQEGVEYETQIDGPPEYVKPIGTGKDLWNKKFKSYSWSLKCSQLDPLEVYFANKTNMHSFFHVSHTFTHEDETNAT…	693	Eukaryota; Fungi; Dikarya; Ascomycota; Pezizomycotina; Dothideomycetes; Pleosporomycetidae; Pleosporales; Massarineae; Didymosphaeriaceae; Paraphaeosphaeria	Unknown			taxon:1460663				AP3s5-JAC2a
PSN66446	0.419	PSN66446.1	543.888	Corynespora cassiicola Philippines		putative extracellular serine-rich protein [Corynespora cassiicola Philippines]	0	0.661	691	26	666	663	0.8226	806	144	MASLGSFFYFLVVVFMLTGLSDAAVTVNSTLLILARDANATISATAVLQGYGIPYLTIDLSAPGATIPRLNSTPDFGNFGGIVTVSSRGYNGGDDWATAVNKKQWEEIYSYQEFFGIRLVRLNSWPNADFGVQSLGNTVTADQPVAITDSSEFATANIVVNAQMGTVNIAKYPAKITDSELATEIAQFGGTGSKSTAAVINKFPTGREQQVWFSTFSPDLTSSTLLSHAWIHWITHGIYLGFRRTYLNTQVDDVFVMTELYQTGVSYRIKPDDFKEHIAWMKEVNSKLPAGSSYMIELGHNGNGNIEEAVEHDYDNEPALCDPQEGIYYPDQIDGPPEYMKPIGTGKDLWDKKFKRYTWALKCSDLDPLKVYFSDKKNMNAYFHVSHTFTHEDETNATY…	692	Eukaryota; Fungi; Dikarya; Ascomycota; Pezizomycotina; Dothideomycetes; Pleosporomycetidae; Pleosporales; Corynesporascaceae; Corynespora	Unknown			taxon:1448308				Philippines
XP_011119137	0.412	XP_011119137.1	583.948	Arthrobotrys oligospora ATCC 24927		hypothetical protein AOL_s00043g349 [Arthrobotrys oligospora ATCC 24927]	0	0.726	862	19	844	768	0.9529	806	39	MANLLDVLLSIYSQLLALQSQIQTATVKSSTTTAKVPSATSAKITSSTSKLVSTSATAKASVSSVRSTVPASSVRSTTTTAKATSTSSKAASSAASSKAPSSSIAIPSAQISSAINIDSVLSSIASVISTSVLPVASTALPSVEIQNPLSSSVGPGPSAPSADTSSLSSTSTAAAPSATYTLLNNVLILAPDQSTAALTEQPLDGYGMAWDTFIVPKEGIELPALTSNNSNGTITCKYNIIAMHSQLSYDYGDLGWRSALTQDQMNQIYAYQVSCNVRMVHFNIWPGNYAFGADAIGGCCDAADVQDVTVIKEVADARFPSAGLNSVPLPLNGLYHVPSKITDTNLTQTTAFLEFGPNLQYAETTVGGVINTFPDGRSQMAFFCSFGTWSPTSAYLNHI…	865	Eukaryota; Fungi; Dikarya; Ascomycota; Pezizomycotina; Orbiliomycetes; Orbiliales; Orbiliaceae; Arthrobotrys	Unknown		ATCC:24927	taxon:756982				ATCC 24927
KKY22648	0.405	KKY22648.1	511.146	Phaeomoniella chlamydospora		putative extracellular serine-rich [Phaeomoniella chlamydospora]	1.36e-172	0.656	704	7	698	654	0.8114	800	147	MNVADGSTALIVGTTNDDGSDSTYILDGYGIHYEKAILTKKGDQLPALETAGGGNYGLLIMVASVPFLEDSQWSSLYEYQEKYGVRMIQLNVYPSSDFGVELYKACNNATDMQELNIVSEVAQAEFPTAGLRQTNLSTEGLFHCPANILSENASTTTAFLQFQPTDYYPNVSVAGVINRLDTGREQMAMFMSSGNWSTTATYCNHIWVQWGYRGLYQGRRRLFLGTQVDDLFLTTTIYNSSEGFRVRPADLEAHINFTQQINERLNVSNPGSDYFTEFGFNANGNIAFEFGIWESNVSTYSCAGPLFTSWEEPSTGLEYKKPLGTGTSSWPKHPTFDWTAECVFLDPLARFFVNETNRDSFGLVSHTFTHLNLDLATYHDVLREISYNLLFAELMNFTN…	711	Eukaryota; Fungi; Dikarya; Ascomycota; Pezizomycotina; Eurotiomycetes; Chaetothyriomycetidae; Phaeomoniellales; Phaeomoniellales incertae sedis; Phaeomoniella		USA: CA, Riverside County, Coachella Valley		taxon:158046	Vitis vinifera	UCRPC4	wood from a vineyard
EPS35934	0.375	EPS35934.1	437.187	Dactylellina haptotyla CBS 200.50		hypothetical protein H072_10561 [Dactylellina haptotyla CBS 200.50]	1.15e-141	0.661	723	24	700	663	0.8226	806	144	MWFNFLAFIFAVTYGVGFVDAAATVNSKVLILATDNSGSAILSTLDAYGIPYDNIVLPSPGYNLSSLYNSDNSCKYGAIVMFRQLWGSDSSKNWVQWVSSDQIDNIYAYQVDCGVRLVHLGAVPGSWDFGCTIIQSSAWAENDAIYGGNQQFFLEPTVAQAEFPTANLKNPKNAHITATWHTPGLCADDNLSWGMTSKNVFLYTEAININSPMDGDQSSYAHPALGVINRFDTGREHMGLFSTFAQWSEASIYMNHIWINWAFRGIIPGHRSALLGLQVDDLLLPTAVYSANYTYRLSTSDVVAHAKWQVDLNSRLTSTNPGSEVFLEFGFNGNGAFIYDQTVLGLDKNGTCPVSVIYTAAQPVVALEYVKPPGTGVDLWPTNQNYSWPDTCIFYDPIA…	912	Eukaryota; Fungi; Dikarya; Ascomycota; Pezizomycotina; Orbiliomycetes; Orbiliales; Orbiliaceae; Dactylellina			CBS:200.50	taxon:1284197				CBS 200.50
XP_011118509	0.373	XP_011118509.1	427.557	Arthrobotrys oligospora ATCC 24927		hypothetical protein AOL_s00007g306 [Arthrobotrys oligospora ATCC 24927]	9.69e-138	0.661	726	25	702	663	0.8226	806	144	MRFHLISIILAAWSTGVRAATGKISVNTKALILATDGSGKAAIGTLNGYGIPYDNIVMTDSGYTLPTLTNSDGSCKYGVIVAFRQLYNSNSKGSWVSFIGSDQWQKIYDYQVACGVRLIHLGAVPNQWDFACSLVSSNDATESNSLYSTNHQFFLDIDVAKAEFPTANLKNPKNARFASTWHTPGWCDDTLLQYAWGMTSQNAFLYNEPLKLTNPASGTLATVSQPALGVINRYSSGREQMVFFTTFAQWAEASIYMNHIWINWAFRGIIPGRRQVLLGLQVDDLLLPTAVYAANYTYRITVDDVVNHAKWQVDLNKRLAASNPGSEVFLEFGFNGNGAFIYDQTVLGLDKNGTCPISVTYTGPQPVTSLEYAKPPGTGSDLWPANQTYNWPDKCIFYD…	936	Eukaryota; Fungi; Dikarya; Ascomycota; Pezizomycotina; Orbiliomycetes; Orbiliales; Orbiliaceae; Arthrobotrys	Unknown		ATCC:24927	taxon:756982				ATCC 24927
XP_016604487	0.37	XP_016604487.1	396.356	Spizellomyces punctatus DAOM BR117		hypothetical protein SPPG_08039 [Spizellomyces punctatus DAOM BR117]	2.1e-127	0.661	772	106	667	663	0.8226	789	127	MWKALLLLAYLALSCQTVAAGSWGTTTSKPATTRFVRSGTKNLVAITYLVAVNAVFAAVSTPSCAPSCTWSGHCWNDVCTTWDDCDGDMICINGRCGTNNCPPSISTAAPVPTGSPGSFGSNTTTTVQRVLILTTTTADVEAPKTTLNSYGIPYTILPIPQAGYPGLLPLEDAQGNALFSLLIIQPGQVQYDYSGVWRSALTDAQWTQIKSFEIKHRVRRITLDDSPVPEHGVVIANPTVFGCCNAGVTQNLKIKLNPELVKSGVVDGASVATTGLFHYPVTVTNTATTTAFALLDPSSDQSFPTQTAVGVIINYPDGRQQMAFYMAFGWWSTTSMWLGHIYVSWGSRQLYQGFRRIYLSLQVDDLFLSTQVSTTLDYRLTTADVSGVIAWQNNINTRL…	791	Eukaryota; Fungi; Chytridiomycota; Chytridiomycetes; Spizellomycetales; Spizellomycetaceae; Spizellomyces	Unknown			taxon:645134				DAOM BR117
EWC47302	0.358	EWC47302.1	405.601	Drechslerella stenobrocha 248		hypothetical protein DRE_03421 [Drechslerella stenobrocha 248]	2.54e-130	0.667	730	5	726	673	0.835	806	134	MRLNTPISLLAAYGAVVSAAKTTVNTRALILATDNSGAAAVGTLNAYGIPYDNIVIADSNYTLPFLTNNDGSCKYGVIVIFRQLYSTDSSKNWVSFINGIEWQKIYDYQTACGVRLIHLGAVPNKWDFACTLISSKDSVENDALYSSNHQFFLDTTVSKAEFPTANVKNPKNARLTGAWHTPGYCSDSLMQWAGDMTSQNTFLYNEPLSLLSPAIGTPNSIQQPALGVINRYASGREQMGFFTSFGPWAESAIYMNHIWIHWAFRGIVPGERASLLGLQVDDLFLPTAVYAANYTYRISADDLLNHAKWQLNLNKRLAASNPGSNVFLEFGFNGNGVFIYDQTVLGLDKNGTCPPAVTYTGPQPVTPLEYAKPPGTGADLWPSGQTYNWPSQCISYDPL…	841	Eukaryota; Fungi; Dikarya; Ascomycota; Pezizomycotina; Orbiliomycetes; Orbiliales; Orbiliaceae; Drechslerella	Unknown	China		taxon:1043628			soil	248
KXS21755	0.352	KXS21755.1	347.051	Gonapodya prolifera JEL478		hypothetical protein M427DRAFT_107155 [Gonapodya prolifera JEL478]	1.98e-110	0.622	619	18	602	600	0.7444	798	199	MQPQLSVPDVLCLPQRSLIVVASAQLAYNNSGAFTSALTPAQWAYLEDYEATYRVRRVSMDDYPGAATGTQVYNTTVGKTVLSVQNITLNATYASAAGVQPTADVDTNGLFHTPAVVSASLPSTISSVAPVFWYNPCPPEFPVTTVGAVHVTYSNYREHMAFFLAFGSWSATSSLLNHVWLQWGTRGLYQGFRRTYALGQVDDLFLKTETVFNSAQTYRVTPEDMANLAAWQASLNRRLPRGSAFRVEVALNGNGILEAAGSADLININTESTVNKTYVKPLGSGTNRWPSSYTSSWVTNSTGLLKDALFAWFVQNKTANMAPFSWLSHTFTHENLDDATQYDVTQEVTLNQKMATVLGLTGQPYWSSNGMVTPEISGVFNGDAYTVLTANNITTIVGD…	633	Eukaryota; Fungi; Chytridiomycota; Monoblepharidomycetes; Monoblepharidales; Gonapodyaceae; Gonapodya	Unknown		ATCC:MYA-4800	taxon:1344416				JEL478
KXS12096	0.35	KXS12096.1	266.929	Gonapodya prolifera JEL478		hypothetical protein M427DRAFT_34999, partial [Gonapodya prolifera JEL478]	5.45e-82	0.536	466	15	461	452	0.572	805	345	SLDEDTNTDAPPLRSPTSLLLNHVWIAWGTRGVFQGNRRVVLQCQVDDVLLGTENYFDANKIFRIRAEDLQQIYAWQDDLNTRLPAGSAFKLEFAFNGNGILENASSPLLINVNTESTVALDYKKVPGTGTNRWPASFSTAWTGLTADPLFAFLTASQANQNRVNWVTHTFTHENLDDATTYDVTCEIQTNVKMAQQLGLVGKAWWSPNSIVTPQISGLFNGDTLAALTAQGLTTAVGDNSRANLVPADKYQFWRSNTSTSNYNGYTVIPRSPTEVYYTSDTVDQNVQIYNTIYGTQLGTSTWAQILERENARVIPMLLGFRHDPHMFHQANLRNIDQPSVTIGSKTGRLSILQQWVENVLAKYTSLVSWPVQSMRMDDLAVLYRDRLARETCSISTSF…	468	Eukaryota; Fungi; Chytridiomycota; Monoblepharidomycetes; Monoblepharidales; Gonapodyaceae; Gonapodya	Unknown		ATCC:MYA-4800	taxon:1344416				JEL478
OUM70288	0.346	OUM70288.1	266.544	Piromyces sp. E2		hypothetical protein PIROE2DRAFT_37562, partial [Piromyces sp. E2]	1.02e-80	0.55	487	2	486	483	0.5993	804	322	AAAITTYPNGREKMHFYFGFGEWSVTSLVLNHLWLSWGTHSLYNGFRRVYFTPHIDDVFLSTELVDVKHNKEYSKYSEEFRTTPKDYQKIAQFQKDILKDMPDGSFYRVELAFNGNGMLINVDYDLALEVDGERYVDIEYVKEPGTGEKRWPKENYQFSKAQLDAFKKDNLFKYFANNSTAQKEFFWSSHTFSHENLDNAHRSDVDNEIRLNIQVAEMLGLTDKEWWSGHAIITPQISGIHNKDALEIFEKYGITSATGDLSREALCNSENPYLPFYTTEESSNYAGFPVIPRTPTEIYYFCSSREEDAWMFNQMYYKTYYKTKLTWDQIADSEANRTLLLMLKLRHEAHQFHQANLRAYAKVGNYGESLLEDWTRAVVGAYTKYVDWPLISIKIDRQA…	576	Eukaryota; Fungi; Chytridiomycota; Neocallimastigomycetes; Neocallimastigales; Neocallimastigaceae; Piromyces	Unknown			taxon:73868				E2
KXS15716	0.343	KXS15716.1	338.576	Gonapodya prolifera JEL478		hypothetical protein M427DRAFT_134956 [Gonapodya prolifera JEL478]	3.24e-104	0.658	910	292	658	619	0.8164	792	135	MRSLTPPRTLPSLSLFSLALLFLALAQSPATAAPLRERQTQTPTQWCNTQQATYGPVYPESSGGSWGKLTDTATRNTWTSYDCDSLLDSDSVICPNLVSAYGLTVVNKKVTSWGTMPSYTVVWKYWNNTECTDFLPASTTTRRITTTTLLAAATTTAKPATSTTALAATTTKAVTSTTAGLATPTTTATVQAASTTPAAKTSTTTRAAVTTTVAGQSTTSTVTKATTTTTATQTKTQSTTVVTTTKASTTLTSTTIRSTTASTSTTVRTTTTSTSTTVRTTTTLKQTTTALPSAKTFSLGHRVMIITVSGGAYEAAAILGLRSYGIPYDVFVGAPGAVVDGNGAPKYSLIVFTTQAAINALSAGQANTLTTYETTYSIRRVVLGGAPTSADGTSGTGSG…	928	Eukaryota; Fungi; Chytridiomycota; Monoblepharidomycetes; Monoblepharidales; Gonapodyaceae; Gonapodya	Unknown		ATCC:MYA-4800	taxon:1344416				JEL478
OUM58234	0.337	OUM58234.1	274.633	Piromyces sp. E2		hypothetical protein PIROE2DRAFT_21945, partial [Piromyces sp. E2]	6.97e-85	0.545	470	1	475	470	0.5893	791	317	SKGAVAATITTYPNGREKLSFYFGFGSWSQSSIILNHLWLVWGTRNIFNGFRRVYFSAHIDDVFLSTDLIDMEKGLVENEKGLAFRTSAKDYDGIVKFQNNIMKQMPAGSFFRVELAFNGNGILIQADPESAVEVDGERYVDLEFVKTPGTGDHRWPVENYQLKFSDSFYQKDELFKYFANNDAHQKEFFWSSHTFSHENLDNASREDVDNEIRVNIEMAKKLGVFGKDWWSEHAIITPQISGLHNKDALEIFRKYGITAGTGDLSRPAITNLENPYLPFYTTLESSNLEGFPIIPRTPTEIYYMCTNKPENTWMYNHIYKSYFGKDSTWEEISDRESKRTLLLMTKLRHEAHQFHQANLRNEDIGKSLLEEWVTPIVNLYNQYVEWPLISLKIDDIMQ…	470	Eukaryota; Fungi; Chytridiomycota; Neocallimastigomycetes; Neocallimastigales; Neocallimastigaceae; Piromyces	Unknown			taxon:73868				E2
OUM56435	0.335	OUM56435.1	278.87	Piromyces sp. E2		hypothetical protein PIROE2DRAFT_25781, partial [Piromyces sp. E2]	7.14e-86	0.579	529	1	530	529	0.6576	804	275	FDEARVKITAPLDVNGIYHTRVSIENTNTTKPFLYYEDNGKKSDVAATITTYPNGREKMSFFFGFGSWSQSSIILGHLWLTWGTHSLFNGFRRVYFTPHIDDIFLSTELVDVKNNEVYTESSEEFRTKPHDYEKIIQFQKDVLKIMPEGSFYRVELAFNGNGMLLNVDYDYALEVDGERYVDLEFVKEPGTGDKRWPKENYKFSQKQLTNFQKDDLYKYFANNVTAQQEFFWSSHTFSHENLDNASRSDVDNEIRLNIEVADMLGLRKKEYWSGGAIITPQISGLHNKDALEIFQQYGIFSATGDLSRPAICNTENPYLPYYTTLESSNLEGFPVVPRTPTEIYYFCSNRTENTWMYNQIYHSFFGKDSTWDEIAERESKRTLLLMTKLRHEAHQFHQA…	529	Eukaryota; Fungi; Chytridiomycota; Neocallimastigomycetes; Neocallimastigales; Neocallimastigaceae; Piromyces	Unknown			taxon:73868				E2
KXS13981	0.331	KXS13981.1	329.331	Gonapodya prolifera JEL478		hypothetical protein M427DRAFT_70895 [Gonapodya prolifera JEL478]	9.37e-102	0.653	692	34	659	649	0.8052	792	144	MSGVFSFWRPRVLAAAFFFAAAFIAAARAQATFTVTNRILLLTTAGGGEDAPLSTFSAYELQYDLLVIPSTGFAGDLPLLDSNGKPKYSLIVLTSGQLQASVNGLWQSLLTTSQWAYLEAYERTYGVRRVTLNDTPLPSDGTIVSNTVVFGTGDVQPVSFNATYAALAGVKSTASISNSGLYHYPAAVYSPQPTNIASVVPVAYFAPSGTNYPAQTIAAVHVTYTDGREVMRWYTSFGWWSPCSLLIDHVWLAWGTRGLLSGWRRTLFLAQVDDLFLTTEITPTATTATYNYRVSVADFNGIISWQNDFNSRLPAGSAFKLEHAFNGNGILERNGPDANWIDIDTESHVPVEFIKPAGAAADVRWPATFSTAWSSSALATADPLYSYLISGGIAAGNFF…	811	Eukaryota; Fungi; Chytridiomycota; Monoblepharidomycetes; Monoblepharidales; Gonapodyaceae; Gonapodya	Unknown		ATCC:MYA-4800	taxon:1344416				JEL478
KXS13980	0.329	KXS13980.1	327.02	Gonapodya prolifera JEL478		hypothetical protein M427DRAFT_136073 [Gonapodya prolifera JEL478]	8.62e-101	0.659	703	33	671	660	0.8189	806	147	MLPRAPALLALVTLVLSGLANLILAQSTFTATNRILLLTTPGGGEDAPLTTFASYELQYDLLVVPTTGLAGDLPLLDANGRPKYSLVVLTSGQLQASVNGVWQSLLTTSQWAYLEAYEAKYGVRRVTLNDTPLPADGTIVANTAVFGTSAVQPISFNASYASLARVNPGASISNPGLYHYPATAYTPMPADIASVVPVAYFASAGTDYPTQTWAAVHVTYVNGREVMRFYTSFGFWSPCSLLLDHVWLAWGTRGLISGWRKTLYLAQVDDLFLTTEITPTQTTVTYNYRVSVADIQGIVAWQTSLNSRLPAGSAFKLELPFNGNGILERNGPDANWIDIDTESHVPVEFIKPAGAAADVRWPATFSTAWSSSALAAADPLYNYFITGGITAGNFFFTSH…	824	Eukaryota; Fungi; Chytridiomycota; Monoblepharidomycetes; Monoblepharidales; Gonapodyaceae; Gonapodya	Unknown		ATCC:MYA-4800	taxon:1344416				JEL478
OUM60468	0.328	OUM60468.1	322.398	Piromyces sp. E2		hypothetical protein PIROE2DRAFT_46235, partial [Piromyces sp. E2]	2.49e-101	0.614	604	20	586	585	0.727	802	217	MIVLTSGKLTLLDESFNWVSVLNDQQWAYLDQYEIDNNIRRITLSDSPDPVLGVSIYDQNNWGNDKTQSMIKADNAIADEMFSGAGIKFNAALDTLGLYHTPVSIAGATVEAKPILYFKKDSTYPEDTIAALYMKLPDGRERLSFYFGFGDWSLNCIILNHIWINWGTRGIYNGFRRVYFTAHIDDVFLATELVDPKNNIIEGETQFRTTTKDFDNIKKYQKEIVKKMNPGSTYQVELAFNGNGVLIEADYDKSLQVFGERLVDLEFKKEPGQGTKNWPEENYQFKFSESLLKQDKLYTYFQNKANREEFYWSSHTFTHENLDNASRSDVDNEIRVNIEMAKRFGLVNEDGTSEKWWSGGSIITPQISGLRNRDAIEIFNQYGIHSGTGDLSRPTLCNL…	604	Eukaryota; Fungi; Chytridiomycota; Neocallimastigomycetes; Neocallimastigales; Neocallimastigaceae; Piromyces	Unknown			taxon:73868				E2
ORX46921	0.327	ORX46921.1	302.753	Piromyces finnis		hypothetical protein BCR36DRAFT_296583 [Piromyces finnis]	2.52e-93	0.631	619	9	614	611	0.7618	791	178	MYAFNENNIPKSNLTLVNSDGEPLYNLIIVNGGSLSYENSETHAWVSYLTSAQWAYIEEYEAKYHVRRVSIDSEINIYNYIDLYDQNDWGKSVPEQKLIPADNDVTKKIFEDTRVKFTAPLDVNNIYHTRIKITDESIVKPFLYYDDNGSKGAVAATISTFPDGREKMSFYFGFGSWSQSSIILNHLWLVWGTRNIFNGFRRVYFSAHIDDVFLSTDLIDMKKGLVENEEGLAFRTSSKDYDGIVKFQNDIMKKMPDGSFFRVELAFNGNGIIIQADPESAVEVDGERYVDLEFVKTPGTGDKRWPKENYQLNFSDSFYQKDPLFKYFANNDAHQKEFFWSSHTFSHENLDNASRSDVDNEIRVNIELAKKLGVVGKEWWSEHAIITPQISGLHNKDAL…	659	Eukaryota; Fungi; Chytridiomycota; Neocallimastigomycetes; Neocallimastigales; Neocallimastigaceae; Piromyces				taxon:1754191				finn
ORX46923	0.327	ORX46923.1	309.686	Piromyces finnis		hypothetical protein BCR36DRAFT_585031 [Piromyces finnis]	2.48e-93	0.653	678	25	654	649	0.8052	792	144	MARLNNLLKGFAMSVFVTMAACKQSINMKTLVLSTANSENEAITLNLNSYGIPFDIIEFSSLNTLTGNLTLYNEDKEPKYNLIVVNGGYLSYENNGTWVSALNAEQWSYLEEYEAKNSVRRVVISEDISYNKEIKLQDQNNWGETKVHQDLIVDTSDEIKNIFKDARVKMTLPLDVNGIYHNRVEIVNTNTTKPFLYYNDNGEKGAIAATISTFPDGREKMSFFFGFGSWSQSSIMIGHLWLTWGTRSLFNGFRRVYFTPHIDDVFLSTELVDLKNNEVFTEESEIFRTTTLDYQKIAQFQKDVLEIMPEGSFYRVELAFNGNGLLLNVDYDEALEVDGERYVDLEFVKEPGTGDKRWPKENYKFSSKQLSTFQKDDLYQYFANNVTAQKEFFWSSHTF…	956	Eukaryota; Fungi; Chytridiomycota; Neocallimastigomycetes; Neocallimastigales; Neocallimastigaceae; Piromyces				taxon:1754191				finn
OUM62722	0.325	OUM62722.1	258.07	Piromyces sp. E2		hypothetical protein PIROE2DRAFT_31611, partial [Piromyces sp. E2]	3.05e-78	0.571	512	1	517	512	0.6414	791	275	FDEARVKITAPLNVNGIYHTRVKIVDDNIKPFLYYSDNGKKGAVAATISKYPNGREKMSFFFGLGSWSQSSVIINHLWLTWGTRSLFNGFRRVYFTPHIDDVFLGTELVDPKTNSMEGEEVFRTTAFDFQKIAQFQKDVLTIMPEGSFYRVELAFNGNGILINGDYDHSIQVDAERYVDLEFVMKPGTGEKRWPKENYQFTLANLAAFEKDDLYKYFYHNETAQKEFFWSSHTFTHENLDNVSRSDVDNEIRLNIELAKKLGIHNKDYWSGGTIITPQISGLHSKDALEVFRKYGITSATGDLSRPAICNTNNPYLPFLTTMESSNLEGFPVIPRTPTEVYYFCSTKAENTWMYNQLYHEFFGKDSTFEEILQRESERTLLLMTKLRHEAHQFHQANLR…	512	Eukaryota; Fungi; Chytridiomycota; Neocallimastigomycetes; Neocallimastigales; Neocallimastigaceae; Piromyces	Unknown			taxon:73868				E2
ORY10696	0.323	ORY10696.1	305.449	Neocallimastix californiae		hypothetical protein LY90DRAFT_708870 [Neocallimastix californiae]	1.68e-90	0.658	688	25	664	658	0.8164	801	144	MVRLNCMLKGLGMVMLATMAACKKSITLKTLVLSTFSGESESIIGNLNSYGIPFDYIEFSPSNQLKGNLTLYDENNEPKYNLVVINGGYLSYETNNTWVSALNKEQWAYLEEYEAKNSVRRVVLSEDISYNPEIKLQDQNNWGETKDKQDLIVADDDEIKNIFKEARVKITAPLDVNGIYHSRVKIVNTNTTLPFLYYSDDGEKSAVAATITKYEDGREKMSFYFGFGSWSQSSIMLGHLWLTWGTRSLFNGFRRVYFTPHIDDVFLSTELVDVKHNVEYSKYSEEFRTKPEDYQKIAQFQKDVLDIMPEGSFYRVELAFNGNGLLLSVDYDQALEVDGERYVDLEFVKEPGTGDKRWPKENYQFTKGNLSTFEKDDLYKYFAHNETAQREFFWSSHTF…	1157	Eukaryota; Fungi; Chytridiomycota; Neocallimastigomycetes; Neocallimastigales; Neocallimastigaceae; Neocallimastix				taxon:1754190				G1
KXS20741	0.321	KXS20741.1	321.627	Gonapodya prolifera JEL478		hypothetical protein M427DRAFT_343902 [Gonapodya prolifera JEL478]	1.58e-98	0.658	703	35	669	657	0.8151	806	150	MPGMPRMAAIRLLLLLLATSAVSAAITTRVGHRALVLTNDNGGQDAPEATFNGYEIPWDTISIPQSGYAGNIPLLDSTGAPKYSVIVFTSTSLVYYNSASGLYESALTASQWSYIESYERTYSVRRVVLNDYPTPTEGTTVLGGTSEVQNIAIAPAFAALANMKSTGKLDTTGLYHYPASLYTPLPANIANVTTCATLDPSASFTSTSVVCVVVRYTDGREVMRFFTSFGWWSSTSLWLDHMWLAWGMRGLLPGWRRTIMLGQVDDLFLTTEITPTNSKQTYNFRVSYADLQTLATWQTNLNSRLPTGSTFKLEFAFNGNGILEQIANTNPTWFIDIDTERYVDVEFIKPAGATGEVRWPKTYSTVWTAAALRGDKLFNSLTTQVTSPSISSGTFTWTS…	856	Eukaryota; Fungi; Chytridiomycota; Monoblepharidomycetes; Monoblepharidales; Gonapodyaceae; Gonapodya	Unknown		ATCC:MYA-4800	taxon:1344416				JEL478
ORX41339	0.32	ORX41339.1	302.753	Anaeromyces robustus		hypothetical protein BCR32DRAFT_227310 [Anaeromyces robustus]	9.82e-92	0.645	688	46	643	636	0.7891	801	166	MVYFTKLFKTLGVSMLASMAAAKQTITMKALVLTTDIDNGFISLNFQSYGIPYDMIKFSKSNIPKGNLTLYDSNNNPKYNLVVVHGGHLSFEDNNGLWVSALSSEQWAYLEEYEAKNGIRRVVIEEDVSSNPQIALENEGKWGTTKDNQPLIVESSSEIKKVFNDARMKTTAPINVNGIYHTRVKIVNSEIAKPFLYYSDSGKKGAVAGIISKYPDGREKMSFFFGFGDWSQSSLFLNHLWLTWGTHSLFNGFRRVYFTPHIDDVFLSTELVDVKHNQAYSKYSEDFRTVPNDYEKIARFQKDVLKIMPKGSFYRVELAFNGNGMLLNVDYDHALEVDGERYVDLEFVKEPGKGEKRWPKENYKFTSTQLKNFKKDNLFSHFANNATAQKEFFWSSHTF…	835	Eukaryota; Fungi; Chytridiomycota; Neocallimastigomycetes; Neocallimastigales; Neocallimastigaceae; Anaeromyces				taxon:1754192				S4
ORY10697	0.32	ORY10697.1	297.745	Neocallimastix californiae		hypothetical protein LY90DRAFT_708871 [Neocallimastix californiae]	2.82e-90	0.646	674	46	639	629	0.7928	804	166	MLTALFSTIFLLGSALLSSATSINMKALILTTEEYIQYDDIIKLTFQSYGIPYDIYAFNGSNIPSGNLTLTSADGEPLYNLVVVNGGNLSYEIWAFIEEYEAKYGVRRVSIDSEINIYNYIDLYKENEWGSSIPEQKLIPADNDITKKIFEDTRVKITAPLDVNNIYHTRIKITNESLVKPFLYYNENGSKGAVAATITTYPNGREKMSFYFGFGSWSQSSVILSHLWLVWGTRNIFNGFRRVYFTAHIDDVFLSTDLIDMKKNLVENTKGLAFRTSPKDYDGIINFQNSIKKKMPEGSEFKVELAFNGNGILIQADPESAVEVDGERYVELEFVKTPGTGDKRWPVENYQLNFAESLYQKDPLYKYFKNNDAKQKEFYWSSHTFSHENLDNASRSDVD…	776	Eukaryota; Fungi; Chytridiomycota; Neocallimastigomycetes; Neocallimastigales; Neocallimastigaceae; Neocallimastix				taxon:1754190				G1
ORX76254	0.317	ORX76254.1	323.553	Anaeromyces robustus		hypothetical protein BCR32DRAFT_271403 [Anaeromyces robustus]	1.56e-98	0.656	680	27	654	654	0.8114	802	149	MNFKFFICLIILFGYTIANEIGLRTLILSVQGDGNADSVKLSLDSYGIKYDHVELKLKELEGNLTLYDENKNPKYNMVVITSGKLTLLDENNKWTSVLNEQQWAYLDQYEIDNSIRRITISDTPDASLGISIYNEVIWGTDKIQTLIKADNEIATSMFANAGIKSTAYLDTLGLYHTPINITNALVEAIPVLYFEKNEEFTENTVGALYMKLPDGRERLSFYFGFGDWSLNCIVLNHIWINWGTRGIYNGFRRVYFTAHIDDVFLATELVDPKKNLIEGTEVFRTTPEDFENIKKYQKEIVKKMNPGSVYQVELAFNGNGILIEADYDKSLKVDGERYVDLEFKKEPGTGVTNWPEANYQFNFSESLLNQDRLYPYFKNKTNRADFYWSSHTFTHENLD…	941	Eukaryota; Fungi; Chytridiomycota; Neocallimastigomycetes; Neocallimastigales; Neocallimastigaceae; Anaeromyces				taxon:1754192				S4
KXS21872	0.317	KXS21872.1	308.916	Gonapodya prolifera JEL478		hypothetical protein M427DRAFT_280755 [Gonapodya prolifera JEL478]	3.43e-92	0.658	699	36	664	657	0.8151	806	150	MQTISRLGARLLLLLGLVAASKVAAAVTSRLSHRALILTNDNGGQDAPEQTFAGYEIPWDTLSIPQTGYSGNLPLFNTDGSPKYSLIVLTSTSLQYLNSSSGLYVSPLTTSQWSYLESYELTYSVRRVVLNDFPTSSEGTVSLGGTSEVQNVAVVADFANLAHMKSTGKLDTTGLYHYPANIYSPLPSNIANVTQCATLDPSASFPSTTTACVVVRYNNGREAMRFFLSFGWWSSTSLWLDHMWLAWGMRQLLPGWRRTIMLGQVDDLFLTTETTPTQTTASYDYRLTYADLQAVEAWMADLNTRLPTGSSFKLELCFNGDGVLEQIADTTDYYINVDTERYVDLEFIKPAGAKGEVRWPATFDTAWAVADLKGDALYKSLVEGGIASGNFYWTSHTFT…	1085	Eukaryota; Fungi; Chytridiomycota; Monoblepharidomycetes; Monoblepharidales; Gonapodyaceae; Gonapodya	Unknown		ATCC:MYA-4800	taxon:1344416				JEL478
ORX45411	0.316	ORX45411.1	285.034	Piromyces finnis		hypothetical protein BCR36DRAFT_358378 [Piromyces finnis]	1.22e-85	0.657	693	31	663	656	0.8139	805	150	MVRILNIFKIVGMSICLTAVAAKEAIQMKALVLSTTTFDADYITHNFQSYGIPYDIINFSKANDLEGNLSLYDKNNEPKYNLIVVNGGSLAFEVNKLYISALTESQWAYLEDYEAKNGVRRVVIEEEIYEDDTEIAIENPNKWGSTIADQPLIVDDSSFTEQIFNDAGIKTTAPLDINDIYHTRVKIINPVNTKPLLYYSDKGAKGAVAAAVTTYPNGREKMHFYFGFGEWTVTSLVLNHLWLSWGTRSLYNGFRRVYFTPHIDDVFLSTELVDVKNNLEYSKYSEEFRTSKYDFEKIAKFQKDILKDMPEGSFFRSELAFNGNGMLISADYDQALEIDGERYVDIEYVKEPGTGDKRWPKANYQFSETQLNTFKKDSLFKYFANNSTAQKEFFWSSHT…	778	Eukaryota; Fungi; Chytridiomycota; Neocallimastigomycetes; Neocallimastigales; Neocallimastigaceae; Piromyces				taxon:1754191				finn
ORY68092	0.315	ORY68092.1	286.574	Neocallimastix californiae		hypothetical protein LY90DRAFT_405488 [Neocallimastix californiae]	4.58e-86	0.647	652	5	648	640	0.794	805	166	MIKSLQSYSIEYDYLEYNVEHPLVGNLPLYTEDNQPKYYGIVLGNGSLSVYFEEEDDWGSILSEKQWSYLREYQRKYGIRIVALDDGPDEEYGTEIADSKFWGIESVQQMKIADNDMARAIFKEAGIKETAEIDTTSLYHVPVKIISKDAIPIMTFQPNSEFKKESVAVAYYKDKYGCERLSFFIGFGDWSLNSVMLNHLWISWITRSLYAGERHVTFTPHIDDVFLSTGRINYETGELEGSKNAYRSTVEDFEDLKKWQDSIVDELPEGSFIRCEVAFNGNGIVSTIDPSKALEVDGERYCDIEYIKEPGTGKDRWPSFNWTLPYDSKYLRKDDLFAYFEKEENNKNFFFSSHTFTHENLDEATTSDVDNEIRNNIEIAKLLGIHGKSNWSGKSIITP…	787	Eukaryota; Fungi; Chytridiomycota; Neocallimastigomycetes; Neocallimastigales; Neocallimastigaceae; Neocallimastix				taxon:1754190				G1
OUM68759	0.314	OUM68759.1	277.33	Piromyces sp. E2		Non-catalytic module family DOC2 [Piromyces sp. E2]	3.88e-82	0.647	676	32	645	640	0.794	789	150	MAFLLSKIFKTIAVVFTLTMVSCKKTINMKALVLTTEQGDTTDIVTNFKSYGIPYDVIEFKPSEPFTGKLDLYDENNDPKYNFIVVNGGDLIYEVNGSWISALTRSQWADLEDYEAKNGVRRVIISDDVSFKTDVTVEDVNNWGETLPEQPLMADTSDEVKKIFNDAGVKITAPLDVNYIYHTRVKILDPSTTKPLLYYVDDGKQGAVAATIAKYKDGREVMSFFFGFGTWQQSCLIMNHIWLTWGTHNLYNGFRRVYFTPHIDDVFLDTELVNPRKGITWGGDVFRTSQIDFEKIVQFQKDILKDMPEGSFYRAELAFNGNGILIIGDYAQALDVDTSRTHEDDLEWVMPRGEGEKRWPQENYQFTPAQIAAFENDPVFRYISHNDTIQKEFFWSSHT…	866	Eukaryota; Fungi; Chytridiomycota; Neocallimastigomycetes; Neocallimastigales; Neocallimastigaceae; Piromyces	Unknown			taxon:73868				E2
ORX67002	0.314	ORX67002.1	302.753	Anaeromyces robustus		hypothetical protein BCR32DRAFT_272597 [Anaeromyces robustus]	1.23e-90	0.658	692	29	664	658	0.8164	801	144	MYIKMLNFNNLLKAFGLTMLFNMVACKQSITMKTLVLTTTQTESEAITVNLNSYGIPFDMIEFSATNTLTGNLTLYSDDKQPKYNLIVVNGGYLSYEVNSTWVSALSKEQWAYLEEYEAKNSVRRVVISEDISYNPEIALADQNNWGETLDKQDLIVETSDEVKSIFNEARVKITAPLDVNGIYHNRVKIVNTETTKPFLYYSDNGKQGPVAATITKYQNGREKMSFYFGFGSWSQSSIILNHLWLTWGTRSLFNGFRRVYFTPHIDDIFLSTELVDYKHNLAYSENSEIFRTKPSDFQKIAQFQKDVLDIMPEGSFYRVELAFNGNGILLNVDYDDALEIDGERYVDLEFVKEPGTGDHRWPKENYQFTESNIANFEKDELFKYFANNEEAQKDFFWS…	980	Eukaryota; Fungi; Chytridiomycota; Neocallimastigomycetes; Neocallimastigales; Neocallimastigaceae; Anaeromyces				taxon:1754192				S4
ORX45578	0.313	ORX45578.1	326.635	Piromyces finnis		hypothetical protein BCR36DRAFT_585603 [Piromyces finnis]	3.26e-99	0.653	672	23	650	649	0.8052	794	146	MNYIYTIFFLFIASLSFAEELGLKTLILSTKDSTEVDAIKLSLNSYGIRYDHIELKLKELTGNLTLYDENNNPKYNMIVLSSGKLTLLDESFNWVSVLNDEQWAYLDQYERDNSIRRITLSDSPDPVLGISIYDQNRWGTDKTQSMIKADNSIADEMFTNAGIKYDAALDTLGLYHTPISIINATVETKPILYFQKDDIYTEDTIAALYMKLPDGRERLSFYFGFGDWSLNSIILNHIWINWGTRGIYNGFRRVYFTAHIDDVFLATELVDPKNNLVEGEEVFRTTPEDFENIKKYQKEIVQKMNPGSVFQVELAFNGNGILIEADYDQSLQVFGERLVDLEFKKEPGQGTYNWPVQNYQFNFSESFLKQDPLYTYFQDKKNREPFYWSSHTFTHENLD…	1008	Eukaryota; Fungi; Chytridiomycota; Neocallimastigomycetes; Neocallimastigales; Neocallimastigaceae; Piromyces				taxon:1754191				finn
ORX42189	0.313	ORX42189.1	295.434	Piromyces finnis		hypothetical protein BCR36DRAFT_587375 [Piromyces finnis]	1.45e-87	0.654	673	17	657	652	0.8089	801	150	MAMTIVACKQAIPMKTLVLTTHQIESDSITHNLQSYGIPYDIVEFTPTKLLEGNLTLYEENEPKYNLVVINGGDLILEIDNIWKSALTTEQWAYLEEYESKYSVRRVVLSEDVPYNSEVELNDPNNWGESLDDQPLLVEKSDEIKGIFDDARIKINAPLNVDGIYHTRVKIVNTDTTTPFLYYSDNGKEGPVAAIITKYENGREKMSFFFGFGSWSQSSVILNHLWLTWGTRSLFNGFRRVYFTPHIDDVFLSTELVDPINNEIYPEDGDVFRTKAIDFQKIVQFQKDVLDVMPKGSFYRAELAFNGNGLLIEADYDLSIQIDTERYCDLEYVMEPGKGESRWPKENYKLSSAQNKVIEKDDLYKFFYHNETIQKEFFWSSHTFTHENLDNVSRSDVDN…	1048	Eukaryota; Fungi; Chytridiomycota; Neocallimastigomycetes; Neocallimastigales; Neocallimastigaceae; Piromyces				taxon:1754191				finn
ORX75480	0.312	ORX75480.1	300.442	Anaeromyces robustus		hypothetical protein BCR32DRAFT_210269 [Anaeromyces robustus]	5.13e-91	0.645	660	22	639	636	0.7891	801	166	MKALVLTTEKYIQYDDIVKLTLQAYGVPFDIYAFNDNNIPKSNLTLTNSEGDPLYNLIIVNGGSLSHEDPSTHAWVSYLTSQQWAYIEEYEAKYSVRRISIDSEINVYNYIDLYDQSEWGKSVAEQSLIPADNAETKQIFSDTRVKITAPLDVNNIYHTRIKITDESLVKPFLYYDENGSKGAVAATITNYPDGREKMSFYFGFGSWSQSSIILSHLWLVWGTRNIFNGFRRVYFTAHIDDVFLSTDLIDMEKGLVENEKGLAFRTSTKDYQGIVKFQNEITSKMPQGSFFRVELAFNGNGILIQADPESAVEVDGERYVDLEFVKEPGTGDKRWPVENYQLNFAESLYNKDPLYKYFKNNDSTQKEFFWSSHTFSHENLDNASRTDVDNEIRVNIEMA…	810	Eukaryota; Fungi; Chytridiomycota; Neocallimastigomycetes; Neocallimastigales; Neocallimastigaceae; Anaeromyces				taxon:1754192				S4
ORX52950	0.31	ORX52950.1	307.375	Piromyces finnis		hypothetical protein BCR36DRAFT_349621 [Piromyces finnis]	1.28e-93	0.665	691	21	671	669	0.83	805	137	MNFINKSILLTFITFIVGCLATEVQLGMKLLVLSTSFPDSIIKSLQSYSIEYDYLEYNYKNPLKGDLPLYTEDNQPKYYGVVLGNGDLTVYFEDTGLWNSILTSKQWDYLYEYQKKYGVRIVALDDTPSINFGTSIFDPSIWGVSSTQEMVMADNDVAKSIFNEAGVKSTATLDTRGLYHVPGKIENDKIATPIITLKPNEEIKEESVVAAYIKNDDGERLSFYIAFGDWSINSVMLNHLWISWVTRSLYAGERRVTFTPHIDDVFLSTGLLNYETNELESTYNSYRSTVEDFEILKNWQETVVNKLPEGSSIKCEIAFNGNGVLAVINPAIALQVDGERYCDIEYVKVPGKGVSRWPEGNYTLSYDKEFLENDSLFAYFDKEENSKNFFWSSHTFTHE…	816	Eukaryota; Fungi; Chytridiomycota; Neocallimastigomycetes; Neocallimastigales; Neocallimastigaceae; Piromyces				taxon:1754191				finn
OUM68760	0.309	OUM68760.1	281.182	Piromyces sp. E2		Non-catalytic module family DOC2 [Piromyces sp. E2]	4.56e-84	0.656	659	4	656	655	0.8127	804	150	MKALVLTTKDYDCSSITLNFNSYGIPYDLMTFTASKPFTGTISLYDNKNQPKYNLIVINGGNLVYENASKQWVSALSADQWSVIEDYEAKNSVRRVIISDEVSSRSDIELEVSNKWGVTKDKQPLISDTSADIKKIFQNAGVKINAPLDINGIYHTRVKITNTKTTKPMLYYDDNGKRGAVAATVAKYDNGREVMSFFFELGSWHQSSAIMNHLWLNWGTRSLYNGFRRVYFTPHIDDVFLSTELVDPAKDTYEGSEVSRTTPFDMQKIAQFQKDILKDMPEGSFFRSELAFNGNGAIISGNPEAAVEVDGERYVDIEFVKKPGTGEKRWEKPNYKLSQKQLNAINKDPLFKYFNHNETAQKEFFWSSHTFTHENLDNASRTDVDNEIRLNIEFAELLG…	792	Eukaryota; Fungi; Chytridiomycota; Neocallimastigomycetes; Neocallimastigales; Neocallimastigaceae; Piromyces	Unknown			taxon:73868				E2
XP_013900482	0.308	XP_013900482.1	239.965	Monoraphidium neglectum		hypothetical protein MNEG_6501 [Monoraphidium neglectum]	1.06e-69	0.628	665	27	639	610	0.7568	755	146	MKPSNTLCMLLALLLAVGAVRAIVVQLEVLVLTAPGFSGIGFMTEVMRGYGVPFTVVPVSPSASLDLTDLLWAPDGSARFAGLVMYPNLEATGYLTQAQVEVLWDFQRQTGARSVKFGAWPTNVGLDPDTLSCGSSEVPMTFTPDAPIGASGVNPAANLSSVGLWRCPGKAAPLTTCSMWASDFADAGLHPACTPTPILQFAPQQPDAAPQVAGALIKYQDGRESLAFVFDCSSYSTTCLLLGHMSLGWMLQGLVPGERRALLTVQLDDFLLATYFDSQSPAGNETSYRTTLSDLNAHMTWQQDLKTRLPDGSDFRLELPLNGGGVIGAKAGAAPQPVGNALNVDDRSCIDMPAYKDLGCYCWNVGTLACPADAPEWCRNCTKTAVNFSSQWQDPDFQL…	710	Eukaryota; Viridiplantae; Chlorophyta; Chlorophyceae; Sphaeropleales; Selenastraceae; Monoraphidium	Unknown	Germany: Koethen		taxon:145388			basin in greenhouse	SAG 48.87
ORY85215	0.307	ORY85215.1	280.411	Neocallimastix californiae		hypothetical protein LY90DRAFT_697060 [Neocallimastix californiae]	6.8e-85	0.637	646	22	625	624	0.7742	789	166	MRALVLTTEKYIEYDNLIKEIFQGYGIPYDILAFNKNNIPKGNLTLTSSSGDPLYNLIVVNGGNLSYENSSHLWVSYLSPSQWAYLEEYEAKYNIRRVSVDSEVKASKFIDLCDPNERGTTVTDQKLIPADNDITKKIFSDTRVKISAPLDINNVYHGRIKIIDETHVKPFLYYKENDKKGAVAATIINYPNGREEMNFYFGFGSWSQSSIILCHLWLVWGTRNIFNGFRRVYFTAHIDDVFLSTGTVDMKENLVINKKGISFRTSTKDYDGIIKFQNSITKKMPSGSEFRVELAFNGNGILSKADPKKDLSVDTERYVDIEYVKKPGTGDKRWPTENYKLDISSSELKNDPLFAYFRNNRSKQKEFFWSSHTFTHENLDNASRSDVDNEIRVNIEMAK…	666	Eukaryota; Fungi; Chytridiomycota; Neocallimastigomycetes; Neocallimastigales; Neocallimastigaceae; Neocallimastix				taxon:1754190				G1
OUM69206	0.307	OUM69206.1	291.197	Piromyces sp. E2		hypothetical protein PIROE2DRAFT_19724 [Piromyces sp. E2]	8.78e-88	0.649	639	8	643	632	0.7978	797	155	MQTLYITDGTANSIVQTMLNSYGIPFDAVTLPVDSTFLENENGALYNSIVIEGANSSNFPEALKTQIETYQKKYSVRVVYLNSEPDTSKGFAASTPVNTVDGISLTPEGITMAEELQMNGKDITFDIPTSSTDYAGTVTPSSHYLVSISDNSNLVEIMKYNNTEASCAGAIYKKDGISSMYLFIPYVDSIAAFYTSHIWINWSANGIVNGFRRIYLGVQVDDYFANNVINALLNEDRSYRTSIEDMKGISEWQKSIVNRMPKGSFYKTELAINSIPILVAAEHKQFEIRNWDLTPKEDAYIKPLNEIGDQRWSGNEDTDWDPEALRKDTLYDYFAKNPETQQDFFWLTHTFSHENLDYASKFDVENEIGLNIKMANTNYLDMYEKEWFSQNSIVCPEIS…	785	Eukaryota; Fungi; Chytridiomycota; Neocallimastigomycetes; Neocallimastigales; Neocallimastigaceae; Piromyces	Unknown			taxon:73868				E2
OUM63305	0.306	OUM63305.1	303.908	Piromyces sp. E2		hypothetical protein PIROE2DRAFT_24367, partial [Piromyces sp. E2]	5.03e-94	0.647	642	1	642	640	0.794	804	165	GLESYGIPYDAFLINNTDHILPGNLPLYDESGNPKYYLIIITSGKLSSLTADGVYASSLSDEQWASLDAYELTFKIRRITFSDTPEAATGTAIYDVTNWGNTYVQKIVGADNSIAYEIYKKAGIKRDAPIATNNNLYHTPVTITNPDIATPVFYFEACDEITERTVGAIYAKLEDGRERLSFFLPTASWSLDSIVLNHLWIHWGTRTIYNGIRRVTFSPHIDDVFTSTNCVSTENSYESGITLESEEFRISKDDIEDYIKFKKNIVKKMPAGSTFNVDLAFNGNGLLPQGDRLQVDGNRYVSLDYVKPMGTGMKNWPVENYTPNWTDEYLEQDELFKYFKAKKNRENFFWCSHTFTNENLDNASRSDVDNEIRVNLEIAKKLDLINEEWWSGRSIVTPQ…	642	Eukaryota; Fungi; Chytridiomycota; Neocallimastigomycetes; Neocallimastigales; Neocallimastigaceae; Piromyces	Unknown			taxon:73868				E2
OUM65893	0.306	OUM65893.1	286.96	Piromyces sp. E2		hypothetical protein PIROE2DRAFT_7054 [Piromyces sp. E2]	1.45e-85	0.65	663	21	644	643	0.799	801	158	MARLNKLFKAFGVVGMLMTMVAVTLTLNLNSYGIPYDLLEFTPTNMLKGNLTLYNENNEPKYNLVIINGGDLIFEVENLWVSALSVDQWAYLEEYEAKNGIRRVVISEDVSANREVELYDPNNWGESLDNQPLIVEESSEIQKIFNDARIKITAPLNVNGIYHTRVKIVDTAITTPFLYYSDHGKKGPVAATITKYSNGREKMSFFFGLGSWSQTSIIINHLWLTWGTRSLFNGFRRVYFTPHIDDVFLGTELINSKTDEVYRTTPSDYEKIAKFQKEVLKIMPEGSFYRVELAFNGNGILIYADYNEALKVDAERYVDLEYVMEPGTGDKRWPMENYQFTPSNIAAFKKDILFNYFNHNVTAQQEFFWSSHTFTHENLDNVCKSDVDNEIRLNIEMAE…	882	Eukaryota; Fungi; Chytridiomycota; Neocallimastigomycetes; Neocallimastigales; Neocallimastigaceae; Piromyces	Unknown			taxon:73868				E2
OUM68757	0.305	OUM68757.1	291.967	Piromyces sp. E2		hypothetical protein PIROE2DRAFT_38846 [Piromyces sp. E2]	2.92e-88	0.658	672	16	657	657	0.8151	792	136	MAIFSKIFKTVGIAIAVTVVSCTKITMKTLVLTTEGGEITSIKNNFNSYGIPFDVVVFSPKSPFTGNLNLYNKSNEPKYNLVIVNGSELTYQLKDGSWGSALSPSQWAFLEKFEAQYGIRRVVIGDDINNKSEVTLFDPSKWGEAVDNQQLEVENSAEVKEIFNQARIKITAPLNVNNIYHSKVKIVDTKNTKPFLHYKGKKGAVAATISKYDDGREVMRFFFGLGTWSQSSAVINHLWLTWGTRALFNGFRRVYFTPHIDDVLLGTELVSPQKDSTEGGPTFRMAPYDFQKIAEFQKNVLKIMPKGSFYRSELAINGNGILISGDYTKSISLDTERHHHEEWVKKPGTGDKRWPKPNYQFSNAQIKTFEKDPVYKYFYHNTTAQKEFFWSSHTFTHEN…	777	Eukaryota; Fungi; Chytridiomycota; Neocallimastigomycetes; Neocallimastigales; Neocallimastigaceae; Piromyces	Unknown			taxon:73868				E2
ORY78324	0.305	ORY78324.1	315.464	Neocallimastix californiae		hypothetical protein LY90DRAFT_450186 [Neocallimastix californiae]	3.28e-97	0.659	682	23	660	659	0.8176	804	146	MNFSWIIVLLSLISSVFAGELGLKTLILSTKGSTEAAAVKLSLDSYGIKYDHIELKLKELKGNLTLYDEHKNPKYNMIVLTSGKLTLLNENFQWTSVLSDEQWAYIDQYEVDNKIRRITLSDTPDPVLGISIYDPENWGSDSIQTMLKADNSIADEMFAIAGIKPTAKLDTLGLYHTPISIKDATVEVKPILYFEKDKIYPENTIAALYMKLKDGRERLSFYFGFGDWSLNCIILNHIWINWGSRGIYNGFRRVYFTAHIDDVFLATELVDPKHNLVEGTEVFRTTTKDFDNIKKYQKEIVQKMNPGSVFQVELAFNGNGILIEADYDKSLNVFGERLVELEFKKEPGTGTHNWPVQNYHFEFKDSFLNQDPLYPYFKQEANRAEFYWSSHTFTHENLD…	754	Eukaryota; Fungi; Chytridiomycota; Neocallimastigomycetes; Neocallimastigales; Neocallimastigaceae; Neocallimastix				taxon:1754190				G1
XP_013903644	0.303	XP_013903644.1	225.328	Monoraphidium neglectum		hypothetical protein MNEG_3331 [Monoraphidium neglectum]	3.71e-64	0.593	720	122	599	553	0.6861	768	216	MGFNYDCGVGPQCSTTAQLALNWMLVPRPFVPIPSPSPSPPPQPRPATLYLQHKTLVLTTPGFTNIDFLEAIFKGYGSPYDIVRWDVHSVSPPKPDLNALLYNADGSARYSSIFMHPNLEAMSLMNITEINILWQFQIRFGVRTVKVGAGNPELGYDYSGTCGGGAEAMLFTADAPPGISGVNVAAAQPNYNGIWRCPGKPTANGCPLQSVVGANPYNPNASATLPVNCTPTPMIKNAAGYTLATLIKYQDGRESMGFMHECAAWSSTCLLLGHMALSWVNQGFTAGERANLISVQTDDFFLSTDQDDTGTQYRVSPYDLQRHLQWLSDLKSGAVAGITLAPNSDLRIDLPFNGNGILENSTKLTEITVDGESCTTFPDYVALGCNCWATGYQACPTTA…	764	Eukaryota; Viridiplantae; Chlorophyta; Chlorophyceae; Sphaeropleales; Selenastraceae; Monoraphidium	Unknown	Germany: Koethen		taxon:145388			basin in greenhouse	SAG 48.87
XP_013904917	0.302	XP_013904917.1	214.927	Monoraphidium neglectum		hypothetical protein MNEG_2062 [Monoraphidium neglectum]	7.06e-61	0.557	664	121	544	495	0.6141	761	267	MAQSVVAYATLIVGCLALTAVPGASALVVKLNTLVLTVPGWNIDFLESTLLGYGAPYTVARYDKSNPLNLTQLLWAPDGSANFAGYIMYPNIEAMGHLNSTQVLTIWDYQNRTGSSADVTMKFTAAAPLGASGILPSAPLSSSGLYRCPGSGSAPPLATCSMWASDFAATGLHPPCQSTPVLMVGANVAGTLVKFGDGRESLAFMHDCAGWSTTCLVLGHVSLSWILQGLIPGERISLLTVHFDDFFLATEFDANLKVGSLTQYRATVPDLQAHLTWRSALAASRPGTSITYELPYNGNGVLEQVANTVKTTNVSPIDVDDRSCIDFPEYVTLGCSCWFIGMAACPATQPTFCRNCTKDWAKPLGSGVNRAAQSTKTNNATWNVADFSAGDPLANFIIT…	696	Eukaryota; Viridiplantae; Chlorophyta; Chlorophyceae; Sphaeropleales; Selenastraceae; Monoraphidium	Unknown	Germany: Koethen		taxon:145388			basin in greenhouse	SAG 48.87
KXS15723	0.302	KXS15723.1	305.449	Gonapodya prolifera JEL478		hypothetical protein M427DRAFT_32144 [Gonapodya prolifera JEL478]	6.59e-93	0.698	792	74	722	719	0.8958	792	71	MGLASLFQLLSGSRDPTPAGDPTPTSAWNVTPTTPNAHHDKLDPTTSPTGKHPLRRTWLSRQLSKTYILYAAIGAVLVSSIVAGLVIVIYRQASTSVSVSTAAPNATVDGVTNSSGGDTSPVWDEPTSLVGLPVGSPPVAPKTEVSISCSPMTPKRRTPTEKLIDMRVLVIAPLDKPIEQSATLALDALNIPYDVLVVPPDGVPRVDLVTPDGRAKYMAVVFASRIEYAYADGSGYRSAVTAEQMNQLAQYETTYSIRRVILSSLPSSTHGTSPARTTNATTTVPCNVTFNSVFVSPVGIRPAVLVESDTVTRTPALIVNAATTTPVAYFEPLLPLFPNRTIAAVVAALPSNRTELHVYFQSSTWSTLSLLFNHVWINWATRGIFQGRRRVVLDAQVDD…	812	Eukaryota; Fungi; Chytridiomycota; Monoblepharidomycetes; Monoblepharidales; Gonapodyaceae; Gonapodya	Unknown		ATCC:MYA-4800	taxon:1344416				JEL478
GBF97916	0.301	GBF97916.1	213.772	Raphidocelis subcapitata		hypothetical protein Rsub_10589 [Raphidocelis subcapitata]	3.47e-60	0.607	696	81	616	576	0.7146	741	166	MLHPRRLAAALLVAVLVVATAPPAVALNVGLNVLVLTTPGKPVPPKGREHPEIRPRTGGRAILGPGARRRFSNVDFFIDVVRGYGVPYTVVRWDAAASPRQNLTQLLWAPDGSARFGAYLMYPNLEAMGAMNRAEVEELWAFQHATAARSVKFAAWPTNVGYLPDVSACTSDDVPMRFTAAAPLGISGIKSSAVLGSEGMCPAIKASPLPACSMWAADFAGTGLHPGCTSTPVLDFDGGVYTAGVLVNYADGRESLAFTFDCASWTPSCLLLGHFSLTWMLRNILPGERQALLSPQMDDFFLSTKFDAGQYVGGRSQYRATVPDLRAHITAWRTDLLARLPAGSDIRLELPLSGNGVLDAAARNGAINQSLILNISDRSCLDLPDYVALGCDCWFIGTD…	748	Eukaryota; Viridiplantae; Chlorophyta; Chlorophyceae; Sphaeropleales; Selenastraceae; Raphidocelis			NIES:35	taxon:307507				NIES-35
ORY85210	0.301	ORY85210.1	282.722	Neocallimastix californiae		hypothetical protein LY90DRAFT_697057 [Neocallimastix californiae]	8.1e-83	0.658	684	25	660	658	0.8164	801	144	MARLTNLFKGFGMAMLATMVACKQSITMKTLVLSTYNSENEAIKLNLESYGIPFDVIQFSPSNPLTGNLTLYNEDNEPKYNLVVINGGYLSYEVNSQWVSALSSSQWAYLEEYEAKNGIRRVVISEDISTNPGVKLYDQNNWGESKEVQPVLPADNAEVKNIFKEARIKYTAPLDVSNIYHTRVSIVDTEKVIPFLYYVDDGEKTAVAATITKYENGREKMSFFFGFGSWSQSSIIYNHLWLTWGTHSLFNGFRRVYFTPHIDDVFLSTELVDVDHNQIYSQYSEEFRTSPEDYKNFAKFQKDVLKIMPEGSFFRVELAFNGNGFLGKNGLNVDGERYVDLEYVKEPGTGDKRWPKENYQLTKDNLASIEKDDLFNYFANNETTQKDFFWSSHTFSHEN…	1078	Eukaryota; Fungi; Chytridiomycota; Neocallimastigomycetes; Neocallimastigales; Neocallimastigaceae; Neocallimastix				taxon:1754190				G1
ORY79172	0.3	ORY79172.1	283.878	Neocallimastix californiae		hypothetical protein LY90DRAFT_398700 [Neocallimastix californiae]	3.99e-85	0.657	665	3	663	656	0.8139	804	149	MKLLVISTSKPSSIIKTLQSYSIEYDYLEYNYKNPLKGDLPLYDDDKQPKYYGVVLGNGALSVYFEDKDQWGSILSASQWDYLKDYQKKFGVRVVALDDNPEYQYGTAIFDPSIWGVSSVQKMKVADNDVAKSIYAEAGVKTTAELDTTGLYHVPVKIINENAIPVITFQPNEEVKEESVAAVYFKDQDGCERLTFYISFGDWSINSVMLNHLWLTWVTRSLYAGERHVTFTPHIDDVFISTGRINFETKELESATNSYRSTVEDFEDLKKWQDKIVDELPEGSLIRCELAFNGNGILSVIDPVGSLKVDGERYCDLEYIKTPGKGVDRWPEQNWTLPYDNEFLRNDSLFEYFEKEENSKNFFWSSHTFTHENLDEATISDVDNEIRNNIEMAQRLGIY…	794	Eukaryota; Fungi; Chytridiomycota; Neocallimastigomycetes; Neocallimastigales; Neocallimastigaceae; Neocallimastix				taxon:1754190				G1
OUM66707	0.299	OUM66707.1	297.745	Piromyces sp. E2		hypothetical protein PIROE2DRAFT_29580, partial [Piromyces sp. E2]	2.59e-91	0.648	670	15	656	642	0.7965	791	150	MTMAACKQNITMKTLVLTTHQIDSDVITLNLQSYGIPYDIVEVNPDNLLKGNLTLYDDNNEPKYNLVVVNGGDLVLEIDNMWKSALTTEQWAYLEEYESKFNIRRVVLSENMAYNPQFKLTDPNNWGETLENKPLIVEQSDEIKRIFDDARVKITAPLNVNNIYHTRVNIVNKNITTPFLYYSDDGKEGPVAAAITKYEDGREKMSFFFGLGTWSQSSIILNHLWLTWGTRSLFNGFRRVYFTPHVDDVFLATELVDPKNNEMYPEDGEVFRTKAIDFQKFAQFQKDVLEIMPKGSFYRVELAFNGNGLLIEANYDKSIQIDTERYVDLEFVMEPGKGEKRWPKENYKLSSSQISTIKKDDLYKFFNHNETIQKEFFWSSHTFTHENLDNVSRSDVDNE…	670	Eukaryota; Fungi; Chytridiomycota; Neocallimastigomycetes; Neocallimastigales; Neocallimastigaceae; Piromyces	Unknown			taxon:73868				E2
ORY60452	0.299	ORY60452.1	314.309	Neocallimastix californiae		hypothetical protein LY90DRAFT_668659 [Neocallimastix californiae]	2.95e-95	0.659	682	23	660	659	0.8176	804	146	MNYSFIILLLSLFSCVFAGELGLKTLILSTSGSTDAAAVKLSLNSYGIAYDHIELKLKELEGNLTLYDEHKNPKYNLIVLTSGKLTLLDENLQWTSVLSDEQWAYLDQYEIDNKIRRITISDSPDPVLGIAIFDQNNWGSDKTQTMIKADNTIADEMFALAGIKPTAYLDTLGLYHTPMTVANATIEVKPVLYFKKDSNYSEDTVAALYMKLNDGRERLSFYFGFGDWSLNCIILNHIWINWGTRGIYNGFRRVYFTAHIDDVFLATELVDPKRNLVEGDEVFRTTTKDFDNIMKYQKEIVQKMNPGSVYQVELAFNGNGLLIEADYDQSLQVFGERLVELEFIKEPGTGTTNWPVKNFKFEFPESLLNQDKLYPYFKNKTNRAEFYWSSHTFTHENLD…	928	Eukaryota; Fungi; Chytridiomycota; Neocallimastigomycetes; Neocallimastigales; Neocallimastigaceae; Neocallimastix				taxon:1754190				G1
OUM59546	0.298	OUM59546.1	194.512	Piromyces sp. E2		hypothetical protein PIROE2DRAFT_14879, partial [Piromyces sp. E2]	4.66e-54	0.504	633	219	415	410	0.5087	732	323	MVKLLLITALIAVFWSNVFALEMKLHTLYIHAKVDGKTATGTVGADQNSIVAMIMDGYGLNYDTVNIASDTFNLEEGNTALYNTIVIEGASQAQLTKIKAQVEPYQKKYNIRVVYLNCEPDVMLGFKQNSWNPVTTAAMRTAKLTKEGAELAHKYQLKGDDVIFKIENCVLRDPSIPGDCIAYHHQEVIYDQVPNVKITPLISYLDITNNQDIGSFGGALVDNNGLQEMHLWIPFIESHMSFFVSHIWIPWANYGMIDGYRRLFMEIQIDDYFTDNCFNSTDACEGKRSKPGVAHYRTSVQDMINLAQWHHDVSGRLPEGSQIKIELAINGFHILNEMQHKLITNMDWTDPPVVPYNHTKPLGEVVTHRWPEQFDDDWDDTILQNEDPLYKYFKDPNHQ…	645	Eukaryota; Fungi; Chytridiomycota; Neocallimastigomycetes; Neocallimastigales; Neocallimastigaceae; Piromyces	Unknown			taxon:73868				E2
ORY75586	0.298	ORY75586.1	276.559	Neocallimastix californiae		hypothetical protein LY90DRAFT_665879 [Neocallimastix californiae]	3.66e-82	0.646	660	33	639	628	0.7928	793	155	MFKRLNCLFLCLGIFISNAFAFQIRMQTLYITDGTVNSIIHTMLNSYGIPFDTATLPVASVTLENESGALYNSIVIEGATSVNFPVEIKTQIEDYQKKYSVRVAYLNSEPDTSKGFSAAAQAQNVVGAQLTTEGVKMAEKIQMKGNDVFFEIPNSSVDSVGTVTSVGHYEPTITDPSALEEFLKYNNTEAGCAGAIYKKDGVNSMYIFIPFVDSIAAFFTSHFWINWTSYGIINGFRRIYLGVQVDDYFADNVVNELLQENRSYRTTVDDMKGLAEWQNTLASRMPKGSFYKTELAMNSIPILVAAEHKQYEIRNWDLTPQEDAYIKPLNEVGDQRWSGNEDTDWDPEALRKDPLYEYFAKNPKTQEDFFWLTHTFSHENLDYASKFDVENEIGLNVKM…	823	Eukaryota; Fungi; Chytridiomycota; Neocallimastigomycetes; Neocallimastigales; Neocallimastigaceae; Neocallimastix				taxon:1754190				G1
OUM61651	0.298	OUM61651.1	296.59	Piromyces sp. E2		Non-catalytic module family DOC2 [Piromyces sp. E2]	1.43e-89	0.658	692	29	664	658	0.8164	805	148	MNFINKSIIFAFITFAIGCLAAEVQLGMKLLVLSTSRPDSVIKSLQSYSIEYDYLEYNYDNPLKGNLPLYTKDEQPKYYGVVLGNGALSVYFKNTGLWGSILTAAQWDYLYDYQKKYGVRIVALDDTPNTEYGTAIFDPSIWGVSSTQKISIANNDIAKSIFKEAGVKSTVTLDTQGLYHVPGKIDNDKIATPVLTLEPNEDLKKESVVVAYTKTEDGRERLSFYISFGDWSINSVMMNHLWISWITRSLYAGERRVTFTPHIDDVFISTGLLNYETNELESAENAYRSTVEDFEILRKWQDSVVEKLPEGSSVRCELAFNGNGVLAVIDPSIALGVDGERYCDIEYKKTPGKGTDRWPVKNYSIPYDKEFLENDSLFAYFAKEENSKNFFWSSHTFTH…	819	Eukaryota; Fungi; Chytridiomycota; Neocallimastigomycetes; Neocallimastigales; Neocallimastigaceae; Piromyces	Unknown			taxon:73868				E2
XP_013904753	0.297	XP_013904753.1	208.764	Monoraphidium neglectum		hypothetical protein MNEG_2222 [Monoraphidium neglectum]	1.5e-58	0.579	660	101	560	530	0.6576	754	225	MAPLWIFCCLYFALSSVSAVLVPLNVLVLSTPGFVSTDFLESVMQGYGVRYSVVRIDSAAPTRINYTELLWQPDGKTPRWGGLIMYPNVEAMGLLNRSDVDAVWAFQRQTGVRGVKFGAWPSNVGWNPDTTACTSSYSRMNISAAMPLGISGIKRTANLSAEGLYRCPALRSSPAVTSCNMWAADFTNPGIVMPCNVSSILDLSTTYVGGTLVNYQDGREVLAFMFDCGGWSTSCLALGHLAVTWLLQNAVPGVRQALLTVQTDDVFLTTDFDAGQPAGGKLFYRLSYADLAAHISWQNDMSNTLPAGSLFRADLPINGNGILEQTNTGTTAPVDINNEGCLDDPLYISLGCNCWYTGTASCPATLPDFCKSCTKDWAKPLGTGTSRVPQTAVGSSGNW…	724	Eukaryota; Viridiplantae; Chlorophyta; Chlorophyceae; Sphaeropleales; Selenastraceae; Monoraphidium	Unknown	Germany: Koethen		taxon:145388			basin in greenhouse	SAG 48.87
GBF97914	0.297	GBF97914.1	224.557	Raphidocelis subcapitata		hypothetical protein Rsub_10587 [Raphidocelis subcapitata]	6.98e-64	0.609	703	82	622	579	0.7184	741	163	MITSPPARRAAAALLLAALLAAAAPRPAAALNVGLNVLVLTTPGKRAPLKGRERPEIRPRTGGRAILSPGARRRFSNVDFFTDVVRGYGVPYTVVRWDAAASPRQNLTQLLWAPDGSARFGAYLMYPNLEAMGELNRAEVEELWAFQRATAARSVKFAAWPTNVGYSPDVSACTSDDVPMRFTAAAPLGISGIKSSAVLGSGGLYRCPAIKASPLPTCSIWAADFATAGLQPNCTSTPVLDFNGGVYTAGVLVNYADGRESLAFTFDCASWTPSCLLLGHFSLTWMLRDIVPGERQALLSPQMDDFFLSTEFDVGQYAGNLAEYRVTVPDLRAHRTAWRTGLLARLPAGSDIRIDLPFNGNGVLEAAARNGAINENQVLSIDDRSCIDLPDYTTLGCNC…	756	Eukaryota; Viridiplantae; Chlorophyta; Chlorophyceae; Sphaeropleales; Selenastraceae; Raphidocelis			NIES:35	taxon:307507				NIES-35
ORX40347	0.296	ORX40347.1	275.789	Piromyces finnis		hypothetical protein BCR36DRAFT_588214 [Piromyces finnis]	1.21e-81	0.656	685	30	656	655	0.8127	804	150	MVIFSKIFKVVGIAIAVTVSSCSKITMKALVLTTKGTEITSIKNNFNSYGIPYEVIEFSSASPFTGNLDLYNKSNEPKYNLVVVNGSELTYELNGSWVSALTPEQWSFLEKYEAQNSIRRVVISDDISNKVDVALATDKWGETSSNQSLIVEQSDEVKTIFNQARVKMTAPLDVNDIYFSRVKITNTKTTRPFLYYSKNGKKGEVAATISTYDDGREVMRFFFGLGSWSQSSSIINHLWLTWGTRALFNGFRRVYFTPHIDDVFLGTELVNPETETTTGGETFRTSPYDFQKIAEFQKNVLNIMPKGSFYRAELAYNGNGILISGDYTQSIQIDCNRYHDEEWVKEPGTGDQRWPKINYQFSNAQINAFKNDPIFNYFSHNVTAQKEFFWSSHTFTHEN…	851	Eukaryota; Fungi; Chytridiomycota; Neocallimastigomycetes; Neocallimastigales; Neocallimastigaceae; Piromyces				taxon:1754191				finn
ORX86994	0.296	ORX86994.1	280.796	Anaeromyces robustus		hypothetical protein BCR32DRAFT_198435 [Anaeromyces robustus]	6.47e-84	0.658	664	3	662	657	0.8151	805	149	MKLLVLSTSEPASVIKTLQAYSIEYDYLEYNYGHQLEGDLPLYTEDNQPKYYGVILGNGALSVFHEDTGSWGSILSASQWAYLSEYQKKYGVRVVALDDSPDYTYGTAVFDANIWGVSSTQKMTIADNDIAKSIYKEAGVKTTAELDTQGLYHVPVKIINEAIATPVITLQPNEDLKEESIVVVYTKNEGCERLSFYISFGDWSLNSIMLNHLWVSWVTRSLYAGERRVTFSPHIDDVFISTGILNTETNELESATNSYRSTVEDFEILKKWQDSIVDILPAGSFIRCELAFNGNGILAVIDPSIALEVDGERYCELEYIKTPGKGVNRWPVENWTLPYDKEFLENDSLFAYFDKEENNKNFYWSSHTFTHENLDEATIADADNELRNNIEIAKLLGVY…	789	Eukaryota; Fungi; Chytridiomycota; Neocallimastigomycetes; Neocallimastigales; Neocallimastigaceae; Anaeromyces				taxon:1754192				S4
ORX56605	0.294	ORX56605.1	296.204	Piromyces finnis		hypothetical protein BCR36DRAFT_280357 [Piromyces finnis]	1.48e-89	0.659	686	25	662	660	0.8189	805	146	MKIFSSLLTFALLCIASVYSYTIGLKALVLHTQEDETFQNTIYGLESYGIPFDAFIINNTDHILTGNLSLYDEEGNPKYYLVILISGKLSSETADKTFTSSLSDEQWAYLDAYEQTFNVRRVTFSDTPESITGTSIYDASTWGNTYIQKIVGADNEIANEIYKRAGIKKDAPIATNNNFYHTPVTITNPDIATPVFYFEACEKIKERTVGAIYAKLEDGRERLSFFLPTASWSLDTIVLNHLWIHWGTRSIYNGIRRVTFSPHIDDVFISTNCVSTESSYESGITLGSESFRISKADLDDYLKFKDEILKKMPAGSSFNVDLAINGNGLLPVGDQLQVDGNRYVTLDYVKPMGEGMNNWPVEHYVPNWTDEYLAQDDLFQYFKNKENRSKFFWCSHTFT…	797	Eukaryota; Fungi; Chytridiomycota; Neocallimastigomycetes; Neocallimastigales; Neocallimastigaceae; Piromyces				taxon:1754191				finn
XP_013899332	0.293	XP_013899332.1	196.438	Monoraphidium neglectum		hypothetical protein MNEG_7650 [Monoraphidium neglectum]	1.65e-54	0.597	643	75	569	560	0.6948	776	217	MYIEHKILVFTTPGFTEIDFLEAIFKGYGTPYDIARWDVDNVSPPKPDLTTLLWNADGSARYSSYIMFPHLEEASLMTKAEIDTLWDFARRTGARSLHVNIWLGTIGYGSYGTCTADQGSAMSFAAAAPAGVSGINFASAKLNYAGIYRCPATGPPSGQCALYNVPAIDGTAGNSGSIVTNCSVRPIVTQDADGAVVAALASYDDGRETMSFMHGCAAWSSTCLLLGHMALAWLTQNIIPGERAALLTVQTDDMFLSTYQDDTNTYFRIGPSDLNAHIAWQGSLRLPAGSSIKVEFPFNGNGILEFAGTPLVVDSGSCSGSDDYVALNCYCWLLGYAACPASQPEYCRNCTKDWAKPAGFGANNVPKPLPSSSNPNSWGLAISQDPLAAAVLGDTNGAA…	675	Eukaryota; Viridiplantae; Chlorophyta; Chlorophyceae; Sphaeropleales; Selenastraceae; Monoraphidium	Unknown	Germany: Koethen		taxon:145388			basin in greenhouse	SAG 48.87
XP_013897217	0.292	XP_013897217.1	204.527	Monoraphidium neglectum		hypothetical protein MNEG_9764 [Monoraphidium neglectum]	1.28e-57	0.588	593	11	583	545	0.6762	761	217	MHRFPHLEESSLMTKAEIDILWDFARRTGARSLHVNIWLGTVGYGAFGPCAADEGSAFSFTAATPVGVSGINLGSAKLNYAGIYSGQCALYNVPAINGVAGTSGSIITNCSVQPIVIQDSDGGVVASLTTYEDGRETMSFMHGCAAWSSSCLLLGHMALAWLTQNIIPGERTVLLSVQTDDVFLSTFQDDTNDYFRTSPADLNAHIAWQDSLRPPNSIRGIRLPPGSSITIDFPFNGNGILGATGKELEVADGSCSASDEYVDLGCSCFLLTRAACPMSQPEFCRNCTKDWAKPAGFGTDKFPNPLPANYSADSWPARISQDPLAAAVLADAGGVATKFFYSHHTFTHQILDNATLYDANLQLSLNKQMADKLGLTPRTAVFSSQCMVTPGISGLVNGD…	638	Eukaryota; Viridiplantae; Chlorophyta; Chlorophyceae; Sphaeropleales; Selenastraceae; Monoraphidium	Unknown	Germany: Koethen		taxon:145388			basin in greenhouse	SAG 48.87
GBF97931	0.292	GBF97931.1	199.519	Raphidocelis subcapitata		hypothetical protein Rsub_10604 [Raphidocelis subcapitata]	1.78e-55	0.607	656	66	591	576	0.7146	741	166	MLHPRSLAAALLVAALLAAAAPHPAAALNVDLRVLVLTSPGKPASAGQLIRASHCFSNIEFFIDVVRGYSVPYTVVRWDAAASPRQNLTQLLWAPDGSARFGAYLMYPNLEAMGAMNRAEVEELWAFQRATAARSVKFAAWPTNVGYSPDVSACTSDDVPLRFTAAAPLGISGIKSSAVLGSGGLYRCPAIKASPLPTCSIWAADFADTGLQPNCTSTPVLDFDGGVYTGGVLVNYADGRESLAFTFDCASWTPSCLLLGHFSLTWMLRDILPGERQALLSPQMDDFFLATPFDADQYVDGRRQYRTTLPYNGNGVLERAAQSGRFNPDLVLSIDDRGCLDLPEYVTLGCNCWFIGTDACPASAPLFCRQCTKDWKRTPLGTGTNDAPAGALDSPSTWN…	708	Eukaryota; Viridiplantae; Chlorophyta; Chlorophyceae; Sphaeropleales; Selenastraceae; Raphidocelis			NIES:35	taxon:307507				NIES-35
XP_013900869	0.292	XP_013900869.1	226.483	Monoraphidium neglectum		hypothetical protein MNEG_6111 [Monoraphidium neglectum]	1.03e-64	0.627	700	27	674	607	0.7531	752	146	MTPTKIMCLLLALLLAVCGARAMVVQLEVLVLTAPGFSGIGFMTQVMRGYGVPFTVVPVSPGSSLNLTELLWTSDSSARFAGYVMYPNLEATGYLTHAQVEELWDFQRKTGARSVKFGAWPRSVGLEPDNSNCGTSDVIMTFTDSTPIGASGVNPAAHLASGGLWRCPGKAAPLLTTCAMWASDFADAGLHTPCTPKPILQFAPQQPDAAPQVAGVLVKYQDGRESLAFVFDCSDHSTTCMLLGHLSLGWMLQGLVPGERRALLTVQLDDFLLTTYFDSSAPAGLSQNVTSYRSSLQDVLSHVTWQQHLKLRLPSGSDIRLDLPFNGGGVIGAKAGAAAQPVGNSLAVDDRSCIDMPAYKDLNCSCWNVGTHACPADAPEFCRNCTKDWPKPLGFGKNR…	747	Eukaryota; Viridiplantae; Chlorophyta; Chlorophyceae; Sphaeropleales; Selenastraceae; Monoraphidium	Unknown	Germany: Koethen		taxon:145388			basin in greenhouse	SAG 48.87
ORY25879	0.292	ORY25879.1	275.404	Neocallimastix californiae		hypothetical protein LY90DRAFT_706211 [Neocallimastix californiae]	9.64e-82	0.656	652	4	655	649	0.8127	804	150	MKTLVLSPSKSNTDTITLTLKSYGIPYDLIKIASQNEIKGNLTLYSTDNEPKYNLVVVNGGNLNIESNGKWKSALTSEQWANLEEYEAKISCPEVSLYNSNKWGDSKSDQPLIVETSDEVKKIFNDARIKITAPLDVDDIYFTRIKIANTQTTRPFLYYEENGKKGAVAATITSYTDGREKLSFYFELANWSQSSIILGHLWLMWGTRGLFNGFRRVYFTPHIDDVFLSTELVDVKHNKEYSKYSEDFRTVAKDYQKIAQFQKDVLDIMPEGSFYRIELAFNGNGFLLNVDYDYALEVDGERYVDLEFVKEPGTGEKRWPKENYQFSSTQLKNFKKDNLFKFFANNSTAQKEFFWSSHTFSHENLDNASRSDVDNEIRLNIEVAKLLGLTDKEWWSTGA…	824	Eukaryota; Fungi; Chytridiomycota; Neocallimastigomycetes; Neocallimastigales; Neocallimastigaceae; Neocallimastix				taxon:1754190				G1
ORX79585	0.292	ORX79585.1	280.026	Anaeromyces robustus		hypothetical protein BCR32DRAFT_205435 [Anaeromyces robustus]	1.53e-83	0.657	689	28	662	656	0.8139	804	149	MNILINLLVFAFFCIASVHSYTIGIKVLLLHTSNDETFQNTVYGLESYGIPYDAFLINNTENVLNGNLSLYDEEGNPKYYLVILTSGQLSSITPDGDYASSLSDEQWTYLDVYEQTYHIRRITFSDTPGIVTGTSIYDVSTWGNSYIQKIVGADNEIANEIYKNAGIKKDAPIATNNNFYHTPVLITNSEISTPVFYFEACTEIPERTVGAAYAKLEDGRERLNFYLPTASWSLDSIVLNHLWIHWGTRTIYNGIRRVTFVPHIDDVFISTSLVSTLDRYDSGNGITLNNDQFRFSQSDIEDYLKFKKNIIKKMPAGSKFDIDLAFNGNGVLPVEDQLQVDGNRYVEIDYVKPMGKGMKNWPVEYYNPNWTDEKLSEDDLYKYFKVKENRANFFWCSHT…	808	Eukaryota; Fungi; Chytridiomycota; Neocallimastigomycetes; Neocallimastigales; Neocallimastigaceae; Anaeromyces				taxon:1754192				S4
ORX42289	0.291	ORX42289.1	260.381	Piromyces finnis		hypothetical protein BCR36DRAFT_587301 [Piromyces finnis]	5.62e-76	0.66	689	25	665	661	0.8201	804	144	MALLSKIFKTVVTVFAVTMVSCKKSINMKTLVLTTEGLGTDTIKLNFQSYGIPYDMIEFKPSEPFTGNLDLYDENNDPKYNLIVVNGGNLIYEVDGRWISALSANQWSFIEEYEAKNSIRRVIISDDISYRTDIALENPNNWGQSLSDQPLMVEKSEEVQKIFDDARVKITAPINVDEIYHTRVKIINTKTTKPFLYYEDDGKQGAVAATLAKYEDGREVMSFFFGFGSWHQSSIILNHLWLTWGTRSLFNGFRRVYFTPHIDDVILATELVNPKKGTIYGGETIRTSPFEYEKIAQFQKDVLDIMPEGSFYRCELAFNGNGVLIIGDYEQSMKIDPNRYHDEEWVKEPGTGDKRWPSENYQFTPKQIATFEKDPVYNFLRNNDTIQREFFWSSHTFTH…	873	Eukaryota; Fungi; Chytridiomycota; Neocallimastigomycetes; Neocallimastigales; Neocallimastigaceae; Piromyces				taxon:1754191				finn
ORX61092	0.29	ORX61092.1	267.7	Piromyces finnis		hypothetical protein BCR36DRAFT_579152 [Piromyces finnis]	3.25e-79	0.648	637	8	641	630	0.7953	795	155	MQTLYITDGTVNSIVQTMLNSYGIPFDAITLPIESVFLEDETGALYNSIVIEGATSSNFPESLKAQIEEYQKKYSIRAAYLNCEPDTSKGFAASSPVSTVDGASLTSEGISMAEELQMKGKDVIFEIPNSSTDSAGVVTPSTHYLATITEKENFVEFMKYNNNEASCAGAIYKKDGVCNMYLFIPFIDSIAGFFTSHFWINWTSNGIVNGFRRIYLGVQVDDYFADNVINALLNQNRTYRTTIDDMKGISDWQKTITNRMPKGSFYKTELAINSIPILVAAEHKQYEIRNWELTPQEDAYIKPLNEIGDQRWSGNEDTDWDPEALKKDTLYNYFAKNQETQQDFFWLTHTFSHENLDYASKFDVENEIGLNIKMANTNYLDMYDKDYFSQNSIVCPEIS…	790	Eukaryota; Fungi; Chytridiomycota; Neocallimastigomycetes; Neocallimastigales; Neocallimastigaceae; Piromyces				taxon:1754191				finn
OUM66708	0.29	OUM66708.1	271.937	Piromyces sp. E2		carbohydrate-binding module family 1 protein [Piromyces sp. E2]	1.17e-79	0.652	657	21	648	637	0.804	787	140	MTNLIRIFKFLVVAMAMTRVVCKQSITMKTLILSTSNLDNNCITLHLKSYGIPYDIINFSHENILNGNLTLYNENNEPKYNLVVINGGGLLYELNNLWVSALSRVQWAYLEEYEAKNSVRRIVISEDVSSNPEVQLADPNNWGETLSNQPLYVENTEEINGIFKDTRVKITVPLNVNDIYHTKVKIINEATTKPFLYYDKDDKEGNVAAIFTKYEDGREKMSFFFGLGSWSQTSNIINHLWLTWGTRSLFNGFRRVYFTAHIDDVFLDTVLVDPKNNEIYGSQSFRTTPFDFKKIAQFQKDIIDIMPEGSFYRVELAFNGNGILNSGNYNESLKVDGNRYVDIEFVKEPGTGDKRWPMENYQFSPSQIETLEKDEVFNYFNHNETNQKEFFWSSHTFTH…	949	Eukaryota; Fungi; Chytridiomycota; Neocallimastigomycetes; Neocallimastigales; Neocallimastigaceae; Piromyces	Unknown			taxon:73868				E2
XP_013906694	0.288	XP_013906694.1	197.593	Monoraphidium neglectum		hypothetical protein MNEG_0267 [Monoraphidium neglectum]	6.55e-55	0.588	617	11	607	545	0.6762	763	219	MHPDLESGGLLSKAQAAELRDFQKRSGARALKFATDPAAVGMTAAPCSRGDGSEAMRFTTSTPFGVSGVKADAVLGFSGIQRCPAIDGTATGKCCSKPQDAATRLCGPCTVTAALREPPKAAALPRKAAAGAAAAAAPGTLVNGMLVNHGDGRQALAFTVDCSAEAASCMVLGHLGLAWALRNVIPGQRRTILSLQIDDVFLSTNNLIGGKYRCTPADLQTTAAWQNSMNAKLPPGSNIRLDMMFNGNGVLAQVESPDTVQNVPACFETDLYRQLGCNCWGGLMAACPVDANWFCRSCTKDWKRVRGSPGAEYVPPPSVASWNDFTFTNYDDLYKTVKTNKQLTDSFFWASHTFSHQMLDNVTYDTMKIQLDLNLKMASDMYLGLSSRPSFSSTSMVTP…	677	Eukaryota; Viridiplantae; Chlorophyta; Chlorophyceae; Sphaeropleales; Selenastraceae; Monoraphidium	Unknown	Germany: Koethen		taxon:145388			basin in greenhouse	SAG 48.87
ORX75259	0.287	ORX75259.1	262.692	Anaeromyces robustus		hypothetical protein BCR32DRAFT_329887 [Anaeromyces robustus]	4.5e-78	0.647	631	2	640	630	0.794	805	166	MFEGYGMNYEIIKLPLTGDLKLEENNVALYNAIVIEQATQEMLSGIKTQIEEYQKKYKVRVAYLNSEPDPAYGFTQTNQNVMMRRVILTEQGIELAKKYQMKGKDIHMDVGTCITDSQLVCQPYNHYEVTFNNPDYTPILKYDDVDSFAGAIVKQKNGLESIHFFIPYIESTSAYFTSHLWISWVNYGLIDGYRRIYFDIQIDDYFADNKFNLTESIHYRTSVEDMKNISNWQKDIVSKRMPKGSKFKIELAMNGLHILTAAHHKEFVITDWTEYEYNSKQDYIKPLTEIGSSRWKGNEDTEWDVNALKNDKLYDYFAQNPQTQDDFYWLTHTFSHQNLNYASLNDANNEIGLNIKMADEPYLGMYKRDCFSQHSIITPEISGLHNGHVLQVFEKYGIK…	701	Eukaryota; Fungi; Chytridiomycota; Neocallimastigomycetes; Neocallimastigales; Neocallimastigaceae; Anaeromyces				taxon:1754192				S4
XP_013904914	0.286	XP_013904914.1	207.994	Monoraphidium neglectum		hypothetical protein MNEG_2059 [Monoraphidium neglectum]	2.64e-58	0.62	687	52	636	596	0.7395	761	166	MASKIQGVVYSALVLGCLALAVVPSASALVVKLNTLILTVPGYNIDFLELTLQGYGTPYTIVRYNSSNPLNFTQLLWAPDGSANFAGYVMAPNIEAMGYLNSSQVLTIWDYQNRTGARSVKFQAAPINVGLTANPTCSSDDVAMKLTAAAPLGTSGIVSSAPLSSSGLYRCPGLGGAAPLTTCSIWASDFAATGLHAACQSTPVLMVGADIAGTLVKYGDGRESLAFMHNCAGWSTSCLGLIPGERISLLTVHFDDVFLATEFDDNLQAGVLTEYRLTVPDLQAHLTWRKNLTATYPNTTITFELPFNGNGILEKVATTLATTAVSPIDVDDRSCIDFPDYATLGCSCWFTGTAACPATQPAFCRNCTKARGLGPTTPLCPDWAKPLGSGVNRAPQSAK…	719	Eukaryota; Viridiplantae; Chlorophyta; Chlorophyceae; Sphaeropleales; Selenastraceae; Monoraphidium	Unknown	Germany: Koethen		taxon:145388			basin in greenhouse	SAG 48.87
XP_013904916	0.286	XP_013904916.1	211.075	Monoraphidium neglectum		hypothetical protein MNEG_2061 [Monoraphidium neglectum]	2.19e-59	0.621	686	48	639	598	0.7419	761	164	MDQKFVACAALMLGCLTLTAVPSASALVVKLNTLILTVPGWNIDFLESTLLGYGAPYTVARYDKSNPLDLTQLLWAPDGSANFAGYVMYPNIEAMGHLNSTQVLTIWDYQNRTGARSVKFGAWPTNVGIDVNTTACSSADVTMTFTAAAPLGASGILPSAPLSSSGLYRCPGSGSAAPLTTCSIWASDFAGAGLHPACQSTPVLMVGANVAGTLVKFGDGRESLAFMHDCGGWSTTCLVLSHVSLSWMLQGLIPGERLSLLTVHFDDFFLATEFDANLKVGSLSQYRATVPDLQAHLTWRSALAASRPGTTITYELPFNGNGVLEQVANTLKQTNVSPIDVDDRSCIDFPDYITLGCSCWFIGTAACPATQPAFCRNCTKDWAKPLGSGVNRAAQSTKT…	718	Eukaryota; Viridiplantae; Chlorophyta; Chlorophyceae; Sphaeropleales; Selenastraceae; Monoraphidium	Unknown	Germany: Koethen		taxon:145388			basin in greenhouse	SAG 48.87
ORX56606	0.286	ORX56606.1	262.692	Piromyces finnis		hypothetical protein BCR36DRAFT_580921 [Piromyces finnis]	4.62e-77	0.65	702	49	654	645	0.8002	804	160	MFNKLFNMKLLKKVSLLGSLILINPPRCYGQDVIKIGMRALVLSTEKPETVLSSLASYGIQYDNLIYNCENPLEGELYLLDETTKDPKYNMIILASGAMKTNCYGSVVSALSDDHWKALRNYESKYNIRRVTLNASPEDASEIGVQAYNDKIEKKSLLPIYASKNKFTNHLFNNAGILETAPFNTLGIRHDFAKINNSTISAPVLSYNIKSKKDGEAIAAVYSKLEDGNERLTFFLSSNGRNPTSLIINHLWIPWVSKYIYSGFRRIYLSQHIDDIFTSEKLIPVSDKFYNKNKFYKNTVADFDNLVRYQNEILTKMPAGSSYHLELVFNGNGILDDSSYNLDIEEDEGVSNNFIKPKGTGVCKWPEYPYPATWLESELDKNSLFNFFKEKYAHENFYW…	825	Eukaryota; Fungi; Chytridiomycota; Neocallimastigomycetes; Neocallimastigales; Neocallimastigaceae; Piromyces				taxon:1754191				finn
ORY28226	0.285	ORY28226.1	243.047	Neocallimastix californiae		hypothetical protein LY90DRAFT_705739 [Neocallimastix californiae]	1.49e-70	0.627	615	15	607	601	0.7531	794	188	MNYNTVPFPVTQLELESNNVALYNAILIEGATQQELSGIKPQIEAYQKKYKVRVAYLNCEPDSTLGIVDTNTVAGQKGTVQMRTASLTNEGLQLAKKYQMKGENIKFDIANCIYNEAIQGCDQYPHYEVTFSNPDIIPLIKYDGVEFYGGCLIKKEVEAMYFFTSNIDSAIAYFIGHLYISWTNYGLIDGFRRLYLGIQIDDFFINNQFNYTEGTEYRSSVDDMKNIAQWQKDILQRMPNGSNLKIELALNGIHVLIAANHKQFIAQDWTVYNKPRDFVKPLNEVGSKRWPETVDSDWDDKVLRENDKLYDYFAKSPEHQDDFYWLTHTFSHQNLDYASLHDADMEIGLNIKMCKEPYLGMYNRKCFSPHSIVCPEISGLHNGHTLQSFKKNDVLYAVG…	757	Eukaryota; Fungi; Chytridiomycota; Neocallimastigomycetes; Neocallimastigales; Neocallimastigaceae; Neocallimastix				taxon:1754190				G1
ORY28349	0.284	ORY28349.1	268.47	Neocallimastix californiae		hypothetical protein LY90DRAFT_388102 [Neocallimastix californiae]	3.88e-80	0.646	660	33	639	628	0.7928	793	155	MYKNLHYLFLFLGIFITNILAFQIRMKTLYITDGTKNSIIQTMLNSYGIPFDSVTLPINSVYLENENGALFNSIIIEGASKSNFPAELKIQIENYQKKYNVRVAYLNSEPDTSKGFADTTQVKTTAGVQLTSEGNKLAEQIQMKGKDIVFDVPNSSIDYKGTLTPISHYEPTISDSKALKELLKFNNTKASCAGALYDKEGINSMYLFIPFVDSIVAFFTSHFWINWTTYGIVNGFRRIYFGVQVDDFFANNTVNQLLKEDRSFRTSVEDIEGIMEWQNTVADRMPKGSFYRTELAMNSIPILVASEHKSLEIKNWTLTPKEDIYIKPLNEIGDQRWSGEEDTEWDSEALRNDPLYDFFAQNPDNQDDFFWLSHTFSHENLDYASKFDVENEVGLNIKM…	715	Eukaryota; Fungi; Chytridiomycota; Neocallimastigomycetes; Neocallimastigales; Neocallimastigaceae; Neocallimastix				taxon:1754190				G1
ORX75263	0.283	ORX75263.1	258.07	Anaeromyces robustus		hypothetical protein BCR32DRAFT_329888 [Anaeromyces robustus]	2.67e-76	0.644	638	13	635	626	0.7878	794	160	MNTLYLTAGDVNSVVASMLEAYGMNYEKVTLPANSLVLEQNGVALYNAIVIEQATQEMIANIKPQIEEYQKKYKVRVAYLDTEPEKNVGFIKAQQSVFMRGIVLTPEGEELAKKYQLNGKGMNMDVGTCIVDANLVCQPYNHYEVGINSNNITPILRYNDTDAYAGALLKKEDIESIYVFIPYIESTSAYFTSHLWITWVNYGILDGARRLYFNIQIDDYFADNEFNSTDDSIPENAKVHYRTSVEDMENLVRWQKDIQNNRMPYGSDFKIELAMNGLHILTEAHHKEYVARNWTVFDVPVDYVKPLTEVGSNRWAGNEDTDWDVNALKKDKLFEYFQKPENQDNFNWLTHTFSHQNLNYASIHDAEMEISLNIKMADEPYLGMYKRKCFSPHSIVTPE…	707	Eukaryota; Fungi; Chytridiomycota; Neocallimastigomycetes; Neocallimastigales; Neocallimastigaceae; Anaeromyces				taxon:1754192				S4
ORY37172	0.283	ORY37172.1	249.595	Neocallimastix californiae		hypothetical protein LY90DRAFT_56299 [Neocallimastix californiae]	2.71e-73	0.651	670	39	646	632	0.8015	805	160	MFNKILYTTALVAASFIFNVCAFEINLNTLHLTNADKNSKVNSMLDAYGMNYETVRLPVTTLTLENNNVALYNAIVVEDATQEMLATIRNQIEDYQRKYKVRVAYLNCEPDPYFGFKSSTKSISERDFVELTKEGLELAKKYQMNGKDVKFKSGTCVPNAQHECDKYYHYMVEINNDIVPLLKYNNTESYGGGIVKTKDIESIHFFNSNIESTIAPFVAHLWISWTNYGIIDGFRRLYLSTQVDDFFISNPFDAQKGTEFRTSIQDMKNLAKWEKEIASERMPKGSQYKVELAFNGWYVLKTADHKHSIAVDWTLYGKPRDYVKPLSEVGSHKFPEEIDSDWDDAALRKDELYNYFAKNPEAQDDFYWLTHTFSHHNLDYASYHDADVEISLNVKMADD…	694	Eukaryota; Fungi; Chytridiomycota; Neocallimastigomycetes; Neocallimastigales; Neocallimastigaceae; Neocallimastix				taxon:1754190				G1
CBJ48647	0.282	CBJ48647.1	134.42	Ectocarpus siliculosus		conserved unknown protein [Ectocarpus siliculosus]	2.13e-33	0.545	1330	791	540	475	0.5893	803	329	MVNAPLAGRLLGLCALLRRSSGVFAGSHAPHHGHRNLQTSSNIEFIEAVVGTAFTTDEQSGLQLQNAERGVAGDATTTITTSTTAQYEFYFAPPSIAGATGFTLSFVGQLDGAAWTVDIFDFSTDASTWVNAGTLTGMTTTGWGDVDIDFPTTTPANFIAAESVVLVGYLDYAAVNAVGSSPTPTPAVAPVAAPVAAPVAAPVAAPVAAPVAAPVTPAEGSTAAFVAKVSGADILDGQVSGGPLAVADLAATTDTDASIQFAATSGEAAAYEMYFVAPAAVAGPFTITITAQLGAVAVASDWKVDMYSFLPDDSDGYELVGDLTGVTSGSWSTITLTLDPATPANFVEPTAIEYLVQLRTENAGAQTIYVDQVVISDGAQGPSPTPVAQPVAAPVAAPV…	1407	Eukaryota; Stramenopiles; PX clade; Phaeophyceae; Ectocarpales; Ectocarpaceae; Ectocarpus			CCAP:1310/4	taxon:2880				Ec 32
ORY87281	0.282	ORY87281.1	272.322	Neocallimastix californiae		hypothetical protein LY90DRAFT_394421 [Neocallimastix californiae]	8.59e-81	0.659	687	25	663	660	0.8189	805	146	MNIIFKILLLTYFCITYVHSYTIGLKTLILHTQEDETFQNIVYGLESYGIDHDDILINNTNNVLEGNLPLFDEGGNPKYYLIIITSGHLSSITIDGSYTSSLSDEQWSYLSNYEQTYNIRRVTFSDTPEAETGTKIYDVASWGNTYIQKIVGADNDIANDIYKKAGIKKDAPIATNNNFYHTPVLISDPSVATPVFYFEPCAEIPDRTVGATYVKLADGRERLNFYLPTASWSLDTIVLNHLWIHWGTHTLYNGIRRITFCPHIDDVFISTNLVSTAQKYDSGIVLNDHEFRVSKADFEDYLKFKKEIIQKMPAGSRFDIDLAFNGNGLLPPEDQLMVDGNRYVALDFIKPMGEGMKNWPVEHYEPNWTEDYLAKDELYKYFKVKENRANFFWCSHTFT…	808	Eukaryota; Fungi; Chytridiomycota; Neocallimastigomycetes; Neocallimastigales; Neocallimastigaceae; Neocallimastix				taxon:1754190				G1
ORY49716	0.28	ORY49716.1	244.202	Neocallimastix californiae		hypothetical protein LY90DRAFT_670871 [Neocallimastix californiae]	4.22e-71	0.65	691	43	649	644	0.799	804	161	MKLLKVSLLLFGVSRCRAASRVDQIQGRIGLRALVLSTEKPDSILTSLASYGIAYDNLIYNCDNILEGDLYLFDENTGYPKYNMIVIANGRMKCNCNGIIKSVFNKEHWNTLNDYEVKYNIRSVVINEDNDIEEIGIKPFEFNDREKNTITLKSANNSFTHSLFDTAGIYDDAPLDSFGIEYNLAKIVDEKISTPILYYDIKNEISYEKPVAAVYSKLKDGNERLTFFVSSNKRTITSIIINHLWIPWVSKNLYIGFRRVYLTQHIDDVFSSEDLILTSEKTIKETYRNTIEDFNNIIEFQNNISYKMPVGSSYRLELAFNGFGLIENTMYKFELIEDPEVSNTYIKPKGSGVFRWPHFPYDTDWSESEISKNKLYEFIKNKEINKNFYWCSHGFTHQS…	725	Eukaryota; Fungi; Chytridiomycota; Neocallimastigomycetes; Neocallimastigales; Neocallimastigaceae; Neocallimastix				taxon:1754190				G1
XP_013903314	0.279	XP_013903314.1	190.66	Monoraphidium neglectum		hypothetical protein MNEG_3662 [Monoraphidium neglectum]	1.01e-51	0.621	850	264	598	587	0.7419	763	166	MIKFIEDALTSSTIAFDVVVFDKAATPRLNLTNAFWHANGTGKYRGYFMYPNLEAIGDLTKDEVTTLWDYQVKTGVRSAKFGAWVATLGFNPAYDASGSQDLGMSLTAAAPLGTSGIPLDAALSANGLWRTPGKLAEPMTYCAIWANDFAGTGIIPPCTPTPILTLAAAPALGPAWANPGVTGVLVKYGDGRETMGFVHDCADWSATCGTLTKLATDWMASGPAGVDTAPPPPPPPPRTVVIDHRVLILTVPGFTSTDFIVQTLTAYGIPHDVVRFDQDATPRLDLQALFWNPDGTGRYSSFVMYPNLEATGQLRQAEVNLIWDYQKKTGARSVKFGVWPSNVGWDPNYAACSAAAGTMGFTAATPLGISGIRATAQLSTSGLYRCPGIKATPQTSCGI…	894	Eukaryota; Viridiplantae; Chlorophyta; Chlorophyceae; Sphaeropleales; Selenastraceae; Monoraphidium	Unknown	Germany: Koethen		taxon:145388			basin in greenhouse	SAG 48.87
XP_013893363	0.278	XP_013893363.1	157.918	Monoraphidium neglectum		hypothetical protein MNEG_13619 [Monoraphidium neglectum]	2.74e-41	0.559	735	189	547	498	0.6179	663	166	MPTIGYTASSSTGVLTLNFSWTAAAPAGAAGGAPFADGGLWLAPGVAAQPLDTCNLWHSPTSTLVPSNCSTTPVLTVATATPGIVGVQIKHADGRDAMAFNFDCSAANEACRTTARVALAWMLNTAVPAPSAAPPSSPSPSPSPSPSPSPVPSPNPSPTPLPATLFLEHRILILTTPGFAEVDFLEGVLTGYGVPYDVLRWDAADAARPNLMTTLWDADGSARYSSFAMFPNLEGDGLMNASEVATVWDFQRRTGARSVKFGASHMSAGFAAPASTACSSAAGALSLTADAPLGVSGVKATASPQYDGIWRCPSTVSPSATCPIWGPGFEGGLYPNCTVKPIVSAGTTGAVAGLIKYQDGRESMAFTHSCAAWSPSCMLLGHMAVAWMARNVIPGERAA…	736	Eukaryota; Viridiplantae; Chlorophyta; Chlorophyceae; Sphaeropleales; Selenastraceae; Monoraphidium	Unknown	Germany: Koethen		taxon:145388			basin in greenhouse	SAG 48.87
ORX50618	0.278	ORX50618.1	229.18	Piromyces finnis		hypothetical protein BCR36DRAFT_261266, partial [Piromyces finnis]	2.01e-66	0.602	631	55	577	567	0.7035	732	166	MFKISLVITLLSIFISNAIAFEMKLNTLYLTARVDGMTAIDTVGADQNSVVPMMMDSYGLNYDTVLLPTSSLTLEKDNVALYNTIVVEGATLQQLNQVKAQITAYQTKYKIRVVYLNCEPDPLQGFKQNGFNPIQTIAMRNVKLTEEALQLAHQYQMKGDDVNFKVETCILRDITDVNTCIRYHHYEVALENPSDPNIKPLLSFLDFEYNQEIGAYGGALINNNGLEEMHFWISFVDSHIAFFVSHIWIPWANYGMIDGYRRLFFEIQIDDYFTDNCFNKADCEGKREPAGVPHYRTSVEDMKNIAQWHKDVSSRLPKGSNIKIELAINGIHILTETQHKIQGVFQNWTVPETGYDYVKPLGFQGTSRWPEDIDDDWDDSLLQQLDPLYAFFKKPENQD…	641	Eukaryota; Fungi; Chytridiomycota; Neocallimastigomycetes; Neocallimastigales; Neocallimastigaceae; Piromyces				taxon:1754191				finn
XP_013897654	0.278	XP_013897654.1	209.149	Monoraphidium neglectum		hypothetical protein MNEG_9328 [Monoraphidium neglectum]	8.6e-58	0.666	934	224	711	671	0.8325	792	122	MISFLEQTLTQDGIIFDVVVFDSAASPRLDLKSVFWNADGSGKYRGYYMYPNLEAIGDLTKAEVLTIWDYQAKTGVRSAKFGVWVTTLGFYPKFDASGSQELGMQFTPVAPLGTSDVPVTAALTAKGLWRTPGDAAQPLTTCAIWANDFALTGIAPGCKPTPMVTLNADPTLGTAFAVPSITGVTVAYDDGRETMGFVHDCAAWSPTCLTLAHVAADWMRNAPNVTVDASTVPVKPPAKNVVMDHRVLVLTVPGFTATDFLERTLRAYGTPYDLYRFDKDASPRLDLQWLLWNADGSGKYSSYIMYPNLEALGHLTKAEVAIVWDYQKKTGARSVKFAAWPSNVGWEPNFSGCSANAGTMTFTAAAPFGISGVRAGAQLSTAGLYRCPGLKTNGPLPTC…	951	Eukaryota; Viridiplantae; Chlorophyta; Chlorophyceae; Sphaeropleales; Selenastraceae; Monoraphidium	Unknown	Germany: Koethen		taxon:145388			basin in greenhouse	SAG 48.87
ORY87282	0.278	ORY87282.1	211.46	Neocallimastix californiae		hypothetical protein LY90DRAFT_663000 [Neocallimastix californiae]	1.03e-58	0.67	713	23	691	677	0.84	804	128	MILQLLKLKNKMKLFRKASFILSTVLGVSRAANKVDQIYGRIGLRALVLSTEKPESILTSLASYAIAYDNLIYNCENPIEDDLYLLDENTGNPKYNMIVVANGGMKCKCNGKEESVLKKEHWEALNIYEAKYNIRSVIINENTDGLVEEELGIKSFEFKGEKKSTVSLQTADNSFTHTLFNTAGIHENAPLNTFSLNYNLAKIVDDKKSTPVLYYDIKNESSDERPVAAVYSVLKDGNERLTFFMSSNSRSITSIIINHLWIPWASKNLYTGFRRVYLTQHIDDIFSSEELVSTNDKYYTSNENYRNTKEDFDNAIQYQNDILQKMPEGSTYRLELAFNGYGLIENTIYNFNITENLKVSDTYVNPKGYGVSRWPHFPYDIQWLESELSSKNTLYNFIK…	876	Eukaryota; Fungi; Chytridiomycota; Neocallimastigomycetes; Neocallimastigales; Neocallimastigaceae; Neocallimastix				taxon:1754190				G1
OUM56342	0.277	OUM56342.1	247.284	Piromyces sp. E2		hypothetical protein PIROE2DRAFT_19081 [Piromyces sp. E2]	1.29e-72	0.645	638	21	636	618	0.7891	801	166	MNMNTLYLTSNNDTSEVHYIFDSYGLNYERVQLPATSLKLEDGNNALYNAIVVEDATLDILQSLKGTIEAYQKKYKVRVVYLNCQPDTSLGFNTVDPNYEYSYVNLTNEGNALAKKLQLNGDKVTFAVPADGLFHYEVTFNNPSITPILKYNHTEAYAAAIVKQQDLESIHFFFESYNAILSYFVGHIWVPWVKYGLVDGYRRLFFSMQVDDFLISNPWDDTPGTEYRTSIKDMQNLAQWQNELVTRMPKGSQYKTELAFNGMYVLNTAKYKTHIANEDYGYVEQPDEYKLPLDDEGDHRYPVNPDATYDDTNWDDKILCEGDKLYEFFKNPVNQDNFYWLTHTFSHQNLDRASFHDVDMEIGLNIKLADDPYWGMYKRDCFSQKSIICPEISGLHNHQ…	690	Eukaryota; Fungi; Chytridiomycota; Neocallimastigomycetes; Neocallimastigales; Neocallimastigaceae; Piromyces	Unknown			taxon:73868				E2
OUM59542	0.276	OUM59542.1	202.216	Piromyces sp. E2		hypothetical protein PIROE2DRAFT_14875 [Piromyces sp. E2]	2.69e-56	0.55	682	179	504	484	0.6005	805	322	MLNLMFITAFIVVFISNVFALEMKLHTLYLHAKVDGKTATDSVGADQNSVVSIIMDSYGINYDTVNINSDTFKVVYLNCEPDVMLGFKQNGWNPVTTTAMRTAKLTKEGAELAHKYQLKGDDVIFSIENCVLRDPLVAGDCIAYHHQEVIYDQVPNVKITPLISYLDITNNQDIGSFGGALVDNNGLQEMHLWIPFIESHLAFFVGHIWIPWANYGMIDGYRRLLMEIQIDDYFTDNCFNNTDNCDGKRSPPGMPHYRTSVQDMINLAQWHHDVSGRLPEGSKIQIELAINGVHILTETQHKLIRDMDWTDAPVVPYNYTKPLGEVVTHRWPQQFDSDWDDQFLQDNDPLYKYFKDPKHQDDFYWLTHTFTHMKLDLASYHDSDQEMKVNIKMSDEPYL…	731	Eukaryota; Fungi; Chytridiomycota; Neocallimastigomycetes; Neocallimastigales; Neocallimastigaceae; Piromyces	Unknown			taxon:73868				E2
ORY21999	0.276	ORY21999.1	244.973	Neocallimastix californiae		hypothetical protein LY90DRAFT_707264 [Neocallimastix californiae]	1.68e-71	0.644	659	38	635	622	0.7878	794	160	MFSKFLLIAAVMAVFNLKVFSFELKMNTLYITNGDVNSVVSTMLESYGMNFEVVKLPLTSIKLENGNVGLYDAIVIENASNAMLSGISKQISEYQKKYRIRVAYLNCEPDQSLGFSNSNQNVRTVATLLTDKGLELAKEYQMNGKNVQLEVGTCVYNVANAKCDPYSHYEVQAKGDGITPLLKYNDTDAYAGAIVKQKDIESIHFFIPYIDSIVAYFTSHLWIYWTNHGIIDGFRRLYFNIQVDDFFIKNLFNYVEGTGFRTSVDDMKGIANWQKDIVGRMPKGSEFKTELALNGIHILIEANHKQFIASNWTTTPVERSYVKPLNVVGTNRWQPADLIDTEWDIEALMADKLYEYFAQNPEAQDDFHWLSHTFSHQNLDLASLNDAYMETGLNIKMSD…	712	Eukaryota; Fungi; Chytridiomycota; Neocallimastigomycetes; Neocallimastigales; Neocallimastigaceae; Neocallimastix				taxon:1754190				G1
XP_013904034	0.275	XP_013904034.1	186.422	Monoraphidium neglectum		hypothetical protein MNEG_2941 [Monoraphidium neglectum]	5.71e-51	0.569	578	11	568	514	0.6377	732	219	MYPDLEHIGTLPPPQAAQLRSYVAATGARVLKWGVWGSELAHTPVAIAECSTGLQGMQLVEGGVPLGLSGVNPKAPLTTEGIYRCPGLEGRVQDSTCVYPRDGSAAICQRLASAPVPFLRLLPNTSLGAVYAQPTVAGALLKYADGRQVMSFALDCSEAFLPCFALGHIAASWLLQDIIPGQRRSLLSLQIDDVFLPTRLYEKTERYRMTSADVTAHMAWQADLNSRLPKGSNVKLDMVFNGNGVLEKVYSPLGAKDSTPCHDTPLYKSLGCACFGKTYAACPAGAPPFCRNCTKDWHKPLGGFGTGTTVGPHAQWDAAQFLAGYDVYKLVSTSDAAKDAFYWTSHMFSHQVLDNTTYEGVATQIKWNKVMAGKGFLGISSRPVFTSKVVVPPQVSGLT…	688	Eukaryota; Viridiplantae; Chlorophyta; Chlorophyceae; Sphaeropleales; Selenastraceae; Monoraphidium	Unknown	Germany: Koethen		taxon:145388			basin in greenhouse	SAG 48.87
ORX75258	0.275	ORX75258.1	251.906	Anaeromyces robustus		hypothetical protein BCR32DRAFT_329886 [Anaeromyces robustus]	4.97e-74	0.648	644	19	641	626	0.7953	804	164	MNMKVLYMTAADQNTIVPSMFEAYGMVYDTVTLPVTQTVNLETNGKALYSAIVIENATQDIITTIKPFIEELQKKYKIRVAYLNCEPDQSFGITAKQSVFMRKVLLTKQGIELAKKYQMKGEGMHMDVGTCIVDSNFNCQPYNHYEVTFNNPDYIPILKYDDIDDYAGVVVKQKDGLESIHIFIPFIESTSAYFTSHLWISWVNYGLINGFRRIYFDIQVDDYFADNKFNYTEGIHYRTSVDDMKNISNWQKDILKRMPNGSDFKLELAMNGLHVLTNAHHKEFVAADWTVYDVGQDYVKPLTEVGSNRWQGNEDTEWDPMALKEDPLYAYFAENPQAQDDFYWLTHTFSHQNLNFASLHDADMEIGLNVKMADEPYLGMYKRDCFSQHSIVTPEISGL…	719	Eukaryota; Fungi; Chytridiomycota; Neocallimastigomycetes; Neocallimastigales; Neocallimastigaceae; Anaeromyces				taxon:1754192				S4
XP_013896224	0.274	XP_013896224.1	197.593	Monoraphidium neglectum		hypothetical protein MNEG_10757 [Monoraphidium neglectum]	1.5e-54	0.607	660	33	628	575	0.7134	740	166	MCTSPATALMQQLKVLVLSTPGFVGTDFLEATMDGLGVPYEVVRVDRAAAQPLNFTQLLWNPDGSARYAGYFMAPNLEAIGTLNKSDVLTLWDFQLRTGARSARFGVWPGSISFNADTASCSAADLPMTFSAGAAPVIGSSGINPAATLGNEGLWRCPFTKTPATVDCPICAADFPECIRPNCTATPVLDFAGGATAGGALVKYADGRESLAFIFDCAAFSPTCMVLGHLSLSWLLHDIIPGQRDALLTIHHDDIFLTTEFSKPITDGGVTRTAYRATKADLLAHLTWQATLNAKLPAGSDFKLEFPFNGAGVLETAAQASTPGQFTATLLDIDDRGCLDLPEYNTSGCGCWFSGTATCSSPSAFCRNCTKARSLPNPMLIPPLPCSWIQPCPPQDALA…	763	Eukaryota; Viridiplantae; Chlorophyta; Chlorophyceae; Sphaeropleales; Selenastraceae; Monoraphidium	Unknown	Germany: Koethen		taxon:145388			basin in greenhouse	SAG 48.87
ORY49715	0.274	ORY49715.1	266.159	Neocallimastix californiae		hypothetical protein LY90DRAFT_457029 [Neocallimastix californiae]	3.49e-78	0.659	688	25	664	660	0.8189	805	146	MNILFSTLLLICFCITYIYSYTIGLKVLILHSQNDETFQNTVSGLESYSIEYDHILIDNTNNVLSGNLPLYDEQSNPKYYLIIITSGHLLSVTKDGNRSSSLTDEQWSCLDTYEQTYNIRRVTFSDSPETITGTSIYDATNWGNTYIQKIVGADNDIANEIYDKAGIKKDAPIATNNNFYHTPVVITDTNIATPIFYFEPCDEIKDRTVGAVYAKLEDGRERLNFYLPTSSWSLDTVVLNHLWIQWGTRTLYNGIRRITFCPQVDNVFIPTNLVSTANKYDSGNTINLTDEAFSLSKSDFEDYIKFKDEIVKKMPEGSIFSIDLAFNGNGLLPKKDQIQVDDNRYVEIDYIKPMGKGVKNWPEEHYQPKWSEDYLAKDELYKFFKVKENRSKFFWCSNT…	855	Eukaryota; Fungi; Chytridiomycota; Neocallimastigomycetes; Neocallimastigales; Neocallimastigaceae; Neocallimastix				taxon:1754190				G1
ORX80163	0.272	ORX80163.1	246.899	Anaeromyces robustus		hypothetical protein BCR32DRAFT_327792 [Anaeromyces robustus]	2.24e-72	0.648	640	10	641	631	0.7953	795	155	MNMETLYLTNADKNSVVNNMFDAYGMNYKTVRLPSTDIVLEKDNVALYNAIVIEDATKDILASIKPQIEAYQKKYNVRVAYLNCEPDVSFGFNNAVKTVDERDIYQLTEEGLKLANKYQMNGKDVDFIPSTCVVNATGQCDAYYHYRVPLPISNNYEVIPILKYKNVPDFAGYIMKGETESIHFFVPNIESMITYFTGHLWLSWVNYGIIDGFRRLYFGIQIDDFFINNPFNYTKGTEYRSSIQDMKNIVEWQKEITKQRMPNGSDFKIELAFNGMFVLIYANHKQYIDQPYEDPKNHYTYVFPMEEEGTHKWPETFDSDWDDAALRKGDKLYDFVAKNTEIQDNFYWLTHTFSHHNLNSASFHDADVEISYNVKMAKEPYLGMYDRPCFSQNSIVCPE…	691	Eukaryota; Fungi; Chytridiomycota; Neocallimastigomycetes; Neocallimastigales; Neocallimastigaceae; Anaeromyces				taxon:1754192				S4
ORX50620	0.27	ORX50620.1	243.817	Piromyces finnis		hypothetical protein BCR36DRAFT_583206 [Piromyces finnis]	3.79e-71	0.645	665	38	637	628	0.7903	796	160	MIKKIINVATLFVALISSVFAFEMNMNTLYLTENRLNSMVSSMLDSYGMNYDIVQLPAKSLVLEKDNVALYNSIVIENAKQETLSGIKAQIEEYSKKYKIRIAYLNSEPDQSVAANSQQSIFMRNVVLTDQGYELASKYQMNGKDVQFTVGTCILDTNFQCIQYTHYEVDPIIKDSIKPLLKYTDIEAYAGALVNSNGIESIHFWIPFIDSHIAYFASHLWISYINYGLIDGYRRLFFEIQVDDYFTDNCFNSSDCSATPDAPHYRTSVEDMENIAKWQKDISSRMPKGSDFKVELAINGIHILTKAQHKQYEIRNWTDYLFPYEYKKPLNEHGSSRWPEKFDDDWDDKILQDDKLYKHFKNHDNQDNFFWLTHTFSHQKLDYASYRDTDLESKENIKM…	711	Eukaryota; Fungi; Chytridiomycota; Neocallimastigomycetes; Neocallimastigales; Neocallimastigaceae; Piromyces				taxon:1754191				finn
ORX50615	0.268	ORX50615.1	237.654	Piromyces finnis		hypothetical protein BCR36DRAFT_583202 [Piromyces finnis]	1.17e-68	0.647	698	33	666	640	0.794	805	166	MKLNTLYLTARVDGMTAIDTVGADQNSVVPMMMDSYGLNYDTVLLPTSSLTLEKDNVALYNTIVVEGATLQQLNQVKAQITAYQTKYKIRVVYLNCEPDPLQGFKQNGFNPIQTIAMRNVKLTEEALQLAHQYQMKGDDVNFRVETCILRDITDVNTCIRYHHYEVALENPSDPNIKPLLSFLDFEYNQEIGAYGGALINNNGLEEMHFWISFVDSHIAFFVSHIWIPWANYGMIDGYRRLFFEIQIDDYFTDNCFNKADCEGKREPAGVPHYRTSVEDMKNIAQWHKDVSSRLPKGSNIKIELAINGIHILTETQHKIQGVFQNWTVPETGYDYVKPLGFQGTSRWPEDIDDDWDDSLLQQLDPLYAFFKKPENQDNFYWLTHTFTHLKLDAASYHDS…	746	Eukaryota; Fungi; Chytridiomycota; Neocallimastigomycetes; Neocallimastigales; Neocallimastigaceae; Piromyces				taxon:1754191				finn
ORY54298	0.268	ORY54298.1	246.128	Neocallimastix californiae		hypothetical protein LY90DRAFT_382852 [Neocallimastix californiae]	6.01e-72	0.654	669	34	651	636	0.8077	805	155	MFNKISYVIALIAIALVLNVYSFEMNLRTLHLTNADKNSVVDSMFEAYGMNYDTVRLPTTTLNLENNNVALYNAIVVEDATLEMLAAIRKQIEDYQRKYKVRVAYLNCEPDPYFGFNSSTKSISESETVELTKEGLELAKKYQMNGKDVKFKFGTCVVNEDHNCDPYYHYLVKFEGGIIPLLKYDDSETYCGGIVKSKDIESIHFFNSNINSSIAYFVSHLWISWTNYGIIDGFRRLYFSTQIDDFFISNPYNNQKGTEFRTSVQDMKNIAKWEQEIAAERMPKGSQYKVELAFNGWYVLSTADHKQHIAVDWTNYGKPRDYVMPLSEEGSHKYPEQIDSDWDDAALRKDELYDFFAKNPENQDNFYWLTHTFSHHNLDYASYHDADIEISLNIKLADD…	714	Eukaryota; Fungi; Chytridiomycota; Neocallimastigomycetes; Neocallimastigales; Neocallimastigaceae; Neocallimastix				taxon:1754190				G1
PAW87323	0.267	PAW87323.1	121.709	Pedosphaera sp. Tous-C6FEB	freshwater metagenome	hypothetical protein B9S33_06415 [Pedosphaera sp. Tous-C6FEB]	9.03e-30	0.634	625	87	619	539	0.768	764	146	MKTSTPAATDKGESVKPIRIQFAQETEVRIPVRHHQEPITWVPRKLSVAPGAPRLTLTLVVAMVVAALGGVFVKPAKAALAGASTDLAVLVVTATPSDAALPAIRQALDFLGTPYQVHVATAQPGALTADKLFAGTRGFYSSVMLTDSQLAYSPDGTTWTSALSPAEWAALNQYEADFAVRRVNWSGYPTPETGFNWPTAAFDSTGNPARGTWSAAARSSFPYLVTTNQFAVSNVWTYLATPLDTNTTVWLADAQGNALIAVKTHADGREVLSTTFDNAPWLTHSVVLSHGLVTWATKGLFLGERHTYLSAQVDDVFLADEMWPSGEFRQSAKDWAATIAWQNTFRTRTLGKNFRYDMVFNGLGTVPGEYENDDLTPYVKTNKSMFKWISHTYTHLNLD…	669	Bacteria; Verrucomicrobia; Verrucomicrobiae; Verrucomicrobiales; Verrucomicrobia subdivision 3; Pedosphaera		Spain: Tous, Valencia		taxon:1982324		Tous-C6FEB	freshwater reservoir from 12m and 25m depth
CBJ32938	0.265	CBJ32938.1	139.813	Ectocarpus siliculosus		conserved unknown protein [Ectocarpus siliculosus]	4.99e-35	0.61	1345	679	667	581	0.7208	803	223	MSRAGCSFSSPLPALLHTRLEGLLCLQKNAERGVAGDAATTITTSATAQYEFYFTPPSIAGATGFTLSFVGQLDGADWTVDIFDFSTDVNTWVTAGTLTGMTTAGWGDVDIDFPTTTPANFVADTSVVLVGYLDYVAVNAVGSAPTPTPTAPPVAAPVAAPVAAPVAAPVTPAGGATAAFVGVESGAAILADQIGGSPLTSAEEAATSDTSASIEFAATSSEAAAYEMYFPAPAAVTGPFTITITAQLGAGAVASDWKVDMYSFLPVDSDAYFEVGDLTGVTSGSWSTITLTFDPATPSNFLLPSAIEYLVQLRTESAGAQSIYVDQIVVSDGAQGPSPTPVTPQPVAGPTTPPVTAPPVAGPTTPPVTAPPVTAPTAPPVAAPTDGATAAFVEVVSGA…	1422	Eukaryota; Stramenopiles; PX clade; Phaeophyceae; Ectocarpales; Ectocarpaceae; Ectocarpus			CCAP:1310/4	taxon:2880				Ec 32
ORX80162	0.264	ORX80162.1	251.906	Anaeromyces robustus		hypothetical protein BCR32DRAFT_327791 [Anaeromyces robustus]	6.06e-74	0.651	674	38	646	637	0.8015	805	160	MFNIKYIVTFLVATFILNVCAFEMNMEALYLTAIEKNSVVSSMFDAYGMNYKTVRLPTTEFVLENDKQALYNTIVVEGATKEMLAVIKPTIEAYQQKYKVRVAYLNCEPDPSFGFVDLSKSESESDLYELTDEGKKLAKKYQMNGDGVTFKSSSCVVNKNTGNCDAYFHNKVKLEGNNNLTITPLLKYHESEDLAGAIVKNGEIESIHFFVPYIDSLIASFTSHLWISWSNYGIIDGFRRLYFGIQIDDFFISNPFNYQKGTEFRTSIQDMKNLAEWQKEITNQRMPNGSDFKIELAFNGMYVLITAKHKQYISQEYEDPKNHYTYVFPMEEEGTHKWPETFDSDWDDAALREGDKLYDYFAQNPEAQDNFYWLTHTFSHHNLNSASFHDADVEISYNV…	721	Eukaryota; Fungi; Chytridiomycota; Neocallimastigomycetes; Neocallimastigales; Neocallimastigaceae; Anaeromyces				taxon:1754192				S4
ORY23030	0.263	ORY23030.1	239.58	Neocallimastix californiae		hypothetical protein LY90DRAFT_706960 [Neocallimastix californiae]	7.65e-70	0.653	645	10	649	636	0.8052	805	157	MNTLYITNGDANSVVSEMFESYGMNYEIVNLPANSLKLEEGNVGLYNAIVIENATQNDLAGITEQITNYQKKYKVRAAYLNCEPDLTLGFFNPNKNVRTVSTVLTDKGLELAQKNQMNGKDIQFEIGTCIYNNEKGACDQYSHNEVQIIGDNITPLLKYNDTDTYAGAIVKQQDIESIHFFIPYIDSIVAYFTSHLWISWTNYGIIDGFRRLYFNIQVDDFFIKNLFNYQEGTGFRTSVDDMKGIAKWQKDVVERMPKGSEYKTELALNGIHVLIEANHKQFVATNWTTTPVERSYVKPLTEPGTNRWPTADKVDSDWDVNALKADKLYDYFAQHPETQDDFYWLTHTFSHQNLDMASLNDADMEISLNIKMCDDPYLGMYKRDCFSKHSIVCPEISGL…	678	Eukaryota; Fungi; Chytridiomycota; Neocallimastigomycetes; Neocallimastigales; Neocallimastigaceae; Neocallimastix				taxon:1754190				G1
XP_014160752	0.26	XP_014160752.1	105.531	Sphaeroforma arctica JP610		hypothetical protein SARC_00996 [Sphaeroforma arctica JP610]	1.97e-24	0.514	683	234	450	426	0.5285	755	330	MIVRISLHAAVWCLSVFGACGAQKILNFEIGWKTLILSSNADLAQLPVGMAKAYGANYDLISVDAQGGLQIQLIDPVTLKPKYNSIVQTSATANGLGAKRAILDDYCAKYNVRRVMLNSGPIDVADAAIYGLSGRLSTSATTVQYLYDTAVQGVSNVVRSGVPIKVGMETEFASSTFWINPAYINTALNKDQHIQPLLNLNFVVTSSDAQYVTDPVGTITTALGGIIHRTPSTGVEVMYFFITANANGLHGPTLAHSWFPWVTKGLFMGQRRLVLDTQIDDFYLDSKLYNTGQRYRTTATDYAYHVTEQYKLNAASAPGSNFTIQMAFNGKGYDSLANIYVPDVNPQSVAQFDKFLWLTHTWNHIDMYCIQSTCAPKSTYIDPQLKACHDWRASACPYT…	1178	Eukaryota; Ichthyosporea; Ichthyophonida; Sphaeroforma	Unknown			taxon:667725				JP610
XP_014154990	0.26	XP_014154990.1	145.591	Sphaeroforma arctica JP610		hypothetical protein SARC_06568 [Sphaeroforma arctica JP610]	4.56e-37	0.591	735	132	604	549	0.6811	764	216	MHKSIVLTLGLLSPVLAQTQTDFTIGAKTLILSAGTNTTEELPKWVLDSYGVDYDIKELTTGSTITIPACSEQFNHTECGQQKTNYTLNTLFSLELMDSNTDQPKYNSIILTSAVLGYFYYSPEDFSKTFQQRGLSAELEEEIDTYCTDYGVRTVSMRTDPIDIADEGLQSALNGAGVSHQGTATLKFVPGELSASMHNILKEHATFKIGGEISLSPTEAYWLTPARIEHTANTDRHIEPLMEVDYTCPDGSACKSVGVSLITHPTTKRETLHFHFNSDKNGLHGFTFGHMWFPWVTRGLFLGHRQIILQADIDDYYLDTGVYNTTLNRQAKGGETTPPMTYRITGEDLEHHKTFQQRINHQFGTGSNFTIQMAFNGRGEGEFGKVEAYAPNLNQASFD…	962	Eukaryota; Ichthyosporea; Ichthyophonida; Sphaeroforma	Unknown			taxon:667725				JP610
ORX79586	0.259	ORX79586.1	216.083	Anaeromyces robustus		hypothetical protein BCR32DRAFT_294337 [Anaeromyces robustus]	1.82e-60	0.65	705	55	651	645	0.8002	804	160	MNLKSFNINKMKFLKTSFLFSLILFNIRQCLSDDVDYEYIHIGMRALVLSTEIPESVLSSLASYGIAYDNLIYNCDNPLNDQLYLFDENNGYPKYNMIVIANGGMRCTCNGEYISALKQEHWDALNQYEAKYNIRRVTLNEVSDVKEIGVQDYEYKGKKDSTVSLKPADNAFTQYLFNNTGILDTAPLNTLGANYNLVKIVDDKISTPVLYYDIENEKAIAAVYSVLRYGNERLTFFMSSNKGTPTGLILNHLWIPWASKYIYTGFRRIYLTQHVDDVFSTQTLISSPVAFNHWPREYSASVEDFDNLIQYQKDILSKMPAGSSYQLEFAYNGYGLIDKSIYQFYIADDAKVSNSYVKPKGTGICRWPSFPYNVNWLESELSKIRLYNYFSAPEKHENF…	835	Eukaryota; Fungi; Chytridiomycota; Neocallimastigomycetes; Neocallimastigales; Neocallimastigaceae; Anaeromyces				taxon:1754192				S4
WP_091091147	0.258	WP_091091147.1	86.6557	Nonomuraea wenchangensis		hypothetical protein [Nonomuraea wenchangensis]	8.83e-19	0.336	524	1	542	524	0.6725	690	149	MLVVGVDEDDWGVATWRSVLNRVGAQYDVLYSKTQPLTAADLVQADGAGKYNAVLLSNNSLLYSDGSGYVSGLDASEWNVLWAYERDYGVRQVSLYTAYGTWPEDYCLRAGSEGGVGATPIATALTTTGAGVFDYLKNTANVPISQSYVYRSTLASGCTADAVLTSGSDVLGVRSTSADGRERMALTFTSNQYLPQADLLTYGLFRWATRGLFLGEQRHYLNADVDDWFNNTDHLYADGHLETNPGYRLTWSDAVSTYNQQNSFRSANTLANAFKLNIAYNGEGADQYALPSCLLPILLQDALTNYSRCRASSFTWVNHTFSHPKMNSTDYATSRAEIQNNLTRAAALGLSVDPTVLKTGEYSGLGVYHPDPNNDIDPPTDYGLAASNPNLLQAAKDLG…	614	Bacteria; Actinobacteria; Streptosporangiales; Streptosporangiaceae; Nonomuraea				taxon:568860
ORX77348	0.258	ORX77348.1	242.276	Anaeromyces robustus		hypothetical protein BCR32DRAFT_328962 [Anaeromyces robustus]	1.62e-70	0.645	666	35	637	632	0.7903	796	160	MFKQIILLITLFILNAYAFEMNMETLYLTAGDKNSVVSTMFDAYGMNYKTIQLPTNELVLENNKVALYNSIVIEDATKEILASIKPQIEEYQMKYKVRVAYLNCEPDESFGFSDTIKTTDSNDKYELTNEGLTFANKYKMNGNGVSFNSTSCVYNYSTDKCDTYYHYRVPMNNNDVNQLVIPILKYKDLDYYAGFIIKNNTNDIESIHFYLSYIESLIAYFTSHLWISWVNYGIIDGFRRLYFGIQIDDFFINNPFNFTKGTEYRSSIQDLKNIAQWQKEITEKRMPYGSSFKIELAFNGMYVLIISQHKEHISQSYTDPHNHYTYVFPMSEEGTHKWPDNIDSNWDDSVLRNGDKLYDYIAKNPEVQDNFYWLTHTFSHHNLNSASFHDADVEIGLNI…	723	Eukaryota; Fungi; Chytridiomycota; Neocallimastigomycetes; Neocallimastigales; Neocallimastigaceae; Anaeromyces				taxon:1754192				S4
OUM57546	0.258	OUM57546.1	225.713	Piromyces sp. E2		hypothetical protein PIROE2DRAFT_17441 [Piromyces sp. E2]	1.48e-64	0.659	664	27	660	638	0.8189	805	146	MLNKTICNAILLLSLFVSNVFTFEMRLNTLYLTAAESSAINFTFDAYGLNYDTVRLPATELKLEEGKVALYNAIVVEEATKEMLQGILDQIVQYQKKYKVRVAYLNCEPSIRAGMSSEPKTTEKKFVRLTPEGLELAKKYQMNGENVDFAVPCFEVDGDFYHYNVNIEDQGIVPLLKYNDTDTYAGAIVQRHDIESIHFFTGNSNVLLTYFNSHLWIPWINYGIIDGYRRLNFGIQIDDFFISNPFNFTVGTEFRTSIQDMKNLAQWQKDILTRMPKGSQFKIELAMNGMYVLYTAKHKTDITQSYEHHPKEYGYVKPLEEEGTHKWPDVIDSDWDDSVLRSGDKLYDYFARNPEAQDHFYWLTHTFSHQNLNYASFHDADMEIALNVKMADEPYLGMY…	718	Eukaryota; Fungi; Chytridiomycota; Neocallimastigomycetes; Neocallimastigales; Neocallimastigaceae; Piromyces	Unknown			taxon:73868				E2
PAW76621	0.257	PAW76621.1	116.701	Pedosphaera sp. Tous-C6FEB	freshwater metagenome	hypothetical protein B9S33_20735 [Pedosphaera sp. Tous-C6FEB]	3.07e-28	0.634	623	85	619	539	0.768	764	146	MKTNKSAEQSEVSVAKVIPVRFAVEVASRVAVRQQPALAWVPRRPEAHRSARPTLQLFAALLMALLTGATVPSAKAALANTATDLAVLVVTATPNDAALPAIRQALDFLGTPYTVHVASAQPGTLTAEKLFAGTRGFYSSVMLTDSQLAYSPDGVTWASALTTAEWATLNQYEADFAVRRVNWSGYPTPETGFNWPTAAFDSTGNAAVGTWSAAAKPSFPYLVTANAFAVSNVWTYLATPLDSNTTVWLGDAQGHALVAVKKFADGREVLSMTFDNAPWLLHSTVLSHGLVTWANRGMFLGERHTYLSAQIDDVFLADEMWPSGEFRQSAKDWQATINWQAKFRTRTLGKNFRYDMVFNGLGTVPGEYENDDLTPFVKTNKSMFKWISHTYTHLNLDAA…	667	Bacteria; Verrucomicrobia; Verrucomicrobiae; Verrucomicrobiales; Verrucomicrobia subdivision 3; Pedosphaera		Spain: Tous, Valencia		taxon:1982324		Tous-C6FEB	freshwater reservoir from 12m and 25m depth
SEU39526	0.256	SEU39526.1	85.8853	Nonomuraea wenchangensis		hypothetical protein SAMN05421811_11711 [Nonomuraea wenchangensis]	1.88e-18	0.326	621	117	525	505	0.6514	690	166	MTAFVPSRRALALVSATAIIIGPSAVPALATTTETETETGDHYAHAAPLRAPIDRPKVDKLGPLPEKKGTIPVERSTTAARSSAALAAAANDRVGLRVLVVGVDEDDWGVATWRSVLNRVGAQYDVLYSKTQPLTAADLVQADGAGKYNAVLLSNNSLLYSDGSGYVSGLDASEWNVLWAYERDYGVRQVSLYTAYGTWPEDYCLRAGSEGGVGATPIATALTTTGAGVFDYLKNTANVPISQSYVYRSTLASGCTADAVLTSGSDVLGVRSTSADGRERMALTFTSNQYLPQADLLTYGLFRWATRGLFLGEQRHYLNADVDDWFNNTDHLYADGHLETNPGYRLTWSDAVSTYNQQNSFRSANTLANAFKLNIAYNGEGADQYALPSCLLPILLQDA…	711	Bacteria; Actinobacteria; Streptosporangiales; Streptosporangiaceae; Nonomuraea				taxon:568860				CGMCC 4.5598
OUM59544	0.256	OUM59544.1	210.305	Piromyces sp. E2		hypothetical protein PIROE2DRAFT_14877 [Piromyces sp. E2]	2.4e-58	0.656	723	40	684	654	0.8114	805	152	MNRILLITALIAVLVSNVFAEEYKMRLHTLYLHAKVDGKIAKDSVSADQNSIVAMMMDSYGLNYDTVDIAKDTFKLEDGDTALYNTIVVEGFSQAQLTQVKAQIEPYQKKYNLRVVYLNCEPDVMLGFKQNGWNPVTTAAMRHAKLTPQALELTHQYQLKGDDVIFNIENCVLRDPSKTGDCIAYHHREVIYDEVPNVKITPLIKYLNFTNDQDDIGSFGGVLVDNNSLQEMHLWTPFIESHIAFFVSHIWIPWANYGMIDGYRRLFMEIQIDDYFTDNCFNSTECDGKRSKPGIAHYRTSVQDMINLAQWHHDVSGRLPEGSKIQIELAINGFHIINEMQHKLIGGMDWTDPQEMPYNYTKPLGEVVTHRWPQQFDSDWDDQILQNEDPLYKYFKDPN…	874	Eukaryota; Fungi; Chytridiomycota; Neocallimastigomycetes; Neocallimastigales; Neocallimastigaceae; Piromyces	Unknown			taxon:73868				E2
PAW91527	0.255	PAW91527.1	116.701	Pedosphaera sp. Tous-C6FEB	freshwater metagenome	hypothetical protein B9S33_00635 [Pedosphaera sp. Tous-C6FEB]	3.49e-28	0.634	617	80	619	538	0.768	764	146	MNTKPSLSSTQSIKVSFPQKPVVFLDVVVKRFTRGGARRPSLLSRLNRPAHGVFALLTGLLLATVSRPTQAALAGASTDLAVLVVTATTNDAALPAIRQALDFLGTPYTVHTAAAQPGALAAEKLFTGIRGFYSSVMLTDAALAYSPDGSTWTSALSPAEWTALNQYEADFAVRRINWSGYPNPENGFNWPTAAYDSTGNAAVGTWTAAARTSFPYLVTTNAFAVSNVWTYLATPLDTNTTVWLADAQGHALIAVQKLGGREVLSLTFDNAPWLIHSTVLAHGLVTWANKGLFLGERHTYLSAQVDDVFLADEMWPAGEFRQSAKDWQATITWQARFNTRTLGKNFRYDMAFNGLGTVPGEYENDDLTPFVQTNKSMFKWISHTFTHTNLNTVDYATAL…	661	Bacteria; Verrucomicrobia; Verrucomicrobiae; Verrucomicrobiales; Verrucomicrobia subdivision 3; Pedosphaera		Spain: Tous, Valencia		taxon:1982324		Tous-C6FEB	freshwater reservoir from 12m and 25m depth
XP_014160992	0.255	XP_014160992.1	141.739	Sphaeroforma arctica JP610		hypothetical protein SARC_00766 [Sphaeroforma arctica JP610]	8.26e-36	0.656	790	131	660	654	0.8114	783	130	MLRSFLTAAIGLSAIGSLAVVSAAQPANVLSMCGADYATLFDTDFNAVSANTNCNDAYVEIPEGWEIAAADDLNVPFILGKTSSFGVDALVLADGHAYHHDNKGVAKLDAIHIQDNTVKVVSCATSTAVLIRKVTAKATQTDYTIRMRTLILSTNEAVHQSVINIYLGFGAPYTLVDLHENSLPAMQDSTGPLFNAIVLTSAELMMAGDNAGEYMPALDGEGWSQLYEYAETYNVRITVMHTTQNADTALLGTGEGTSDAQVIEWLDNPMSLSLNDSVPLTAKLPLGQGESWVYPVKISSGSRHILPFMKFQGDTGVAGFIRQCYNRDEMHFTFAPNQFFNSTYVIGDVWFHWVNKGVYLGQRRVLLSPQVDDVFLATEYYNIEANRQALDGEPMHRAN…	937	Eukaryota; Ichthyosporea; Ichthyophonida; Sphaeroforma	Unknown			taxon:667725				JP610
WP_017331887	0.255	WP_017331887.1	118.242	Burkholderia pyrrocinia		hypothetical protein [Burkholderia pyrrocinia]	9.03e-29	0.657	633	46	656	588	0.8139	786	131	MHPNPASRLRQPCAAAIRRVVRARTAASRAVAALALAMLVALGATPLRAAAETPVSIAMKLLVVSANGTEPSFAAITSVLKQVGVPYDTLIATQTPLTAPLLSDGLGNGRYQGVLLSTGNLGYLDPATGNYESAFSAAQWQTLWNYEQSFRVRQATLYTYPSGFPDNYGLTLITYANTTATPLQASLTAAGKSLFNYVNGANPITITNAWTYLATPAGSNVVPLLSTSNGYAIASIYTAADGRQNLTITADENPDLRHTLQLAYGVINWVSKGVFLGQRHVYMSPQPDDVLIDDDIWDTRSLTDTTGLTYRLTGTDFLNATLWQGSLNRNVPNAANIRIEWPFVGQGATGIYLLDTLTPAVALNQGAFRWISHTYTHANLDAISAAAATTELQKNVQIA…	650	Bacteria; Proteobacteria; Betaproteobacteria; Burkholderiales; Burkholderiaceae; Burkholderia; Burkholderia cepacia complex				taxon:60550
OUM60191	0.254	OUM60191.1	171.785	Piromyces sp. E2		hypothetical protein PIROE2DRAFT_63311 [Piromyces sp. E2]	2.71e-45	0.646	685	24	662	638	0.7916	797	160	MCANAETGVSRMKALVLYAQYPMKSITNSLTSYNIEYQEWDVSKLTAKDKLTPKLYDEGKRPIYYIIIIDGSLEVYNTKSEAWESALSLNQWKELDSYEASNHVRRVIVNNFTKPKVNGQYIQYGEKQLITQNIISAHNVYALKVFNDARVKRSAPLTSEGLIHSGLEYTNDDDAIIPILFFKPAGSIPKKTLAAAIIDQDSLTSTMLNHLWITWATRGLIPGHRRVFFNPQVENVFLSTRIIDETLEENGVKVDSFEDALSKKYRATPHDYSKLIEMVKELNKNGDMNSGSRLRIELAFNGDGIHQYLNSIDPTRELYARSPDAGTPIAVVSNKILQANERTASTEKEILLEEISKYWDSRHHTLTKDELFNFFADVNNRKEFNWVSNTFSNQIFINI…	1023	Eukaryota; Fungi; Chytridiomycota; Neocallimastigomycetes; Neocallimastigales; Neocallimastigaceae; Piromyces	Unknown			taxon:73868				E2
WP_059975720	0.254	WP_059975720.1	116.701	Burkholderia pyrrocinia		hypothetical protein [Burkholderia pyrrocinia]	2.82e-28	0.649	633	56	643	578	0.7978	786	144	MHPNPASRLRQSCAAAIRRVVRARTAASRAVAALALAMLVALGATPLRAAAETPASIAMKLLVVSADGTEPSFAAITSVLKQVGVPYDTLIATQTPLTATLLSDGLGNGRYQGVLLSTGNLGYLDPATGNYESAFSAAQWQTLWNYEQSFRVRQATLYTYPSGFPDNYGLTLITYANTTATPLQASLTAAGKNLFNYVNGANPITITNAWTYLATPAGSNVVPLLSTSNGYAIASIYTAADGRQNLTITADENPDLRHTLQLAYGVINWVSKGVFLGQRHVYMSPQPDDVLIDDDIWDTRSLTDTTGLTYRLTGTDFLNATLWQGSLNRNVPNAANIRIEWPFVGQGATGIYLLDTLTPAVALNQGAFRWISHTYTHANLDAISAAAATTELQKNVQIA…	650	Bacteria; Proteobacteria; Betaproteobacteria; Burkholderiales; Burkholderiaceae; Burkholderia; Burkholderia cepacia complex				taxon:60550
XP_014151494	0.252	XP_014151494.1	119.398	Sphaeroforma arctica JP610		hypothetical protein SARC_09950 [Sphaeroforma arctica JP610]	5.9e-29	0.524	707	228	480	441	0.5471	757	317	MFRCVLTLVAAATAFAQSESNFEVGLKTLVLTSDDYSFVLPELILKAYGSDYEVVSVTEEVLVVVDGVEEANRTIVPDAVQLFDSTGAPKYNSIVYSSSNLGYSSLEAWIPSGLSFEQRTMLDNYCSRFGVRRVMLNSQPADVGDPALTAAPSVPWGKLGDANTRVQLRSSAESYRGMLKSDLDMVLGGEHEFAQNWVWISPGVFDAQRPSNTTILLDLDYSDGYSVSTGVGAAVANDVMYFFFAADSYGLSGQTLGHLWFPWVTKGLFVGQRRIILDTQIDDLYLDTMVYNTTLNRQATDDEFEPIFGYRTTGPDINFHAKIRNKMRKTMPTGTNFTIQLAYNGKGYGEFANVPEYSPNANTRLLRRFNQFLWLTHTWNHIDMYCVNSNCADPALPVP…	764	Eukaryota; Ichthyosporea; Ichthyophonida; Sphaeroforma	Unknown			taxon:667725				JP610
WP_059772192	0.252	WP_059772192.1	79.7221	Burkholderia ubonensis		hypothetical protein [Burkholderia ubonensis]	1.37e-16	0.326	580	30	551	526	0.6526	673	148	MLSHCAAAAGLLAAAGVCHAVPSDAQIDLKILIVASQQAGSSPELAAAQSILDRVGIPYTVYSYDTSNPTLPPLENGDHALYQGIIMPISDYRYMNPFAGGALAQTLARYQFKYNVRLASFYTWPGDSGCLQYVNYQDTTATPLSSTLTSTGQSLFPYMNAGTSSGNPLTIANAWTYFASPASPLPTGTTVTPIVQATAPGSTTYPIGATCLFANTAPLAGDSTSRETMSLMFDNSQYLTHSITLSYGIANWLTRGLFLGSRHVYIDPQVDDNGIPDEMFPYAQSAYTGLWYDVRTGATTSTNPPGQCPLGSTNPSTGLTACEYRTTGADFANAVTWQSLLNVTTPNASAVKLTLAFNGEGYSTAYGGQGPYPPGGIDSLSLQTALQQGNFKWVSHTYD…	697	Bacteria; Proteobacteria; Betaproteobacteria; Burkholderiales; Burkholderiaceae; Burkholderia; Burkholderia cepacia complex				taxon:101571
XP_014161149	0.25	XP_014161149.1	117.857	Sphaeroforma arctica JP610		hypothetical protein SARC_00633 [Sphaeroforma arctica JP610]	1.87e-28	0.571	704	137	568	518	0.6427	733	216	MKKLYSRLAIVAMCQVACLARTETEQDFSIGMRTLVLTSGANTFDELPIWVSQAYGVNFDTVSITEESEFRFPECTDSSANSENCGSMGTNSTRRDFSRIDLYDPETNDPKYNSIVLTTLNLGFASYDENFNSIWNQYGLTQETSDELDKYCVKYGVRTVSLNSSPIEIFDFAMAPAISEGGVAADNMTVLSFASNNWANDMRNILNQDARIRVGSETEVSANGAYWLTPALIREDQNVDGHMQPILNLDYTCPNGQACTGVGATLVRDRLSARETLHFHINMDLFGLHGVTLAHMWYPWVVRGLFLGERKVVLDCQVDDALLDTKIYDTTGTQNSSTEKYRMTEIDLKAHRDFQRNLNIALPSGSNFTLQMAFNGVGWEEFGQRKDYEPNLNEGVTKY…	785	Eukaryota; Ichthyosporea; Ichthyophonida; Sphaeroforma	Unknown			taxon:667725				JP610
WP_059941587	0.25	WP_059941587.1	73.9442	Burkholderia ubonensis		hypothetical protein [Burkholderia ubonensis]	7.87e-15	0.326	580	30	551	526	0.6526	673	148	MLSHCAAAAGLLAAAGVCHAVPSDAQIDLKILIVASQQAGSSPELAAAQSILDRVGIPYTVYSYDTSNPTLPPLENGDHALYQGIIMPISDYRYMNPFAGGALAQTLARYQFKYNVRLASFYTWPSDSGCLQYVNYQDTTATPLPSTLTSTGQSLFPYMNAGTSSGNPLTIANAWTYFASPASPLPTGTTVTPIVQATAPGNTTYPIGATCLFANTAPLAGDSTSRETMSLMFDNSQYLTHSITLSYGIANWLTRGLFLGSRHVYVDPQVDDNGIPDEIFPYAQSAYTGLWYDVRTGATTSTNPPGQCPLGSTNPSTGLTACEYRTTGADFANAVTWQSLLNVATPNASAVKLTLAFNGEGYGTAYGGQGPYPPGGIDSLSLQTALQQGNFKWVSHTYD…	697	Bacteria; Proteobacteria; Betaproteobacteria; Burkholderiales; Burkholderiaceae; Burkholderia; Burkholderia cepacia complex				taxon:101571
WP_060102048	0.25	WP_060102048.1	73.9442	Burkholderia ubonensis		hypothetical protein [Burkholderia ubonensis]	7.87e-15	0.326	580	30	551	526	0.6526	673	148	MLSHCAAAAGILAAAGVCHAVPSDAQIDLKILIVASQQAGSSPELAAAQSILDRVGIPYTVYSYDTSNPTLPPLENGDHALYQGIIMPISDYRYMNPFAGGALAQTLARYQFKYNVRLASFYTWPSDSGCLQYVNYQDTTATPLPSTLTSTGQSLFPYMNAGTSSGNPLTIANAWTYFASPASPLPTGTTVTPIVQATAPGNTTYPIGATCLFANTAPLAGDSTSRETMSLMFDNSQYLTHSITLSYGIANWLTRGLFLGSRHVYVDPQVDDNGIPDEIFPYAQSAYTGLWYDVRTGATTSTNPPGQCPLGSTNPSTGLTACEYRTTGADFANAVTWQSLLNVATPNASAVKLTLAFNGEGYGTAYGGQGPYPPGGIDSLSLQTALQQGNFKWVSHTYD…	697	Bacteria; Proteobacteria; Betaproteobacteria; Burkholderiales; Burkholderiaceae; Burkholderia; Burkholderia cepacia complex				taxon:101571
WP_059834675	0.25	WP_059834675.1	73.9442	Burkholderia ubonensis		hypothetical protein [Burkholderia ubonensis]	8.72e-15	0.326	580	30	551	526	0.6526	673	148	MLSHCAAAAGILAAAGVCHAVPSDAQIDLKILIVASQQAGSSPELAAAQSILDRVGIPYTVYSYDTSNPTLPPLENGDHALYQGIIMPISDYRYMNPFAGGALAQTLARYQFKYNVRLASFYTWPSDSGCLQYVNYQDTTATPLPSTLTSTGQSLFPYMNAGTSSGNPLTIANAWTYFASPASPLPTGTTVTPIVQATAPGNTTYPIGATCLFANTAPLAGDSTSRETMSLMFDNSQYLTHSITLSYGIANWLTRGLFLGSRHVYVDPQVDDNGIPDEIFPYAQSAYTGLWYDVRTGATTSTNPPGQCPLGSTNPSTGLTACEYRTTGADFANAVTWQSLLNVATPNASAVKLTLAFNGEGYGTAYGGQGPYPPGGIDSLSLQTALQQGNFKWVSHTYD…	697	Bacteria; Proteobacteria; Betaproteobacteria; Burkholderiales; Burkholderiaceae; Burkholderia; Burkholderia cepacia complex				taxon:101571
WP_060148631	0.248	WP_060148631.1	93.5893	Burkholderia stagnalis		hypothetical protein [Burkholderia stagnalis]	6.35e-21	0.418	579	29	551	526	0.6526	673	148	MARCIVAAALLAAAGASHAVPSDAQIDLKILIIASQQAGSSPELAAARSILDRVGIPYTIYTYDTNNPTLPPLETGNHALYQGIVLPVSDYRYMNPFAGGALAQTLARYQFKYNVRLASFYTWPGDSACLQYVNYQDTTATPLSSLLTSSGQALFPYMNAGTSTSSPLTISNAWTYFASPASPLPTGTTVTPIVQATGPGNATYSIGATCLFANTTPLTGDSTTRETMSLMFDNSQYLTHSITLSYGIANWLTRGLFLGSRHVYIDPQVDDNGIPDEIYPYAQSDSTGLWYDVRTGATTSTSPPGQCPLGSTSPATGLTGCEYRTTGADFTNIVNWQSLVNLTTPNASAVKLTLAYNGEGYGKAFGGQGFYPPSGTDSLSLQTALLQRNFKWISHTYDH…	696	Bacteria; Proteobacteria; Betaproteobacteria; Burkholderiales; Burkholderiaceae; Burkholderia; Burkholderia cepacia complex				taxon:1503054
WP_059884755	0.248	WP_059884755.1	93.5893	Burkholderia stagnalis		hypothetical protein [Burkholderia stagnalis]	6.92e-21	0.403	579	29	551	526	0.6526	673	148	MARCIVAAALLAAAGVSHAVPSDAQIDLKILIIASQQAGSSPELAAARSILDRVGIPYTIYTYDTNNPTLPPLETGNHALYQGIVLPVSDYRYMNPFAGGALAQTLARYQFKYNVRLASFYTWPGDSACLQYVNYQDTTATPLSSLLTSSGQALFPYMNAGTSTSSPLTISNAWTYFASPASPLPTGTTVTPIVQATGPGNATYSIGATCLFANTTPLTGDSTTRETMSLMFDNSQYLTHSITLSYGIANWLTRGLFLGSRHVYIDPQVDDNGIPDEIYPYAQSDSTGLWYDVRTGATTSTSPPGQCPLGSTSPATGLTGCEYRTTGADFTNIVNWQSLVNLTTPNASAVKLTLAYNGEGYGKAFGGQGFYPPSGTDSLSLQTALLQRNFKWISHTYDH…	696	Bacteria; Proteobacteria; Betaproteobacteria; Burkholderiales; Burkholderiaceae; Burkholderia; Burkholderia cepacia complex				taxon:1503054
WP_060028167	0.248	WP_060028167.1	93.2041	Burkholderia stagnalis		hypothetical protein [Burkholderia stagnalis]	9.38e-21	0.342	579	29	551	526	0.6526	673	148	MARCIVAAALLAAAGASHAVPSDAQIDLKILIIASQQAGSSPELAAARSILDRVGIPYTIYTYDTNNPTLPPLETGNHALYQGIVLPVSDYRYMNPFAGGALAQTLARYQFKYNVRLASFYTWPGDSACLQYVNYQDTTATPLSSLLTSSGQALFPYMNAGTSTSNPLTISNAWTYFASPASPLPTGTTVTPIVQATGPGNTTYSIGATCLFANTTPLTGDSTTRETMSLMFDNSQYLTHSITLSYGIANWLTRGLFLGSRHVYIDPQVDDNGIPDEIYPYAQSDSTGLWYDVRTGATTSTSPPGQCPLGSTSPATGLTGCEYRTTGADFTNIVNWQSLVNLTTPNASAVKLTLAYNGEGYGKAFGGQGFYPPSGTDSLSLQTALLQRNFKWISHTYDH…	696	Bacteria; Proteobacteria; Betaproteobacteria; Burkholderiales; Burkholderiaceae; Burkholderia; Burkholderia cepacia complex				taxon:1503054
WP_060157698	0.248	WP_060157698.1	92.8189	Burkholderia stagnalis		hypothetical protein [Burkholderia stagnalis]	1.06e-20	0.326	579	29	551	526	0.6526	673	148	MARCIVAAALLAAAGASHAVPSDAQIDLKILIIASQQAGSSPELAAARSILDRVGIPYTIYTYDTNNPTLPPLETGNHALYQGIVLPVSDYRYMNPFAGGALAQTLARYQFKYNVRLASFYTWPGDSACLQYVNYQDTTATPLSSLLTSSGQALFPYMNAGTSTSNPLTISNAWTYFASPASPLPTGTTVTPIVQATGPGNTTYSIGATCLFANTTPLTGDSTTRETMSLMFDNSQYLTHSITLSYGIANWLTRGLFLGSRHVYIDPQVDDNGIPDEIYPYAQSDSTGLWYDVRTGATTSTSPPGQCPLGSTSPATGLTGCEYRTTGADFTNIVNWQSLVNLTTPNASAVKLTLAYNGEGYGKAFGGQGFYPPSGTDSLSLQTALLQRNFKWISHTYDH…	696	Bacteria; Proteobacteria; Betaproteobacteria; Burkholderiales; Burkholderiaceae; Burkholderia; Burkholderia cepacia complex				taxon:1503054
WP_059986998	0.248	WP_059986998.1	92.8189	Burkholderia stagnalis		hypothetical protein [Burkholderia stagnalis]	1.28e-20	0.326	579	29	551	526	0.6526	673	148	MARCIVAAALLAAAGVSHAVPSDAQIDLKILIIASQQAGSSPGLAAARSILDRVGIPYTIYTYDTNNPTLPPLETGNHALYQGIVLPVSDYRYMNPFAGGALAQTLARYQFKYNVRLASFYTWPGDSACLQYVNYQDTTATPLSSLLTSSGQALFPYMNAGTSTSNPLTISNAWTYFASPASPLPTGTTVTPIVQATGPGNTTYSIGATCLFANTTPLTGDSTTRETMSLMFDNSQYLTHSITLSYGIANWLTRGLFLGSRHVYIDPQVDDNGIPDEIYPYAQSDSTGLWYDVRTGATTSTSPPGQCPLGSTSPATGLTGCEYRTTGADFTNIVNWQSLVNLTTPNASAVKLTLAYNGEGYGKAFGGQGFYPPSGTDSLSLQTALLQRNFKWISHTYDH…	696	Bacteria; Proteobacteria; Betaproteobacteria; Burkholderiales; Burkholderiaceae; Burkholderia; Burkholderia cepacia complex				taxon:1503054
WP_060014056	0.248	WP_060014056.1	92.8189	Burkholderia stagnalis		hypothetical protein [Burkholderia stagnalis]	1.3e-20	0.326	579	29	551	526	0.6526	673	148	MARCIVAAALLAAAGVSHAVPSDAQIDLKILIIASQQAGSSPELAAARSILDRVGIPYTIYTYDTNNPTLPPLETGNHALYQGIVLPVSDYRYMNPFAGGALAQTLARYQFKYNVRLASFYTWPGDSACLQYVNYQDTTATPLSSLLTSSGQALFPYMNAGTSTSNPLTISNAWTYFASPASPLPTGTTVTPIVQATGPGNTTYSIGATCLFANTTPLTGDSTTRETMSLMFDNSQYLTHSITLSYGIANWLTRGLFLGSRHVYIDPQVDDNGIPDEIYPYAQSDSTGLWYDVRTGATTSTSPPGQCPLGSTSPATGLTGCEYRTTGADFTNIVNWQSLVNLTTPNASAVKLTLAYNGEGYGKAFGGQGFYPPSGTDSLSLQTALLQRNFKWISHTYDH…	696	Bacteria; Proteobacteria; Betaproteobacteria; Burkholderiales; Burkholderiaceae; Burkholderia; Burkholderia cepacia complex				taxon:1503054
WP_060271013	0.248	WP_060271013.1	92.4337	Burkholderia stagnalis		hypothetical protein [Burkholderia stagnalis]	1.4e-20	0.326	579	29	551	526	0.6526	673	148	MARRIVAAALLAAAGASHAVPSDAQIDLKILIIASQQAGSSPELAAARSILDRVGIPYTIYTYDTNNPTLPPLETGNHALYQGIVLPVSDYRYMNPFAGGALAQTLARYQFKYNVRLASFYTWPGDSACLQYVNYQDTTATPLSSLLTSSGQALFPYMNAGTSTSNPLTISNAWTYFASPASPLPTGTTVTPIVQATGPGNATYSIGATCLFANTTPLTGDSTTRETMSLMFDNSQYLTHSITLSYGIANWLTRGLFLGSRHVYIDPQVDDNGIPDEIYPYAQSDSTGLWYDVRTGATTSTSPPGQCPLGSTSPATGLTGCEYRTTGADFTNIVNWQSLVNLTTPNASAVKLTLAYNGEGYGKAFGGQGFYPPSGTDSLSLQTALLQRNFKWISHTYDH…	696	Bacteria; Proteobacteria; Betaproteobacteria; Burkholderiales; Burkholderiaceae; Burkholderia; Burkholderia cepacia complex				taxon:1503054
WP_059909126	0.248	WP_059909126.1	92.4337	Burkholderia stagnalis		hypothetical protein [Burkholderia stagnalis]	1.5e-20	0.326	579	29	551	526	0.6526	673	148	MARCIVAAALLAAAGVSHAVPSDAQIDLKILIIASQQAGSSPELAAARSILDRVGIPYTIYTYDTNNPTLPPLETGNHALYQGIVLPVSDYRYMNPFAGGALAQTLARYQFKYNVRLASFYTWPGDSACLQYVNYQDTTATPLSSLLTSSGQALFPYMNAGTSTSNPLTISNAWTYFASPASPLPTGTTVTPIVQATGPGNATYSIGATCLFANTTPLTGDSTTRETMSLMFDNSQYLTHSITLSYGIANWLTRGLFLGSRHVYIDPQVDDNGIPDEIYPYAQSDSTGLWYDVRTGATTSTSPPGQCPLGSTSPATGLTGCEYRTTGADFTNIVNWQSLVNLTTPNASAVKLTLAYNGEGYGKAFGGQGFYPPSGTDSLSLQTALLQRNFKWISHTYDH…	696	Bacteria; Proteobacteria; Betaproteobacteria; Burkholderiales; Burkholderiaceae; Burkholderia; Burkholderia cepacia complex				taxon:1503054
WP_059892322	0.248	WP_059892322.1	91.6633	Burkholderia stagnalis		hypothetical protein [Burkholderia stagnalis]	2.92e-20	0.326	579	29	551	526	0.6526	673	148	MARCIVAAALLAAAGVSHAVPSDAQIDLKILIIASQQAGSSPELAAARSILDRVGIPYTIYTYDTNNPTLPPLETGNHALYQGIVLPVSDYRYMNPFAGGALAQTLARYQFKYNVRLASFYTWPGDSACLQYVNYQDTTATPLSSLLTSPGQALFPYMNAGTSTSNPLTISNAWTYFASPASPLPTGTTVTPIVQATGPGNTTYSIGATCLFANTTPLTGDSTTRETMSLMFDNSQYLTHSITLSYGIANWLTRGLFLGSRHVYIDPQVDDNGIPDEIYPYAQSDSTGLWYDVRTGATTSTSPPGQCPLGSTSPATGLTGCEYRTTGADFTNIVNWQSLVNLTTPNASAVKLTLAYNGEGYGKAFGGQGFYPPSGTDSLSLQTALLQRNFKWISHTYDH…	696	Bacteria; Proteobacteria; Betaproteobacteria; Burkholderiales; Burkholderiaceae; Burkholderia; Burkholderia cepacia complex				taxon:1503054
WP_059803790	0.248	WP_059803790.1	91.2781	Burkholderia stagnalis		hypothetical protein [Burkholderia stagnalis]	3.18e-20	0.326	579	29	551	526	0.6526	673	148	MARCIVAAALLAAAGVSHAVPSDAQIDLKILIIASQQAGSSPELAAARSILDRVGIPYTIYTYDTNNPTLPPLETGNHALYQGIVLPVSDYRYMNPFAGGALAQTLARYQFKYNVRLASFYTWPGDSACLQYVNYQDTTATPLSSLLTSPGQALFPYMNAGTSTSNPLTISNAWTYFASPASPLPTGTTVTPIVQATGPGNATYSIGATCLFANTTPLTGDSTTRETMSLMFDNSQYLTHSITLSYGIANWLTRGLFLGSRHVYIDPQVDDNGIPDEIYPYAQSDSTGLWYDVRTGATTSTSPPGQCPLGSTSPATGLTGCEYRTTGADFTNIVNWQSLVNLTTPNASAVKLTLAYNGEGYGKAFGGQGFYPPSGTDSLSLQTALLQRNFKWISHTYDH…	696	Bacteria; Proteobacteria; Betaproteobacteria; Burkholderiales; Burkholderiaceae; Burkholderia; Burkholderia cepacia complex				taxon:1503054
WP_059562594	0.248	WP_059562594.1	91.2781	Burkholderia stagnalis		hypothetical protein [Burkholderia stagnalis]	3.5e-20	0.326	579	29	551	526	0.6526	673	148	MARCIVAAALLAAAGVSHAVPSDAQIDLKILIIASQQAGSSPELAAARSILDRVGIPYTIYTYDTNNPTLPPLETGNHALYQGIVLPVSDYRYMNPFAGGALAQTLARYQFKYNVRLASFYTWPGDSACLQYVNYQDTTATPLSSLLTSPGQALFPYMNAGTSTSNPLTISNAWTYFASPASPLPTGTTVTPIVQATGPGNTTYSIGATCLFANTTPLTGDSTTRETMSLMFDNSQYLTHSITLSYGIANWLTRGLFLGSRHVYIDPQVDDNGIPDEIYPYAQSDSTGLWYDVRTGATTSTSPPGQCPLGSTSPATGLTGCEYRTTGADFTNIVNWQSLVNLTTPNASAVKLTLAYNGEGYGKAFGGQGFYPPSGTDSLSLQTALLQRNFKWISHTYDH…	696	Bacteria; Proteobacteria; Betaproteobacteria; Burkholderiales; Burkholderiaceae; Burkholderia; Burkholderia cepacia complex				taxon:1503054
WP_060363735	0.248	WP_060363735.1	90.8929	Burkholderia stagnalis		hypothetical protein [Burkholderia stagnalis]	4.38e-20	0.326	579	29	551	526	0.6526	673	148	MARCIVAAALLAAAGVSHAVPSDAQIDLKILIIASQQAGSSPELAAARSILDRVGIPYTIYTYDTNNPTLPPLETGNHALYQGIVLPVSDYRYMNPFAGGALAQTLARYQFKYNVRLASFYTWPGDSACLQYVNYQDTTATPLSSLLTSPGQALFPYMNAGTSTSNPLTISNAWTYFASPASPLPTGTTVTPIVQATGPGNTTYSIGATCLFANTTPLTGDSTTRETMSLMFDNSQYLTHSITLSYGIANWLTRGLFLGSRHVYIDPQVDDNGIPDEIYPYAQSDSTGLWYDVRTGATTSTSPPGQCPLGSTSPATGLTGCEYRTTGADFTNIVNWQSLVNLTTPNASAVKLTLAYNGEGYGKAFGGQGFYPPSGTDSLSLQTALLQRNFKWISHTYDH…	696	Bacteria; Proteobacteria; Betaproteobacteria; Burkholderiales; Burkholderiaceae; Burkholderia; Burkholderia cepacia complex				taxon:1503054
WP_069238021	0.248	WP_069238021.1	83.1889	Burkholderia ubonensis		hypothetical protein [Burkholderia ubonensis]	1.1e-17	0.326	580	30	551	526	0.6526	673	148	MLSHCAAAAGLLAAAGVCHAVPSDAQIDLKILIVASQQAGSSPELAAAQSILDRVGIPYTVYSYDTNNPTLPPLENGDHALYQGIIMPISDYRYMNPFAGGALAQTLARYQFKYNVRLASFYTWPGDSGCLQYVNYQDTTATPLSSTLTSTGQSLFPYMNAGTSSGNPLTIANAWTYFASPASPLPTGTTVTPIVQATAPGNTTYPIGATCLFANTTPLAGDSTSRETMSLMFDNSQYLTHSITLSYGIANWLTRGLFLGSRHVYIDPQVDDNGIPDEIFPYAQSDYTGLWYDVRTGATTSTNPPGQCPLGSTNPSTGLTACEYRTTGADFGNAVTWQSLLNVTTPNASAVKLTLAFNGSGYGRTYGGMGEYPPGGIDLLSLQTALQQGSFKWVSHTYD…	697	Bacteria; Proteobacteria; Betaproteobacteria; Burkholderiales; Burkholderiaceae; Burkholderia; Burkholderia cepacia complex				taxon:101571
WP_059964124	0.248	WP_059964124.1	83.1889	Burkholderia ubonensis		hypothetical protein [Burkholderia ubonensis]	1.27e-17	0.326	580	30	551	526	0.6526	673	148	MLSHCAAAAGLLAAAGVCHAVPSDAQIDLKILIVASQQAGSSPELAAAQSILDRVGIPYTVYSYDTNNPTLPPLENGDHALYQGIIMPISDYRYMNPFAGGALAQTLARYQFKYNVRLASFYTWPGDSGCLQYVNYQDTTATPLSSTLTSTGQSLFPYMNAGASSGNPLTIANAWTYFASPASPLPTGTTVTPIVQATAPGNTTYPIGATCLFANTTPLAGDSTSRETMSLMFDNSQYLTHSITLSYGIANWLTRGLFLGSRHVYIDPQVDDNGIPDEIFPYAQSDYTGLWYDVRTGATTSTNPPGQCPLGSTNPSTGLTACEYRTTGADFGNAVTWQSLLNVTTPNASAVKLTLAFNGSGYGRTYGGMGEYPPGGIDLLSLQTALQQGSFKWVSHTYD…	697	Bacteria; Proteobacteria; Betaproteobacteria; Burkholderiales; Burkholderiaceae; Burkholderia; Burkholderia cepacia complex				taxon:101571
WP_060307047	0.248	WP_060307047.1	83.1889	Burkholderia ubonensis		hypothetical protein [Burkholderia ubonensis]	1.32e-17	0.326	580	30	551	526	0.6526	673	148	MLSHCAAAAGLLAAAGVCHAVPSDAQIDLKILIVASQQAGSSPELAAAQSILDRVGIPYTVYSYDTNNPTLPPLENGDHALYQGIIMPISDYRYMNPFAGGALAQTLARYQFKYNVRLASFYTWPGDSGCLQYVNYQDTTATPLSSTLTSTGQSLFPYMNAGASSGNPLTIANAWTYFASPASPLPTGTTVTPIVQATAPGNTTYPIGATCLFANTTPLAGDSTSRETMSLMFDNSQYLTHSITLSYGIANWLTRGLFLGSRHVYIDPQVDDNGIPDEIFPYAQSDYTGLWYDVRTGATTSTNPPGQCPLGSTNPSTGLTACEYRTTGADFGNAVTWQSLLNVATPNASAVKLTLAFNGSGYGRTYGGMGEYPPGGIDLLSLQTALQQGSFKWVSHTYD…	697	Bacteria; Proteobacteria; Betaproteobacteria; Burkholderiales; Burkholderiaceae; Burkholderia; Burkholderia cepacia complex				taxon:101571
WP_050791892	0.248	WP_050791892.1	82.4185	Burkholderia ubonensis		hypothetical protein [Burkholderia ubonensis]	2.21e-17	0.326	580	30	551	526	0.6526	673	148	MLSRCAAAAGLLAAAGVCHAVPSDAQIDLKILIIASQQAGSSPELAAAQSILDRVGIPYTVYSYDTSNPTLPPLENGDHALYQGIIMPISDYRYMNPFAGGALAQTLARYQFKYNVRLASFYTWPGDSGCLQYVNYQDTTATPLPSTLTSTGQSLFPYMNAGTSSGNPLTIANAWTYFASPASPLPTGTTVTPIVQATAPGNTTYPIGATCLFANTTPLAGDSTSRETMSLMFDNSQYLTHSITLSYGIANWLTRGLFLGSRHAYIDPQVDDNGIPDEIFPYAQSEYTGQWYDVRTGAVTSTNPPGQCPLGSTNPSTGLTACEYRTTGADFANAVTWQSLMNVTTPNASAVKLTLAFNGSGYGRTYGGQGEYPPGGIDLLSLQTALQQGSFKWVSHTYD…	697	Bacteria; Proteobacteria; Betaproteobacteria; Burkholderiales; Burkholderiaceae; Burkholderia; Burkholderia cepacia complex				taxon:101571
WP_060116287	0.248	WP_060116287.1	80.4925	Burkholderia ubonensis		hypothetical protein [Burkholderia ubonensis]	9.08e-17	0.326	580	30	551	526	0.6526	673	148	MLSRCAAAAGLLAAAGVCHAVPSDAQIDLKILIIASQQAGSSPELAAAQSILDRVGIPYTVYSYDTSNPTLPPLENGDHALYQGIIMPISDYRYMNPFAGGALAQTLARYQFKYNVRLASFYTWPGDSGCLQYVNYQDTTATPLSSTLTSTGQSLFPYMNAGTSSGNPLTIANAWTYFASPASPLPTGTTVTPIVQATAPGSTTYPIGATCLFANTAPLAGDSTSRETMSLMFDNSQYLTHSITLSYGIANWLTRGLFLGSRHVYIDPQVDDNGIPDEIFPYAQSAYTGLWYDVRTGATTSTNPPGQCPLGSTNPSTGLTACEYRTTGADFANAVTWQSLLNVTTPNASAVKLTLAFNGEGYSTAYGGQGPYPPGGIDSLSLQTALQQGNFKWVSHTYD…	697	Bacteria; Proteobacteria; Betaproteobacteria; Burkholderiales; Burkholderiaceae; Burkholderia; Burkholderia cepacia complex				taxon:101571
WP_059706488	0.248	WP_059706488.1	79.337	Burkholderia ubonensis		hypothetical protein [Burkholderia ubonensis]	1.72e-16	0.326	580	30	551	526	0.6526	673	148	MLSHCAAAAGLLAAAGVCHAVPSDAQIDLKILIVASQQAGSSPELAAAQSILDRVGIPYTIYSYDTSNPTLPPLENGDHALYQGIIMPISDYRYMNPFAGGALAQTLARYQFKYNVRLASFYTWPSDSGCLQYVNYQDTTATPLPSTLTSTGQSLFPYMNAGTSSGNPLTIANAWTYFASPASPLPTGTTVTPIVQATAPGSTTYPIGATCLFANTAPLAGDSTSRETMSLMFDNSQYLTHSITLSYGIANWLTRGLFLGSRHVYVDPQVDDNGIPDEIFPYAQSAYTGLWYDVRTGATTSTTPPGQCPLGSTNPSTGLTACEYRTTGADFANAVTWQSLLNLTTPNASAVKLTLAFNGEGYSTAYGGQGPYPPGGIDSLSLQTALQQGSFKWVSHTYD…	697	Bacteria; Proteobacteria; Betaproteobacteria; Burkholderiales; Burkholderiaceae; Burkholderia; Burkholderia cepacia complex				taxon:101571
WP_059933905	0.248	WP_059933905.1	79.337	Burkholderia ubonensis		hypothetical protein [Burkholderia ubonensis]	1.76e-16	0.326	580	30	551	526	0.6526	673	148	MLSHCAAAAGLLAAAGVCHAVPSDAQIDLKILIVASQQAGSSPELAAAQSILDRVGIPYTVYSYDTSNPTLPPLENGDHALYQGIIMPISDYRYMNPFAGGALAQTLARYQFKYNVRLASFYTWPSDSGCLQYVNYQDTTATPLPSTLTSTGQSLFPYMNAGTSSGNPLTIANAWTYFASPASPLPTGTTVTPIVQATAPGSTTYPIGATCLFANTAPLAGDSTSRETMSLMFDNSQYLTHSITLSYGIANWLTRGLFLGSRHVYVDPQVDDNGIPDEIFPYAQSAYTGLWYDVRTGATTSTNPPGQCPLGSTNPSTGLTACEYRTTGADFANAVTWQSLLNLTTPNASAVKLTLAFNGEGYSTAYGGQGPYPPGGIDSLSLQTALQQGSFKWVSHTYD…	697	Bacteria; Proteobacteria; Betaproteobacteria; Burkholderiales; Burkholderiaceae; Burkholderia; Burkholderia cepacia complex				taxon:101571
WP_071854168	0.248	WP_071854168.1	79.337	Burkholderia ubonensis		hypothetical protein [Burkholderia ubonensis]	1.91e-16	0.326	580	30	551	526	0.6526	673	148	MLSHCAAAAGILAAAGVCHAVPSDAQIDLKILIVASQQAGSSPELAAAQSILDRVGIPYTIYSYDTSNPTLPPLENGDHALYQGIIMPISDYRYMNPFAGGALAQTLARYQFKYNVRLASFYTWPSDSGCLQYVNYQDTTATPLPSTLTSTGQSLFPYMNAGTSSGNPLTIANAWTYFASPASPLPTGTTVTPIVQATAPGSTTYPIGATCLFANTAPLAGDSTSRETMSLMFDNSQYLTHSITLSYGIANWLTRGLFLGSRHVYVDPQVDDNGIPDEIFPYAQSAYTGLWYDVRTGATTSTNPPGQCPLGSTNPSTGLTACEYRTTGADFANAVTWQSLLNLTTPNASAVKLTLAFNGEGYSTAYGGQGPYPPGGIDSLSLQTALQQGSFKWVSHTYD…	697	Bacteria; Proteobacteria; Betaproteobacteria; Burkholderiales; Burkholderiaceae; Burkholderia; Burkholderia cepacia complex				taxon:101571
WP_060067562	0.248	WP_060067562.1	74.3294	Burkholderia ubonensis		hypothetical protein [Burkholderia ubonensis]	5.92e-15	0.326	580	30	551	526	0.6526	673	148	MLSHCAAAAGLLAAAGVCHAVPSDAQIDLKILIVASQQAGSSPELAAAQSILDRVGIPYTVYSYDTSNPTLPPLENGDHALYQGIIMPISDYRYMNPFAGGALAQTLARYQFKYNVRLASFYTWPSDSGCLQYVNYQDTTATPLPSTLTSTGQSLFPYMNAGTSSGNPLTIANAWTYFASPASPLPTGTTVTPIVQATAPGSTTYPIGATCLFANTTPLAGDSTSRETMSLMFDNSQYLTHSITLSYGIANWLTRGLFLGSRHVYVDPQVDDNGIPDEIFPYAQSAYTGLWYDVRTGATTSTTPPGQCPLGSTNPSTGLTACEYRTTGADFANAVTWQSLLNVTTPNASAVKLTLAFNGEGYSTAYGGQGPYPPGGIDSLSLQTALQQGNFKWVSHTYD…	697	Bacteria; Proteobacteria; Betaproteobacteria; Burkholderiales; Burkholderiaceae; Burkholderia; Burkholderia cepacia complex				taxon:101571
WP_059935184	0.248	WP_059935184.1	74.3294	Burkholderia ubonensis		hypothetical protein [Burkholderia ubonensis]	7.03e-15	0.326	580	30	551	526	0.6526	673	148	MLSHCAAAAGLLAAAGVCHAVPSDAQIDLKILIVASQQAGSSPELAAAQSILDRVGIPYTVYSYDTSNPTLPPLENGDHALYQGIIMPISDYRYMNPFAGGALAQTLARYQFKYNVRLASFYTWPSDSGCLQYVNYQDTTATPLPSTLTSTGQSLFPYMNAGTSSGNPLTIANAWTYFASPASPLPTGTTVTPIVQATAPGSTTYPIGATCLFANTTPLAGDSTSRETMSLMFDNSQYLTHSITLSYGIANWLTRGLFLGSRHVYVDPQVDDNGIPDEIFPYAQSAYTGLWYDVRTGATTSTTPPGQCPLGSTNPSTGLTACEYRTTGADFANAVTWQSLLNLTTPNASAVKLTLAFNGEGYSTAYGGQGPYPPGGIDSLSLQTALQQGNFKWVSHTYD…	697	Bacteria; Proteobacteria; Betaproteobacteria; Burkholderiales; Burkholderiaceae; Burkholderia; Burkholderia cepacia complex				taxon:101571
WP_060291903	0.247	WP_060291903.1	91.2781	Burkholderia stagnalis		hypothetical protein [Burkholderia stagnalis]	4.09e-20	0.326	579	29	551	526	0.6526	673	148	MARCIVAAALLAAAGASHAVPSDAQIDLKILIIASQQAGSSPELAAARSILDRVGIPYTIYTYDTNNPTLPPLETGNHALYQGIVLPVSDYRYMNPFAGGALAQTLARYQFKYNVRLASFYTWPGDSACLQYVNYQDTTATPLSSLLTSSGQALFPYMNAGTSASNPLTISNAWTYFASPASPLPTGTTVTPIVQAAGPGNTTYSIGATCLFANTTPLTGDSTTRETMSLMFDNSQYLTHSITLSYGIANWLTRGLFLGSRHVYIDPQVDDNGIPDEIYPYAQSDSTGLWYDVRTGATTSTSPPGQCPLGSTSPATGLTGCEYRTTGADFTNIVNWQSLVNLTTPNASAVKLTLAYNGEGYGKAFGGQGFYPPSGTDSLSLQTALLQRNFKWISHTYDH…	696	Bacteria; Proteobacteria; Betaproteobacteria; Burkholderiales; Burkholderiaceae; Burkholderia; Burkholderia cepacia complex				taxon:1503054
WP_059958987	0.247	WP_059958987.1	90.8929	Burkholderia stagnalis		hypothetical protein [Burkholderia stagnalis]	4.49e-20	0.326	579	29	551	526	0.6526	673	148	MARCIVAAALLAAAGASHAVPSDAQIDLKILIIASQQAGSSPELAAARSILDRVGIPYAIYTYDTNNPTLPPLETGNHALYQGIVLPVSDYRYMNPFAGGALAQTLARYQFKYNVRLASFYTWPGDSACLQYVNYQDTTATPLSSLLTSSGQALFPYMNAGTSTSNPLTISNAWTYFASPASPLPTGTTVTPIVQATGPGNTTYSIGATCLFANTTPLTGDSTTRETMSLMFDNSQYLTHSITLSYGIANWLTRGLFLGSRHVYIDPQVDDNGIPDEIYPYAQSDSTGLWYDVRTGATTSTSPPGQCPLGSTSPATGLTGCEYRTTGADFTNIVNWQSLVNLTTPNASAVKLTLAYNGEGYGKAFGGQGFYPPSGTDSLSLQTALLQRNFKWISHTYDH…	696	Bacteria; Proteobacteria; Betaproteobacteria; Burkholderiales; Burkholderiaceae; Burkholderia; Burkholderia cepacia complex				taxon:1503054
WP_059921553	0.247	WP_059921553.1	90.8929	Burkholderia stagnalis		hypothetical protein [Burkholderia stagnalis]	4.94e-20	0.326	579	29	551	526	0.6526	673	148	MARCIVAAALLAAAGVSHAVPSDAQIDLKILIIASQQAGSSPELAAARSILDRVGIPYAIYTYDTNNPTLPPLETGNHALYQGIVLPVSDYRYMNPFAGGALAQTLARYQFKYNVRLASFYTWPGDSACLQYVNYQDTTATPLSSLLTSSGQALFPYMNAGTSTSNPLTISNAWTYFASPASPLPTGTTVTPIVQATGPGNTTYSIGATCLFANTTPLTGDSTTRETMSLMFDNSQYLTHSITLSYGIANWLTRGLFLGSRHVYIDPQVDDNGIPDEIYPYAQSDSTGLWYDVRTGATTSTSPPGQCPLGSTSPATGLTGCEYRTTGADFTNIVNWQSLVNLTTPNASAVKLTLAYNGEGYGKAFGGQGFYPPSGTDSLSLQTALLQRNFKWISHTYDH…	696	Bacteria; Proteobacteria; Betaproteobacteria; Burkholderiales; Burkholderiaceae; Burkholderia; Burkholderia cepacia complex				taxon:1503054
WP_060235354	0.247	WP_060235354.1	79.7221	Burkholderia ubonensis		hypothetical protein [Burkholderia ubonensis]	1.59e-16	0.326	580	30	551	526	0.6526	673	148	MLSHCAATAGLLAAAGVCHAVPSDAQIDLKILIVASQQAGSSPELAAAQSILDRVGIPYTVYSYDTSNPTLPPLENGDHALYQGIIMPISDYRYMNPFAGGALAQTLARYQFKYNVRLASFYTWPGDSGCLQYVNYQDTTATPLPSTLTSTGQSLFPYMNAGTSSGNPLTIANAWTYFASPASPLPTGTTVTPIVQATAPGSTTYPIGATCLFANTAPLAGDSTSRETMSLMFDNSQYLTHSITLSYGIANWLTRGLFLGSRHVYIDPQVDDNGIPDEIFPYAQSAYTGLWYDVRTGATTSTNPPGQCPLGSTNPSTGLTACEYRTTGADFANAVTWQSLLNVTTPNASAVKLTLAFNGEGYSTAYGGQGPYPPGGIDSLSLQTALQQGNFKWVSHTYD…	697	Bacteria; Proteobacteria; Betaproteobacteria; Burkholderiales; Burkholderiaceae; Burkholderia; Burkholderia cepacia complex				taxon:101571
WP_060048893	0.247	WP_060048893.1	78.9518	Burkholderia ubonensis		hypothetical protein [Burkholderia ubonensis]	2.17e-16	0.326	580	30	551	526	0.6526	673	148	MLSRCAAAAGLLAAAGVCHAVPSDAQIDLKILIIASQQAGSSPELAAAQSILDRVGIPYTVYSYDTSNPTLPPLENGDHALYQGIIMPISDYRYMNPFAGGALAQTLARYQFKYNVRLASFYTWPGDSGCLQYVNYQDTTATPLSSTLTSTGQSLFPYMNAGTSSGNPLTIANAWTYFASPASPLPTGTTVTPIVQATAPGSTTYPIGATCLFANTAPLAGDSTSRETMSLMFDNSQYLTHSITLSYGIANWLTRGLFLGSRHVYIDPQVDDNGIPDEIFPYAQSAYTGLWYDVRTGATTSTNPPGQCPLGSTNPSTGLTACEYRTTGADFANAVTWQSLLNVTTPNASAVKLTLAFNGEGYSTAYGGQGPYPPGGIDSLSLQTALQQGNFKWVSHTYD…	697	Bacteria; Proteobacteria; Betaproteobacteria; Burkholderiales; Burkholderiaceae; Burkholderia; Burkholderia cepacia complex				taxon:101571
WP_059534721	0.247	WP_059534721.1	78.9518	Burkholderia ubonensis		hypothetical protein [Burkholderia ubonensis]	2.41e-16	0.326	580	30	551	526	0.6526	673	148	MLSRCAAAAGLLAAAGVCHAVPSDAQIDLKILIIASQQAGSSPELAAAQSILDRVGIPYTVYSYDTSNPTLPPLENGDHALYQGIIMPISDYRYMNPFAGGALAQTLARYQFKYNVRLASFYTWPGDSGCLQYVNYQDTTATPLSSTLTSTGQSLFPYMNAGTSSGNPLTIANAWTYFASPASPLPTGTTVTPIVQATAPGSTTYPIGATCLFANTAPLAGDSTSRETMSLMFDNSQYLTHSITLSYGIANWLTRGLFLGSRHVYIDPQVDDNGIPDEIFPYAQSAYTGLWYDVRTGATTSTNPPGQCPLGSTNPSTGLTACEYRTTGADFANAVTWQSLLNVTTPNASAVKLTLAFNGEGYSTAYGGQGPYPPGGIDSLSLQTALQQGNFKWVSHTYD…	697	Bacteria; Proteobacteria; Betaproteobacteria; Burkholderiales; Burkholderiaceae; Burkholderia; Burkholderia cepacia complex				taxon:101571
WP_095412515	0.247	WP_095412515.1	76.6406	Burkholderia ubonensis		hypothetical protein [Burkholderia ubonensis]	1.37e-15	0.326	580	30	551	526	0.6526	673	148	MLSHCAVAAGLLAAAGVCHAVPSDAQIDLKILIVASQQAGSSPELAAAQSILDRVGIPYTVYSYDTNNPTLPPLENGDHALYQGIIMPISDYRYMNPFAGGALAQTLARYQFKYNVRLASFYTWPGDSGCLQYVNYQDTTATPLSSTLTSTGQSLFPYMNAGTSSGNPLTIANAWTYFASPASPLPTGTTVTPIVQATAPGNTTYPIGATCLFANTTPLAGDSTSRETMSLMFDNSQYLTHSITLSYGIANWLTRGLFLGSRHAYVDPQVDDNGIPDEIFPYAQSDYTGLWYDVRTGATTSTNPPGQCPLGSTNPSTGLTACEYRTTGTDFANAVTWQSLMNVTTPNASAVKLTLAFNGSGYGRTYGGMGEYPPGGIDLLSLQTALQQGSFKWVSHTYD…	697	Bacteria; Proteobacteria; Betaproteobacteria; Burkholderiales; Burkholderiaceae; Burkholderia; Burkholderia cepacia complex				taxon:101571
WP_060077214	0.246	WP_060077214.1	85.1149	Burkholderia ubonensis		hypothetical protein [Burkholderia ubonensis]	2.78e-18	0.326	580	30	551	526	0.6526	673	148	MLSRYAAAAGLLAAAGVCHAVPSDAQIDLKILIVASQQAGSSPELAAAQSILDRVGIPYTVYSYDTSNPTLPPLENGDHALYQGIIMPISDYRYMNPFAGGALAQTLARYQFKYNVRLASFYTWPGDSGCLQYVNYQDTTATPLPSTLTSTGQSLFPYMNAGTSSGNPLTIANAWTYFASPASPLPTGTTVTPIVQATAPGSTTYPIGATCLFANTAPLAGDSTSRETMSLMFDNSQYLTHSITLSYGIANWLTRGLFLGSRHVYVDPQVDDNGIPDEIFPYAQSAYTGLWYDVRTGATTSTNPPGQCPLGSTNPSTGLTACEYRTTGADFANAVTWQSLLNLTTANASAVKLTLAFNGEGYSTAYAGQGPYPPGGIDSLSLQTALQQGSFKWVSHTYD…	697	Bacteria; Proteobacteria; Betaproteobacteria; Burkholderiales; Burkholderiaceae; Burkholderia; Burkholderia cepacia complex				taxon:101571
WP_059866426	0.246	WP_059866426.1	83.1889	Burkholderia ubonensis		hypothetical protein [Burkholderia ubonensis]	1.05e-17	0.326	580	30	551	526	0.6526	673	148	MLSHCAAAAGLLAAAGVCHAVPSDAQIDLKILIIASQQAGSSPELAAAQSILDRVGIPYTVYSYDTSNPTLPPLENGDHALYQGIIMPISDYRYMNPFAGGALAQTLARYQFKYNVRLASFYTWPSDSGCLQYVNYQDTTATPLPSTLTSTGQSLFPYMNAGTSSGNPLTIANAWTYFASPASPLPTGTTVTPIVQATAPGSTTYPIGATCLFANTAPLAGDSTSRETMSLMFDNSQYLTHSITLSYGIANWLTRGLFLGSRHVYVDPQVDDNGIPDEIFPYAQSAYTGLWYDVRTGATTSTNPPGQCPLGSTNPSTGLTACEYRTTGADFANAVTWQSLLNLTTANASAVKLTLAFNGEGYSTAYAGQGPYPPGGIDSLSLQTALQQGSFKWVSHTYD…	697	Bacteria; Proteobacteria; Betaproteobacteria; Burkholderiales; Burkholderiaceae; Burkholderia; Burkholderia cepacia complex				taxon:101571
WP_060051362	0.246	WP_060051362.1	83.1889	Burkholderia ubonensis		hypothetical protein [Burkholderia ubonensis]	1.14e-17	0.326	580	30	551	526	0.6526	673	148	MLSRCAAAAGLLAAAGVCHAVPSDAQIDLKILIIASQQAGSSPELAAAQSILDRVGIPYTVYSYDTSNPTLPPLENGDHALYQGIIMPISDYRYMNPFAGGALAQTLARYQFKYNVRLASFYTWPSDSGCLQYVNYQDTTATPLPSTLTSTGQSLFPYMNAGTSSGNPLTIANAWTYFASPASPLPTGTTVTPIVQATAPGSTTYPIGATCLFANTAPLAGDSTSRETMSLMFDNSQYLTHSITLSYGIANWLTRGLFLGSRHVYVDPQVDDNGIPDEIFPYAQSAYTGLWYDVRTGATTSTNPPGQCPLGSTNPSTGLTACEYRTTGADFANAVTWQSLLNLTTANASAVKLTLAFNGEGYSTAYAGQGPYPPGGIDSLSLQTALQQGSFKWVSHTYD…	697	Bacteria; Proteobacteria; Betaproteobacteria; Burkholderiales; Burkholderiaceae; Burkholderia; Burkholderia cepacia complex				taxon:101571
WP_084910076	0.246	WP_084910076.1	80.4925	[Pseudomonas] mesoacidophila		hypothetical protein [[Pseudomonas] mesoacidophila]	8.11e-17	0.326	579	29	551	526	0.6526	673	148	MARCAAATGLLGAAGVCHAVPSDAQIDLKILIVASQQAGSSPELTAAQSILDRVGIPYTVYAYDTNNPTLPPLENGDHALYQGIILPISDYRYMNPFAGGALAQTLARYQFKYNVRLASFYTWPSDSGCLQYVNYQDTTATPLSSLLTSTGQSLFPYMNAGTSSGNPLTIANAWTYFASPASPLPIGTTVTPIVQATGPGNTTYSVGATCLFANTTPLTGDSASRETMSLMFDNSQYLTHSITLSYGIANWLTRGLFVGSRHVYVDPQVDDNGIPDEIFPYAQSEATGLWYDARTGATTSTTPPGQCPLGSTNPLTGLTACEYRTTGADFANAVTWQSLVNTTTPNASAVKLSLAFNGEGYSTVYGGQGLYPPGGIDSLSLQTALQQGSFKWISHTYDH…	696	Bacteria; Proteobacteria; Betaproteobacteria; Burkholderiales; Burkholderiaceae; Burkholderia; Burkholderia cepacia complex				taxon:265293
WP_095410604	0.246	WP_095410604.1	80.1073	Burkholderia ubonensis		hypothetical protein [Burkholderia ubonensis]	1.08e-16	0.326	580	30	551	526	0.6526	673	148	MLSHCAVAAGLLAAAGVCHAVPSDAQIDLKILIVASQQAGSSPELAAAQSILDRVGIPYTVYSYDTNNPTLPPLENGDHALYQGIIMPISDYRYMNPFAGGALAQTLARYQFKYNVRLASFYTWPGDSGCLQYVNYQDTTATPLSSTLTSTGQSLFPYMNAGTSSGNPLTIANAWTYFASPASPLPTGTTVTPIVQATAPGNTTYPIGATCLFANTTPLAGDSTSRETMSLMFDNSQYLTHSITLSYGIANWLTRGLFLGSRHAYVDPQVDDNGIPDEIFPYAQSDYTGLWYDVRTGATTSTNPPGQCPLGSTNPSTGLTACEYRTTGTDFANAVTWQSLMNVTTPNASAVKLTLAFNGSGYGRTYGGMGEYPPGGIDLLSLQTALQQGSFKWVSHTYD…	697	Bacteria; Proteobacteria; Betaproteobacteria; Burkholderiales; Burkholderiaceae; Burkholderia; Burkholderia cepacia complex				taxon:101571
WP_059740612	0.246	WP_059740612.1	79.7221	Burkholderia ubonensis		hypothetical protein [Burkholderia ubonensis]	1.63e-16	0.326	580	30	551	526	0.6526	673	148	MLSHCAAAAGLLAAAGVCHAVPSDAQIDLKILIVASQQAGSSPELAAAQSILDRVGIPYTVYSYDTSNPTLPPLENGDHALYQGIIMPISDYRYMNPFAGGALAQTLARYQFKYNVRLASFYTWPGDSGCLQYVNYQDTTATPLSSTLTSTGQSLFPYMNAGTSSGNPLTIANAWTYFASPASPLPTGTTVTPIVQATAPGSTTYPIGATCLFANTAPLAGDSTSRETMSLMFDNSQYLTHSITLSYGIANWLTRGLFLGSRHVYIDPQVDDNGIPDEIFPYAQSAYTGLWYDVRTGATTSTNPPGQCPLGSTNPSTGLTACEYRTTGADFANAVTWQSLLNVTTPNASAVKLTLAFNGEGYSTAYGGQGPYPPGGIDSLSLQTALQQGNFKWVSHTYD…	697	Bacteria; Proteobacteria; Betaproteobacteria; Burkholderiales; Burkholderiaceae; Burkholderia; Burkholderia cepacia complex				taxon:101571
WP_060284345	0.246	WP_060284345.1	78.1814	Burkholderia ubonensis		hypothetical protein [Burkholderia ubonensis]	4.55e-16	0.326	580	30	551	526	0.6526	673	148	MLSHCAAAAGLLAAAGVCHAVPSDAQIDLKILIVASQQAGSSPELAAAQSILDRVGIPYTVYSYDTSNPTLPPLENGDHALYQGIIMPISDYRYMNPFAGGALAQTLARYQFKYNVRLASFYTWPSDSGCLQYVNYQDTTATPLPSTLTSTGQSLFPYMNAGTSSGNPLTIANAWTYFASPASPLPTGTTVTPIVQATAPGNTTYPIGATCLFANTAPLAGDSTSRETMSLMFDNSQYLTHSITLSYGIANWLTRGLFLGSRHAYIDPQVDDNGIPDEIFPYAQSVYTGLWYDVRTGATTSTNPPGQCPLGSTNPSTGLTACEYRTTGADFANAVTWQSLLNLTTANASAVKLTLAFNGEGYSTAYGGQGPYPPGGIDSLSLQTALQQGSFKWVSHTYD…	697	Bacteria; Proteobacteria; Betaproteobacteria; Burkholderiales; Burkholderiaceae; Burkholderia; Burkholderia cepacia complex				taxon:101571
WP_059864932	0.246	WP_059864932.1	78.1814	Burkholderia ubonensis		hypothetical protein [Burkholderia ubonensis]	4.67e-16	0.326	580	30	551	526	0.6526	673	148	MLSHCAAAAGLLAAAGVCHAVPSDAQIDLKILIVASQQAGSSPELAAAQSILDRVGIPYTVYSYDTSNPTLPPLENGDHALYQGIIMPISDYRYMNPFAGGALAQTLARYQFKYNVRLASFYTWPGDSGCLQYVNYQDTTATPLPSTLTSTGQSLFPYMNAGTSSGNPLTIANAWTYFASPASPLPTGTTVTPIVQATAPGSTTYPIGATCLFANTAPLAGDSTSRETMSLMFDNSQYLTHSITLSYGIANWLTRGLFLGSRHVYIDPQVDDNGIPDEIFPYAQSAYTGLWYDVRTGATTSTNPPGQCPLGSTNPSTGLTACEYRTTGADFANAVTWQSLLNVTTPNASAVKLTLAFNGEGYSTAYGGQGPYPPGGIDSLSLQTALQQGNFKWVSHTYD…	697	Bacteria; Proteobacteria; Betaproteobacteria; Burkholderiales; Burkholderiaceae; Burkholderia; Burkholderia cepacia complex				taxon:101571
WP_060113710	0.246	WP_060113710.1	78.1814	Burkholderia ubonensis		hypothetical protein [Burkholderia ubonensis]	4.79e-16	0.326	580	30	551	526	0.6526	673	148	MLSHCAAAAGILAAAGVCHAVPSDAQIDLKILIVASQQAGSSPELAAAQSILDRVGIPYTVYSYDTSNPTLPPLENGDHALYQGIIMPISDYRYMNPFAGGALAQTLARYQFKYNVRLASFYTWPSDSGCLQYVNYQDTTATPLPSTLTSTGQSLFPYMNAGTSSGNPLTIANAWTYFASPASPLPTGTTVTPIVQATAPGSTTYPIGATCLFANTTPLAGDSTSRETMSLMFDNSQYLTHSITLSYGIANWLTRGLFLGSRHVYVDPQVDDNGIPDEIFPYAQSAYTGLWYDVRTGATTSTTPPGQCPLGSTNPSTGLTACEYRTTGADFANAVTWQSLLNLTTPNASAVKLTLAFNGEGYSTAYGGQGPYPPGGIDSLSLQTALQQGSFKWVSHTYD…	697	Bacteria; Proteobacteria; Betaproteobacteria; Burkholderiales; Burkholderiaceae; Burkholderia; Burkholderia cepacia complex				taxon:101571
WP_059976560	0.246	WP_059976560.1	77.7962	Burkholderia ubonensis		hypothetical protein [Burkholderia ubonensis]	5.27e-16	0.326	580	30	551	526	0.6526	673	148	MLPHCAAAAGLLAAAGVCHAVPSDAQIDLKILIVASQQAGSSPELAAAQSILDRVGIPYTVYSYDTSNPTLPPLENGDHALYQGIIMPISDYRYMNPFAGGALAQTLARYQFKYNVRLASFYTWPSDSGCLQYVNYQDTTATPLPSTLTSTGQSLFPYMNAGTSSGNPLTIANAWTYFASPASPLPTGTTVTPIVQATAPGSTTYPIGATCLFANTTPLAGDSTSRETMSLMFDNSQYLTHSITLSYGIANWLTRGLFLGSRHVYVDPQVDDNGIPDEIFPYAQSAYTGLWYDVRTGATTSTNPPGQCPLGSTNPSTGLTACEYRTTGADFANAVTWQSLLNLTTPNASAVKLTLAFNGEGYSTAYGGQGPYPPGGIDSLSLQTALQQGSFKWVSHTYD…	697	Bacteria; Proteobacteria; Betaproteobacteria; Burkholderiales; Burkholderiaceae; Burkholderia; Burkholderia cepacia complex				taxon:101571
WP_060028972	0.246	WP_060028972.1	77.7962	Burkholderia ubonensis		hypothetical protein [Burkholderia ubonensis]	5.27e-16	0.326	580	30	551	526	0.6526	673	148	MLSHCAAAAGLLAAAGVCHAVPSDAQIDLKILIVASQQAGSSPELAAAQSILDRVGIPYTIYSYDTSNPTLPPLENGDHALYQGIIMPISDYRYMNPFAGGALAQTLARYQFKYNVRLASFYTWPSDSGCLQYVNYQDTTATPLPSTLTSTGQSLFPYMNAGTSSGNPLTIANAWTYFASPASPLPTGTTVTPIVQATAPGSTTYPIGATCLFANTAPLAGDSTSRETMSLMFDNSQYLTHSITLSYGIANWLTRGLFLGSRHAYIDPQVDDNGIPDEIFPYAQSAYTGLWYDVRTGATTSTNPPGQCPLGSTNPSTGLTACEYRTTGADFANAVTWQSLLNLTTPNASAVKLTLAFNGEGYSTAYGGQGPYPPGGIDSLSLQTALQQGSFKWVSHTYD…	697	Bacteria; Proteobacteria; Betaproteobacteria; Burkholderiales; Burkholderiaceae; Burkholderia; Burkholderia cepacia complex				taxon:101571
WP_059722072	0.246	WP_059722072.1	77.7962	Burkholderia ubonensis		hypothetical protein [Burkholderia ubonensis]	6.31e-16	0.326	580	30	551	526	0.6526	673	148	MLSRCAAAAGLLAAAGVCHAVPSDAQIDLKILIIASQQAGSSPELAAAQSILDRVGIPYTVYSYDTSNPTLPPLENGDHALYQGIIMPISDYRYMNPFAGGALAQTLARYQFKYNVRLASFYTWPGDSGCLQYVNYQDTTATPLSSTLTSTGQSLFPYMNAGTSSGNPLTIANAWTYFASPASPLPTGTTVTPIVQATAPGSTTYPIGATCLFANTAPLAGDSTSRETMSLMFDNSQYLTHSITLSYGIANWLTRGLFLGSRHVYIDPQVDDNGIPDEIFPYAQSAYTGLWYDVRTGATTSTNPPGQCPLGSTNPSTGLTACEYRTTGADFANAVTWQSLLNVTTPNASAVKLTLAFNGEGYSTAYGGQGPYPPGGIDSLSLQTALQQGNFKWVSHTYD…	697	Bacteria; Proteobacteria; Betaproteobacteria; Burkholderiales; Burkholderiaceae; Burkholderia; Burkholderia cepacia complex				taxon:101571
WP_060141336	0.246	WP_060141336.1	77.411	Burkholderia ubonensis		hypothetical protein [Burkholderia ubonensis]	7e-16	0.326	580	30	551	526	0.6526	673	148	MLSHCAAAAGLLAAAGVCHAVPSDAQIDLKILIVASQQAGSSPELAAAQSILDRVGIPYTVYSYDTSNPTLPPLENGDHALYQGIIMPISDYRYMNPFAGGALAQTLARYQFKYNVRLASFYTWPSDSGCLQYVNYQDTTATPLPSTLTSTGQSLFPYMNAGTSSGNPLTIANAWTYFASPASPLPTGTTVTPIVQATAPGNTTYPIGATCLFANTAPLAGDSTSRETMSLMFDNSQYLTHSITLSYGIANWLTRGLFLGSRHVYVDPQVDDNGIPDEIFPYAQSVYTGLWYDVRTGATTSTNPPGQCPLGSTNPSTGLTACEYRTTGADFANAVTWQSLLNLTTPNASAVKLTLAFNGEGYSTAYGGQGPYPPGGIDSLSLQTALQQGSFKWVSHTYD…	697	Bacteria; Proteobacteria; Betaproteobacteria; Burkholderiales; Burkholderiaceae; Burkholderia; Burkholderia cepacia complex				taxon:101571
WP_060162082	0.246	WP_060162082.1	77.411	Burkholderia ubonensis		hypothetical protein [Burkholderia ubonensis]	7.76e-16	0.326	580	30	551	526	0.6526	673	148	MLSRCAAAAGLLAAAGVCHAVPSDAQIDLKILIIASQQAGSSPELAAAQSILDRVGIPYTVYSYDTSNPTLPPLENGDHALYQGIIMPISDYRYMNPFAGGALAQTLARYQFKYNVRLASFYTWPGDSGCLQYVNYQDTTATPLPSTLTSTGQSLFPYMNAGTSSGNPLTIANAWTYFASPASPLPTGTTVTPIVQATAPGSTTYPIGATCLFANTAPLAGDSTSRETMSLMFDNSQYLTHSITLSYGIANWLTRGLFLGSRHVYIDPQVDDNGIPDEIFPYAQSAYTGLWYDVRTGATTSTNPPGQCPLGSTNPSTGLTACEYRTTGADFANAVTWQSLLNVTTPNASAVKLTLAFNGEGYSTAYGGQGPYPPGGIDSLSLQTALQQGNFKWVSHTYD…	697	Bacteria; Proteobacteria; Betaproteobacteria; Burkholderiales; Burkholderiaceae; Burkholderia; Burkholderia cepacia complex				taxon:101571
WP_059878027	0.246	WP_059878027.1	77.0258	Burkholderia ubonensis		hypothetical protein [Burkholderia ubonensis]	1.09e-15	0.326	580	30	551	526	0.6526	673	148	MLSHCAAAAGLLAAAGVCHAVPSDAQIDLKILIVASQQAGSSPELAAAQSILDRVGIPYTVYSYDTSNPTLPPLENGDHALYQGIIMPISDYRYMNPFAGGALAQTLARYQFKYNVRLASFYTWPSDSGCLQYVNYQDTTATPLPSTLTSTGQSLFPYMNAGTSSGNPLMIANAWTYFASPASPLPTGTTVTPIVQATAPGSTTYPIGATCLFANTTPLAGDSTSRETMSLMFDNSQYLTHSITLSYGIANWLTRGLFLGSRHVYVDPQVDDNGIPDEIFPYAQSVYTGLWYDVRTGATTSTNPPGQCPLGSTNPSTGLTACEYRTTGADFANAVTWQSLLNLTTPNASAVKLTLAFNGEGYSTAYGGQGPYPPGGIDSLSLQTALQQGSFKWVSHTYD…	697	Bacteria; Proteobacteria; Betaproteobacteria; Burkholderiales; Burkholderiaceae; Burkholderia; Burkholderia cepacia complex				taxon:101571
WP_059940133	0.246	WP_059940133.1	73.1738	Burkholderia ubonensis		hypothetical protein [Burkholderia ubonensis]	1.72e-14	0.326	580	30	551	526	0.6526	673	148	MLSHCAAAAGLLAAAGVCHAVPSDAQIDLKILIVASQQAGSSPELAAAQSILDRVGIPYTVYSYDTSNPTLPPLENGDHALYQGIIMPISDYRYMNPFAGGALAQTLARYQFKYNVRLASFYTWPSDSGCLQYVNYQDTTATPLPSTLTSTGQSLFPYMNAGTSSGNPLTIANAWTYFASPASPLPTGTTVTPIVQATAPGSTTYPIGATCLFANTTPLAGDSTSRETMSLMFDNSQYLTHSITLSYGIANWLTRGLFLGSRHVYVDPQVDDNGIPDEIFPYAQSAYTGLWYDVRTGATTSTTPPGQCPLGSTNPSTGLTACEYRTTGADFANAVTWQSLLNLTTPNASAVKLTLAFNGEGYSTAYGGQGPYPPGGIDSLSLQTALQQGNFKWVSHTYD…	697	Bacteria; Proteobacteria; Betaproteobacteria; Burkholderiales; Burkholderiaceae; Burkholderia; Burkholderia cepacia complex				taxon:101571
WP_060231593	0.246	WP_060231593.1	72.4034	Burkholderia ubonensis		hypothetical protein [Burkholderia ubonensis]	2.35e-14	0.326	580	30	551	526	0.6526	673	148	MLSHCAAAAGLLAAAGVCHAVPSDAQIDLKILIVASQQAGSSPELAAAQSILDRVGIPYTVYSYDTSNPTLPPLENGDHALYQGIIMPISDYRYMNPFAGGALAQTLARYQFKYNVRLASFYTWPSDSGCLQYVNYQDTTATPLPSTLTSTGQSLFPYMNAGTSSGNPLTIANAWTYFASPASPLPTGTTVTPIVQATAPGSTTYPIGATCMFANTTPLAGDSTSRETMSLMFDNSQYLTHSITLSYGIANWLTRGLFLGSRHAYIDPQVDDNGIPDEIFPYAQSAYTGLWYDVRTGATTSTNPPGQCPLGSTNPSTGLTACEYRTTGADFANAVTWQSLLNLTTPNASAVKLTLAFNGEGYSTAYGGQGPYPPGGIDSLSLQTALQQGNFKWVSHTYD…	697	Bacteria; Proteobacteria; Betaproteobacteria; Burkholderiales; Burkholderiaceae; Burkholderia; Burkholderia cepacia complex				taxon:101571
WP_071749209	0.246	WP_071749209.1	70.8626	Burkholderia ubonensis		hypothetical protein [Burkholderia ubonensis]	7.36e-14	0.326	580	30	551	526	0.6526	673	148	MLSHCAAAAGLLAAAGVCHAVPSDAQIDLKILIVASQQAGSSPELAAAQSILDRVGIPYTIYSYDTSNPTLPPLENGDHALYQGIIMPISDYRYMNPFAGGALAQTLARYQFKYNVRLASFYTWPSDSGCLQYVNYQDTTATPLPSTLTSTGQSLFPYMNAGTSSGNPLTIANAWTYFASPASPLPTGTTVTPIVQATAPGSTTYPIGATCLFANTTPLAGDSTSRETMSLMFDNSQYLTHSITLSYGIANWLTRGLFLGSRHVYVDPQVDDNGIPDEIFPYAQSAYTGLWYDVRTGATTSTNPPGQCPLGSTNPSTGLTACEYRTTGADFANAVTWQSLLNVATPNASAVKLTLAFNGEGYGTAYGGQGPYPPGGIDSLSLQTALQQGNFKWVSHTYD…	697	Bacteria; Proteobacteria; Betaproteobacteria; Burkholderiales; Burkholderiaceae; Burkholderia; Burkholderia cepacia complex				taxon:101571
PYR62844	0.246	PYR62844.1	103.99	Acidobacteria bacterium	soil metagenome	hypothetical protein DMF91_05365 [Acidobacteria bacterium]	5.75e-24	0.579	544	57	531	488	0.6588	678	148	MTRSNIARRSNRLLGRIAARRLFGMALAAGIVAALFIGSGSRRVSAQATEVCGRDLRVLIIAANGSEVDLPAIRQTLDYLGTPYTIYLAAQNPGGLTADRLSNGCHANYQAVIQTTGDLGYMNGTAWTTALTPTEVNTLRAYEAMFKVRSVSWYTYPNPDHGLTWPTGAVDTSSSPLKAQLTAAGRAVFPYINTGASSPASPIVIQYAYTYLAQPFDATSTPLLTDSAGHSLAVVTTFPDGRENLAMTFDSNPYLLHTMLLGYGVVNWVTRGLFLGERHIYLSPQVDDVFIEDDQWVNGTSCSMVGHDRGPNETGPTMRMTGNDLWTVVDWQDAKNLQPTTANLRLTMAINGWGATGVYRKDTLTRTAKQTSSTFYWISHTYDHATLDGIGYAAASNEF…	925	Bacteria; Acidobacteria		USA: Angelo Coast Range Reserve, CA		taxon:1978231		gp6 AA43	meadow soil
ORY27238	0.246	ORY27238.1	162.54	Neocallimastix californiae		hypothetical protein LY90DRAFT_674402 [Neocallimastix californiae]	1.12e-42	0.643	705	49	657	633	0.7854	793	161	MMLFNKLQILWATIVAVVGVALWTTEVSAYTKITGMKALILHVKNPIPSVTEALDAYGIDYVEWDVSGLGEKETLTPKLFDKRPLYYMIIIDGSLEVYDESENSWKSVLTPDQWSELDDYEASHRVRRVVVNQYPKPRSSDSEWGGYEKGQVLPQQIVCADNDSTHKIFNEARVRRSAPLTSEGLIHSNVEYSEDDGVIPILYFKPNDIIIKKTLAAAIFDIGDGREVLTFFLQFSSESITTTILNHLWITWASRGLIPGYRRVLFTPQVENVFLSTSVIDDSLPVTTELKDALTHQYRATAKDYENIMNFMNDLSKTHSLNYGSILKMELVFNGKGILTSNSETNNNKKKRSLNANNKSERDIFIDEINKYWDSRHEEMEKDDLFNFFSNMNHRRKFN…	815	Eukaryota; Fungi; Chytridiomycota; Neocallimastigomycetes; Neocallimastigales; Neocallimastigaceae; Neocallimastix				taxon:1754190				G1
ORX41522	0.246	ORX41522.1	188.348	Piromyces finnis		hypothetical protein BCR36DRAFT_311036, partial [Piromyces finnis]	1.13e-51	0.646	685	2	684	638	0.7916	797	160	MKSITNSLRSYDIDYQEWDVTKLNENEKLTPKLYDDGKRPIYFMIIIDGSLEIYNPDNNVWESVLSLDQWKELDDYEMASHARRVIVNNFTKPKIEGQYIYYDEKQMITQDVVSASNNYALKIFNDARIKRSAPLTSEGLVHSGLEYSKDKGIIPILYFKPTKSVIKKTLAAAIINQEDGREIFSFFIQFTEDSLTSTMLNHLWIIWASRSLIPGHRRVFFNPQIENVFLSSRIVDETMEDRGVTVDNFENALSKKYRSSVHDFEKIIEFVKNLNKNGDMTVGSKLQIELAFNGDGIHQYLDSIDTPSHDIHARSTEGKLVAIVGNKILNASSKSQKTEKEILLEEISKYWNTRHETLSEDELFNFFNDINIRKEFNWVSNTFSNDVFVNTTQKEVRDE…	685	Eukaryota; Fungi; Chytridiomycota; Neocallimastigomycetes; Neocallimastigales; Neocallimastigaceae; Piromyces				taxon:1754191				finn
CBJ25807	0.245	CBJ25807.1	117.472	Ectocarpus siliculosus		conserved unknown protein [Ectocarpus siliculosus]	3.39e-28	0.564	741	172	570	506	0.6278	723	218	MDVYAMDDGVTDPPTTALPTTAPPATAAPVTPPPTTLPPTTASPTTAPPATSPPVTAPPTTLPPTTAPPTTASPTTAPPTTAPPTTAPTEAVSGDVLVDLVPCLFSSLAVGESNENNPALYIMSLFFKGYWSPKTEEYVVSETDDLSALLVDSTDTSGVPHGKCNAVYIGYAPSTAQVAALTAYSAQYKVRLVYFPSALTHTTESFTTKLGIQTYFAGDIVTPAFVQLSDLGAEKVTITQPGFKTDPNVVTPALFSYPVIVNTVPEEGIEVLAQYVDSDSEPYLSGAAGDQENAAMLSYTGADGHEELHVFNTIGWFDAGAWPWAHFYNEWATKGIFMGERRFYLAAVVDDLFLSTPEFEYDGVLNEAALSQRCTGEDLTNLLSVQQSLNALYAGSDII…	902	Eukaryota; Stramenopiles; PX clade; Phaeophyceae; Ectocarpales; Ectocarpaceae; Ectocarpus			CCAP:1310/4	taxon:2880				Ec 32
WP_059713684	0.245	WP_059713684.1	83.5741	Burkholderia ubonensis		hypothetical protein [Burkholderia ubonensis]	9.32e-18	0.326	580	30	551	526	0.6526	673	148	MLSRCAAAAGLLAAAGVCHAVPSDAQIDLKILIVASQQAGSSPELAAAQSILDRVGIPYTVYSYDTNNPTLPPLENGDHALYQGIIMPISDYRYMNPFAGGALAQTLARYQFKYNVRLASFYTWPGDSGCLQYVNYQDTTATPLASTLTSTGQSLFPYMNAGTSSSNPLTIANAWTYFASPASPLPTGTTVTPIVQATAPSSTTYPIGATCLFANTTPLTGDSASRETMSLMFDNSQYLTHSITLSYGIANWLTRGLFLGSRHAYIDPQVDDNGIPDEIFPYAQSDYTGLWYDVRTGATTSTTPPGQCPLGSTNPLTGLTGCEYRTTGADFGNIVTWQSLLNLTTANASAVKLTLAFNGEGYSTAYGGQGLYPPGGIDSLSLQTALQQGSFKWVSHTYD…	697	Bacteria; Proteobacteria; Betaproteobacteria; Burkholderiales; Burkholderiaceae; Burkholderia; Burkholderia cepacia complex				taxon:101571
WP_059776258	0.245	WP_059776258.1	83.5741	Burkholderia ubonensis		hypothetical protein [Burkholderia ubonensis]	9.48e-18	0.326	580	30	551	526	0.6526	673	148	MLSRCAAAAGLLAAAGVCHAVPSDAQIDLKILIVASQQAGSSPELAAAQSILDRVGIPYTVYSYDTNNPTLPPLENGDHALYQGIIMPISDYRYMNPFAGGALAQTLARYQFKYNVRLASFYTWPGDSGCLQYVNYQDTTATPLASTLTSTGQSLFPYMNAGTSSSNPLTIANAWTYFASPASPLPTGTTVTPIVQATAPSSTTYPIGATCLFANTTPLTGDSASRETMSLMFDNSQYLTHSITLSYGIANWLTRGLFLGSRHAYIDPQVDDNGIPDEIFPYAQSDYTGLWYDVRTGATTSTTPPGQCPLGSTNPLTGLTGCEYRTTGADFGNIVTWQSLLNLTTANASAVKLTLAFNGEGYSTAYGGQGLYPPGGIDSLSLQTALQQGSFKWISHTYD…	697	Bacteria; Proteobacteria; Betaproteobacteria; Burkholderiales; Burkholderiaceae; Burkholderia; Burkholderia cepacia complex				taxon:101571
WP_059657966	0.245	WP_059657966.1	83.5741	Burkholderia ubonensis		hypothetical protein [Burkholderia ubonensis]	9.56e-18	0.326	580	30	551	526	0.6526	673	148	MLSRCAAAAGLLAAAGVCHAVPSDAQIDLKILIVASQQAGSSPELAAAQSILDRVGIPYTVYSYDTNNPTLPPLENGDHALYQGIIMPISDYRYMNPFAGGALAQTLARYQFKYNVRLASFYTWPGDSGCLQYVNYQDTTATPLASTLTSTGQSLFPYMNAGTSSSNPLTIANAWTYFASPASPLPTGTTVTPIVQATAPGSTTYPIGATCLFANTTPLTGDSASRETMSLMFDNSQYLTHSITLSYGIANWLTRGLFLGSRHAYIDPQVDDNGIPDEIFPYAQSDYTGLWYDVRTGATTSTTPPGQCPLGSTNPSTGLTACEYRTTGADFGNIVTWQSLLNLTTANASAVKLTLAFNGEGYSTAYGGQGLYPPGGIDSLSLQTALQQGSFKWVSHTYD…	697	Bacteria; Proteobacteria; Betaproteobacteria; Burkholderiales; Burkholderiaceae; Burkholderia; Burkholderia cepacia complex				taxon:101571
WP_059637196	0.245	WP_059637196.1	83.5741	Burkholderia ubonensis		hypothetical protein [Burkholderia ubonensis]	9.73e-18	0.326	580	30	551	526	0.6526	673	148	MLSRCAAAAGLLAAAGVCHAVPSDAQIDLKILIVASQQAGSSPELAAAQSILDRVGIPYTVYSYDTNNPTLPPLENGDHALYQGIIMPISDYRYMNPFAGGALAQTLARYQFKYNVRLASFYTWPGDSGCLQYVNYQDTTATPLASTLTSTGQSLFPYMNAGTSSSNPLTIANAWTYFASPASPLPTGTTVTPIVQATAPGSTTYPIGATCLFANTTPLTGDSASRETMSLMFDNSQYLTHSITLSYGIANWLTRGLFLGSRHAYIDPQVDDNGIPDEIFPYAQSDYTGLWYDVRTGATTSTNPPGQCPLGSTNPSTGLTACEYRTTGTDFGNIVTWQSLLNLTTANASAVKLTLAFNGEGYSTAYGGQGLYPPGGIDSLSLQTALQQGSFKWVSHTYD…	697	Bacteria; Proteobacteria; Betaproteobacteria; Burkholderiales; Burkholderiaceae; Burkholderia; Burkholderia cepacia complex				taxon:101571
WP_059919679	0.245	WP_059919679.1	83.1889	Burkholderia ubonensis		hypothetical protein [Burkholderia ubonensis]	1.06e-17	0.326	580	30	551	526	0.6526	673	148	MLSHCAAAAGLLAAAGVCHAVPSDAQIDLKILIVASQQAGSSPELAAAQSILDRVGIPYTVYSYDTSNPTLPPLENGDHALYQGIIMPISDYRYMNPFAGGALAQTLARYQFKYNVRLASFYTWPSDSGCLQYVNYQDTTATPLPSTLTSTGQSLFPYMNAGTSSGNPLTIANAWTYFASPASPLPTGTTVTPIVQATAPGSTTYPIGATCLFANTAPLAGDSTSRETMSLMFDNSQYLTHSITLSYGIANWLTRGLFLGSRHVYVDPQVDDNGIPDEIFPYAQSAYTGLWYDVRTGATTSTNPPGQCPLGSTNPSTGLTACEYRTTGADFANAVTWQSLLNLTTANASAVKLTLAFNGEGYSTAYAGQGPYPPGGIDSLSLQTALQQGSFKWVSHTYD…	697	Bacteria; Proteobacteria; Betaproteobacteria; Burkholderiales; Burkholderiaceae; Burkholderia; Burkholderia cepacia complex				taxon:101571
WP_059877618	0.245	WP_059877618.1	83.1889	Burkholderia ubonensis		hypothetical protein [Burkholderia ubonensis]	1.18e-17	0.326	580	30	551	526	0.6526	673	148	MLSRYAAAAGLLAAAGVCHAVPSDAQIDLKILIVASQQAGSSPELAAAQSILDRVGIPYTVYSYDTSNPTLPPLENGDHALYQGIIMPISDYRYMNPFAGGALAQTLARYQFKYNVRLASFYTWPSDSGCLQYVNYQDTTATPLPSTLTSTGQSLFPYMNAGTSSGNPLTIANAWTYFASPASPLPTGTTVTPIVQATAPGSTTYPIGATCLFANTAPLAGDSTSRETMSLMFDNSQYLTHSITLSYGIANWLTRGLFLGSRHVYVDPQVDDNGIPDEIFPYAQSAYTGLWYDVRTGATTSTNPPGQCPLGSTNPSTGLTACEYRTTGADFANAVTWQSLLNVTTANASAVKLTLAFNGEGYSTAYAGQGPYPPGGIDSLSLQTALQQGSFKWVSHTYD…	697	Bacteria; Proteobacteria; Betaproteobacteria; Burkholderiales; Burkholderiaceae; Burkholderia; Burkholderia cepacia complex				taxon:101571
WP_059822295	0.245	WP_059822295.1	83.1889	Burkholderia ubonensis		hypothetical protein [Burkholderia ubonensis]	1.32e-17	0.326	580	30	551	526	0.6526	673	148	MLSHCAAAAGLLAAAGVCHAVPSDAQIDLKILIVASQQAGSSPELAAAQSILDRVGIPYTVYSYDTSNPTLPPLENGDHALYQGIIMPISDYRYMNPFAGGALAQTLARYQFKYNVRLASFYTWPSDSGCLQYVNYQDTTATPLPSTLTSTGQSLFPYMNAGTSSGNPLTIANAWTYFASPASPLPTGTTVTPIVQATAPGSTTYPIGATCLFANTAPLAGDSTSRETMSLMFDNSQYLTHSITLSYGIANWLTRGLFLGSRHVYVDPQVDDNGIPDEIFPYAQSAYTGLWYDVRTGATTSTNPPGQCPLGSTNPSTGLTACEYRTTGADFANAVTWQSLLNLTTANASAVKLTLAFNGEGYSTAYAGQGPYPPGGIDSLSLQTALQQGSFKWVSHTYD…	697	Bacteria; Proteobacteria; Betaproteobacteria; Burkholderiales; Burkholderiaceae; Burkholderia; Burkholderia cepacia complex				taxon:101571
WP_059949335	0.245	WP_059949335.1	83.1889	Burkholderia ubonensis		hypothetical protein [Burkholderia ubonensis]	1.33e-17	0.326	580	30	551	526	0.6526	673	148	MLSHCAAAAGLLAAAGVCHAVPSDAQIDLKILIVASQQAGSSPELAAAQSILDRVGIPYTVYSYDTSNPTLPPLENGDHALYQGIIMPISDYRYMNPFAGGALAQTLARYQFKYNVRLASFYTWPSDSGCLQYVNYQDTTATPLPSTLTSTGQSLFPYMNAGTSSGNPLTIANAWTYFASPASPLPTGTTVTPIVQATAPGSTTYPIGATCLFANTAPLAGDSTSRETMSLMFDNSQYLTHSITLSYGIANWLTRGLFLGSRHVYVDPQVDDNGIPDEIFPYAQSAYTGLWYDVRTGATTSTNPPGQCPLGSTNPSTGLTACEYRTTGADFANAVTWQSLLNLTTANASAVKLTLAFNGEGYSTAYAGQGPYPPGGIDSLSLQTALQQGSFKWVSHTYD…	697	Bacteria; Proteobacteria; Betaproteobacteria; Burkholderiales; Burkholderiaceae; Burkholderia; Burkholderia cepacia complex				taxon:101571
WP_060079563	0.245	WP_060079563.1	83.1889	Burkholderia ubonensis		hypothetical protein [Burkholderia ubonensis]	1.34e-17	0.326	580	30	551	526	0.6526	673	148	MLSRCAAAAGLLAAAGVCHAVPSDAQIDLKILIVASQQAGSSPELAAAQSILDRVGIPYTVYSYDTSNPTLPPLENGDHALYQGIIMPISDYRYMNPFAGGALAQTLARYQFKYNVRLASFYTWPSDSGCLQYVNYQDTTATPLPSTLTSTGQSLFPYMNAGTSSGNPLTIANAWTYFASPASPLPTGTTVTPIVQATAPGSTTYPIGATCLFANTAPLAGDSTSRETMSLMFDNSQYLTHSITLSYGIANWLTRGLFLGSRHVYVDPQVDDNGIPDEIFPYAQSAYTGLWYDVRTGATTSTNPPGQCPLGSTNPSTGLTACEYRTTGADFANAVTWQSLLNLTTANASAVKLTLAFNGEGYSTAYAGQGPYPPGGIDSLSLQTALQQGSFKWVSHTYD…	697	Bacteria; Proteobacteria; Betaproteobacteria; Burkholderiales; Burkholderiaceae; Burkholderia; Burkholderia cepacia complex				taxon:101571
WP_059980282	0.245	WP_059980282.1	82.8037	Burkholderia ubonensis		hypothetical protein [Burkholderia ubonensis]	1.41e-17	0.326	580	30	551	526	0.6526	673	148	MLSHCAAAAGLLAAAGVCHAVPSDAQIDLKILIVASQQAGSSPELAAAQSILDRVGIPYTVYSYDTSNPTLPPLENGDHALYQGIIMPISDYRYMNPFAGGALAQTLARYQFKYNVRLASFYTWPSDSGCLQYVNYQDTTATPLPSTLTSTGQSLFPYMNAGTSSGNPLTIANAWTYFASPASPLPTGTTVTPIVQATAPGSTTYPIGATCLFANTAPLAGDSTSRETMSLMFDNSQYLTHSITLSYGIANWLTRGLFLGSRHVYVDPQVDDNGIPDEIFPYAQSAYTGLWYDVRTGATTSTNPPGQCPLGSTNPSTGLTACEYRTTGADFANAVTWQSLLNLTTANASAVKLTLAFNGEGYSTAYAGQGPYPPGGIDSLSLQTALQQGSFKWVSHTYD…	697	Bacteria; Proteobacteria; Betaproteobacteria; Burkholderiales; Burkholderiaceae; Burkholderia; Burkholderia cepacia complex				taxon:101571
WP_059611326	0.245	WP_059611326.1	82.8037	Burkholderia ubonensis		hypothetical protein [Burkholderia ubonensis]	1.45e-17	0.326	580	30	551	526	0.6526	673	148	MLSRCAAAAGLLAAAGVCHAVPSDAQIDLKILIVASQQAGSSPELAAAQSILDRVGIPYTVYSYDTNNPTLPPLENGDHALYQGIIMPISDYRYMNPFAGGALAQTLARYQFKYNVRLASFYTWPGDSGCLQYVNYQDTTATPLASTLTSTGQSLFPYMNAGTSSSNPLTIANAWTYFASPASPLPTGTTVTPIVQATAPGSTTYPIGATCLFANTTPLTGDSASRETMSLMFDNSQYLTHSITLSYGIANWLTRGLFLGSRHAYIDPQVDDNGIPDEIFPYAQSDYTGLWYDVRTGATTSTTPPGQCPLGSTNPLTGLTGCEYRTTGADFGNIVTWQSLLNLTTANASAVKLTLAFNGEGYSTAYGGQGLYPPGGIDSLSLQTALQQGSFKWISHTYD…	697	Bacteria; Proteobacteria; Betaproteobacteria; Burkholderiales; Burkholderiaceae; Burkholderia; Burkholderia cepacia complex				taxon:101571
WP_060292696	0.245	WP_060292696.1	82.8037	Burkholderia ubonensis		hypothetical protein [Burkholderia ubonensis]	1.47e-17	0.326	580	30	551	526	0.6526	673	148	MLSRYAAAAGLLAAAGVCHAVPSDAQIDLKILIVASQQAGSSPELAAAQSILDRVGIPYTVYSYDTSNPTLPPLENGDHALYQGIIMPISDYRYMNPFAGGALAQTLARYQFKYNVRLASFYTWPSDSGCLQYVNYQDTTATPLPSTLTSTGQSLFPYMNAGTSSGNPLTIANAWTYFASPASPLPTGTTVTPIVQATAPGSTTYPIGATCLFANTAPLAGDSTSRETMSLMFDNSQYLTHSITLSYGIANWLTRGLFLGSRHVYVDPQVDDNGIPDEIFPYAQSAYTGLWYDVRTGATTSTNPPGQCPLGSTNPSTGLTACEYRTTGADFANAVTWQSLLNLTTANASAVKLTLAFNGEGYSTAYAGQGPYPPGGIDSLSLQTALQQGNFKWVSHTYD…	697	Bacteria; Proteobacteria; Betaproteobacteria; Burkholderiales; Burkholderiaceae; Burkholderia; Burkholderia cepacia complex				taxon:101571
WP_059718659	0.245	WP_059718659.1	82.8037	Burkholderia ubonensis		hypothetical protein [Burkholderia ubonensis]	1.51e-17	0.326	580	30	551	526	0.6526	673	148	MLSRYAAAAGLLAAAGVCHAVPSDAQIDLKILIVASQQAGSSPELAAAQSILDRVGIPYTVYSYDTSNPTLPPLENGDHALYQGIIMPISDYRYMNPFAGGALAQTLARYQFKYNVRLASFYTWPSDSGCLQYVNYQDTTATPLPSTLTSTGQSLFPYMNAGTSSGNPLTIANAWTYFASPASPLPTGTTVTPIVQATAPGSTTYPIGATCLFANTAPLAGDSTSRETMSLMFDNSQYLTHSITLSYGIANWLTRGLFLGSRHVYVDPQVDDNGIPDEIFPYAQSAYTGLWYDVRTGATTSTNPPGQCPLGSTNPSTGLTACEYRTTGADFANAVTWQSLLNLTTANASAVKLTLAFNGEGYSTAYAGQGPYPPGGIDSLSLQTALQQGSFKWVSHTYD…	697	Bacteria; Proteobacteria; Betaproteobacteria; Burkholderiales; Burkholderiaceae; Burkholderia; Burkholderia cepacia complex				taxon:101571
WP_059656461	0.245	WP_059656461.1	82.8037	Burkholderia ubonensis		hypothetical protein [Burkholderia ubonensis]	1.55e-17	0.326	580	30	551	526	0.6526	673	148	MLSRCAAAAGLLAAAGVCHAVPSDAQIDLKILIVASQQAGSSPELAAAQSILDRVGIPYTVYSYDTNNPTLPPLENGDHALYQGIIMPISDYRYMNPFAGGALAQTLARYQFKYNVRLASFYTWPGDSGCLQYVNYQDTTATPLASTLTSTGQSLFPYMNAGTSSSNPLTIANAWTYFASPASPLPTGTTVTPIVQATAPGSTTYPIGATCLFANTTPLTGDSVSRETMSLMFDNSQYLTHSITLSYGIANWLTRGLFLGSRHAYIDPQVDDNGIPDEIFPYAQSDYTGLWYDVRTGATTSTTPPGQCPLGSTNPLTGLTGCEYRTTGADFGNIVTWQSLLNLTTANASAVKLTLAFNGEGYSTAYGGQGLYPPGGIDSLSLQTALQQGSFKWVSHTYD…	697	Bacteria; Proteobacteria; Betaproteobacteria; Burkholderiales; Burkholderiaceae; Burkholderia; Burkholderia cepacia complex				taxon:101571
WP_059673684	0.245	WP_059673684.1	82.8037	Burkholderia ubonensis		hypothetical protein [Burkholderia ubonensis]	1.6e-17	0.326	580	30	551	526	0.6526	673	148	MLSRCAAAAGLLAAAGVCHAVPSDAQIDLKILIVASQQAGSSPELAAAQSILDRVGIPYTVYSYDTNNPTLPPLENGDHALYQGIIMPISDYRYMNPFAGGALAQTLARYQFKYNVRLASFYTWPGDSGCLQYVNYQDTTATPLASTLTSTGQSLFPYMNAGTSSSNPLTIANAWTYFASPASPLPTGTTVTPIVQATAPGSTTYPIGATCLFANTTPLTGDSVSRETMSLMFDNSQYLTHSITLSYGIANWLTRGLFLGSRHAYIDPQVDDNGIPDEIFPYAQSDYTGLWYDVRTGATTSTTPPGQCPLGSTNPLTGLTGCEYRTTGADFGNIVTWQSLLNLTTANASAVKLTLAFNGEGYSTAYGGQGLYPPGGIDSLSLQTALQQGSFKWVSHTYD…	697	Bacteria; Proteobacteria; Betaproteobacteria; Burkholderiales; Burkholderiaceae; Burkholderia; Burkholderia cepacia complex				taxon:101571
WP_059610176	0.245	WP_059610176.1	82.8037	Burkholderia ubonensis		hypothetical protein [Burkholderia ubonensis]	1.66e-17	0.326	580	30	551	526	0.6526	673	148	MLSRCAAAAGLLAAAGVCHAVPSDAQIDLKILIVASQQAGSSPELAAAQSILDRVGIPYTVYSYDTNNPTLPPLENGDHALYQGIIMPISDYRYMNPFAGGALAQTLARYQFKYNVRLASFYTWPGDSGCLQYVNYQDTTATPLASTLTSTGQSLFPYMNAGTSSSNPLTIANAWTYFASPASPLPTGTTVTPIVQATAPGSTTYPIGATCLFANTTPLTGDGASRETMSLMFDNSQYLTHSITLSYGIANWLTRGLFLGSRHAYIDPQVDDNGIPDEIFPYAQSDYTGLWYDVRTGATTSTTPPGQCPLGSTNPLTGLTGCEYRTTGADFGNIVTWQSLLNLTTANASAVKLTLAFNGEGYSTAYGGQGLYPPGGIDSLSLQTALQQGSFKWISHTYD…	697	Bacteria; Proteobacteria; Betaproteobacteria; Burkholderiales; Burkholderiaceae; Burkholderia; Burkholderia cepacia complex				taxon:101571
WP_059851651	0.245	WP_059851651.1	82.8037	Burkholderia ubonensis		hypothetical protein [Burkholderia ubonensis]	1.8e-17	0.326	580	30	551	526	0.6526	673	148	MLSRYAAAAGLLAAAGVCHAVPSDAQIDLKILIVASQQAGSSPELAAAQSILDRVGIPYTVYSYDTSNPTLPPLENGDHALYQGIIMPISDYRYMNPFAGGALAQTLARYQFKYNVRLASFYTWPSDSGCLQYVNYQDTTATPLPSTLTSTGQSLFPYMNAGTSSGNPLTIANAWTYFASPASPLPTGTTVTPIVQATAPGSTTYPIGATCLFANTAPLAGDSTSRETMSLMFDNSQYLTHSITLSYGIANWLTRGLFLGSRHVYVDPQVDDNGIPDEIFPYAQSAYTGLWYDVRTGATTSTNPPGQCPLGSTNPSTGLTACEYRTTGADFANAVTWQSLLNLTTANASAVKLTLAFNGEGYSTAYAGQGPYPPGGIDSLSLQTALQQGSFKWVSHTYD…	697	Bacteria; Proteobacteria; Betaproteobacteria; Burkholderiales; Burkholderiaceae; Burkholderia; Burkholderia cepacia complex				taxon:101571
WP_060304925	0.245	WP_060304925.1	81.2629	Burkholderia ubonensis		hypothetical protein [Burkholderia ubonensis]	5.19e-17	0.326	580	30	551	526	0.6526	673	148	MLSRCAAAAGLLAAAGVCHAVPSDAQIDLKILIIASQQAGSSPELAAAQSILDRVGIPYTVYSYDTSNPTLPPLENGDHALYQGIIMPISDYRYMNPFAGGALAQTLARYQFKYNVRLASFYTWPGDSGCLQYVDYQDTTATPLPSTLTSTGQSLFPYMNAGTSSGNPLTIANAWTYFASPASPLPTGTTVTPIVQATGPGNTTYPVGATCLFANTTPLAGDSTSRETMSLMFDNSQYLTHSITLSYGIANWLTRGLFLGSRHAYIDPQVDDNGIPDEIFPYAQSDYTGLWYDVRTGATTSTNPPGQCPLGSTNPSTGLTACEYRTTGADFANAVTWQSLMNMTTPNASAVKLTLAFNGSGYGRTYGGQGEYPPGGIDLLSLQTALQQGSFKWVSHTYD…	697	Bacteria; Proteobacteria; Betaproteobacteria; Burkholderiales; Burkholderiaceae; Burkholderia; Burkholderia cepacia complex				taxon:101571
WP_059981121	0.245	WP_059981121.1	80.1073	Burkholderia ubonensis		hypothetical protein [Burkholderia ubonensis]	1.06e-16	0.326	580	30	551	526	0.6526	673	148	MLSHCAAAAGLLAAAGVCHAVPSDAQIDLKILIVASQQAGSSPELAAAQSILDRVGIPYTVYSYDTSNPTLPPLENGDHALYQGIIMPISDYRYMNPFAGGALAQTLARYQFKYNVRLASFYTWPSDSGCLQYVNYQDTTATPLPSTLTSTGQSLFPYMNAGTSSGNPLTIANAWTYFASPASPLPTGTTVTPIVQATAPGNTTYPIGATCLFANTAPLAGDSTSRETMSLMFDNSQYLTHSITLSYGIANWLTRGLFLGSRHVYVDPQVDDNGIPDEIFPYAQSAYTGLWYDVRTGATTSTNPPGQCPLGSTNPSTGLTACEYRTTGADFANAVTWQSLLNLTTPNASAVKLTLAFNGEGYSTAYGGQGPYPPGGIDSLSLQTALQQGSFKWVSHTYD…	697	Bacteria; Proteobacteria; Betaproteobacteria; Burkholderiales; Burkholderiaceae; Burkholderia; Burkholderia cepacia complex				taxon:101571
WP_095400889	0.245	WP_095400889.1	78.9518	Burkholderia ubonensis		hypothetical protein [Burkholderia ubonensis]	2.32e-16	0.326	580	30	551	526	0.6526	673	148	MLSHCAAAAGLLAAAGVCHAVPSDAQIDLKILIVASQQAGSSPELAAAQSILDRVGIPYTVYSYDTNNPTLPPLENGDHALYQGIIMPISDYRYMNPFAGGALAQTLARYQFKYNVRLASFYTWPGDSGCLQYVNYQDTTATPLSSTLTSTGQSLFPYMNAGTSSGNPLTIANAWTYFASPASPLPTGTTVTPIVQATAPGNTTYPIGATCLFANTTPLAGDSTSRETLSLMFDNSQYLTHSITLSYGIANWLTRGLFLGSRHAYVDPQVDDNGIPDEIFPYAQSDYTGLWYDVRTGATTSTNPPGQCPLGSTNPSTGLTACEYRTTGTDFANAVTWQSLMNVTTPNASAVKLTLAFNGSGYGRTYGGMGEYPPGGIDLLSLQTALQQGSFKWVSHTYD…	697	Bacteria; Proteobacteria; Betaproteobacteria; Burkholderiales; Burkholderiaceae; Burkholderia; Burkholderia cepacia complex				taxon:101571
WP_059986235	0.245	WP_059986235.1	78.5666	Burkholderia ubonensis		hypothetical protein [Burkholderia ubonensis]	3.7e-16	0.326	580	30	551	526	0.6526	673	148	MLSHCAAAAGLLAAAGVCHAVPSDAQIDLKILIVASQQAGSSPELAAAQSILDRVGIPYTVYSYDTSNPTLPPLENGDHALYQGIIMPISDYRYMNPFAGGALAQTLARYQFKYNVRLASFYTWPGDSGCLQYVNYQDTTATPLSSTLTSTGQSLFPYMNAGTSSGNPLTIANAWTYFASPASPLPTGTTVTPIVQATAPGSTTYPIGATCLFANTAPLAGDSTSRETMSLMFDNSQYLTHSITLSYGIANWLTRGLFLGSRHVYIDPQVDDNGIPDEIFPYAQSAYTGLWYDVRTGATTSTNPPGQCPLGSTNPSTGLTACEYRTTGADFANAVTWQSLLNVTTPNASAVKLTLAFNGEGYSTAYGGQGPYPPGGIDSLSLQTALQQGNFKWVSHTYD…	697	Bacteria; Proteobacteria; Betaproteobacteria; Burkholderiales; Burkholderiaceae; Burkholderia; Burkholderia cepacia complex				taxon:101571
WP_060022496	0.245	WP_060022496.1	78.5666	Burkholderia ubonensis		hypothetical protein [Burkholderia ubonensis]	3.7e-16	0.326	580	30	551	526	0.6526	673	148	MLSHCAAAAGLLAAAGVCHAVPSDAQIDLKILIVASQQAGSSPELAAAQSILDRVGIPYTVYSYDTSNPTLPPLENGDHALYQGIIMPISDYRYMNPFAGGALAQTLARYQFKYNVRLASFYTWPGDSGCLQYVNYQDTTATPLSSTLTSTGQSLFPYMNAGTSSGNPLTIANAWTYFASPASPLPTGTTVTPIVQATAPGSTTYPIGATCLFANTAPLAGDSTSRETMSLMFDNSQYLTHSITLSYGIANWLTRGLFLGSRHVYIDPQVDDNGIPDEIFPYAQSAYTGLWYDVRTGATTSTNPPGQCPLGSTNPSTGLTACEYRTTGADFANAVTWQSLLNVTTPNASAVKLTLAFNGEGYSTAYGGQGPYPPGGIDSLSLQTALQQGNFKWVSHTYD…	697	Bacteria; Proteobacteria; Betaproteobacteria; Burkholderiales; Burkholderiaceae; Burkholderia; Burkholderia cepacia complex				taxon:101571
WP_059626366	0.245	WP_059626366.1	78.1814	Burkholderia ubonensis		hypothetical protein [Burkholderia ubonensis]	4.63e-16	0.326	580	30	551	526	0.6526	673	148	MLSHCAAAAGLLAAAGVCHAVPSDAQIDLKILIVASQQAGSSPELAAAQSILDRVGIPYTVYSYDTSNPTLPPLENGDHALYQGIIMPISDYRYMNPFAGGALAQTLARYQFKYNARLASFYTWPGDSGCLQYVNYQDTTATPLPSTLTSTGQSLFPYMNAGTSSGNPLTIANAWTYFASPASPLPTGTTVTPIVQATAPGSTTYPIGATCLFANTAPLAGDSTSRETMSLMFDNSQYLTHSITLSYGIANWLTRGLFLGSRHVYIDPQVDDNGIPDEIFPYAQSAYTGLWYDVRTGATTSTNPPGQCPLGSTNPSTGLTACEYRTTGADFANAVTWQSLLNVTTPNASAVKLTLAFNGEGYSTAYGGQGPYPPGGIDSLSLQTALQQGSFKWVSHTYD…	697	Bacteria; Proteobacteria; Betaproteobacteria; Burkholderiales; Burkholderiaceae; Burkholderia; Burkholderia cepacia complex				taxon:101571
WP_060188305	0.245	WP_060188305.1	77.7962	Burkholderia ubonensis		hypothetical protein [Burkholderia ubonensis]	5.41e-16	0.326	580	30	551	526	0.6526	673	148	MLSHCAAAAGLLAAAGVCHAVPSDAQIDLKILIVASQQAGSSPELAAAQSILDRVGIPYTVYSYDTSNPTLPPLENGDHALYQGIIMPISDYRYMNPFAGGALAQTLARYQFKYNVRLASFYTWPSDSGCLQYVNYQDTTATPLPSTLTSTGQSLFPYMNAGTSSGNPLTIANAWTYFASPASPLPSGTTVTPIVQATAPGSTTYPIGATCLFANTAPLAGDSTSRETMSLMFDNSQYLTHSITLSYGIANWLTRGLFLGSRHVYVDPQVDDNGIPDEIFPYAQSAYTGLWYDVRTGATTSTNPPGQCPLGSTNPSTGLTACEYRTTGADFANAVTWQSLLNLTTPNASAVKLTLAFNGEGYSTAYGGQGPYPPGGIDSLSLQTALQQGNFKWVSHTYD…	697	Bacteria; Proteobacteria; Betaproteobacteria; Burkholderiales; Burkholderiaceae; Burkholderia; Burkholderia cepacia complex				taxon:101571
WP_060096705	0.245	WP_060096705.1	76.6406	Burkholderia ubonensis		hypothetical protein [Burkholderia ubonensis]	1.16e-15	0.326	580	30	551	526	0.6526	673	148	MLSHCAAAAGLLAAAGVCHAVPSDAQIDLKILIVASQQAGSSPELAAAQSILDRVGIPYTVYSYDTSNPTLPPLENGDHALYQGIIMPISDYRYMNPFAGGALAQTLARYQFKYNVRLASFYTWPSDSGCLQYVNYQDTTATPLPSTLTSTGQNLFPYMNAGTSSGNPLTIANAWTYFASPASPLPTGTTVTPIVQATAPGSTTYPIGATCLFANTTPLAGDSTSRETMSLMFDNSQYLTHSITLSYGIANWLTRGLFLGSRHVYVDPQVDDNGIPDEIFPYAQSAYTGLWYDVRTGATTSTTPPGQCPLGSTNPSTGLTACEYRTTGADFANAVTWQSLLNLTTPNASAVKLTLAFNGEGYSTAYGGQGPYPPGGIDSLSLQTALQQGSFKWVSHTYD…	697	Bacteria; Proteobacteria; Betaproteobacteria; Burkholderiales; Burkholderiaceae; Burkholderia; Burkholderia cepacia complex				taxon:101571
WP_059927017	0.245	WP_059927017.1	76.6406	Burkholderia ubonensis		hypothetical protein [Burkholderia ubonensis]	1.25e-15	0.326	579	29	551	526	0.6526	673	148	MSHCAAAAGLLAAAGVCHAVPSDAQIDLKILIVASQQAGSSPELAAAQSILDRVGIPYTVYSYDTSNPTLPPLENGDHALYQGIIMPTSDYRYMNPFAGGALAQTLARYQFKYNVRLASFYTWPSDSGCLQYVNYQDTTATPLPSTLTSTGQSLFPYMNAGTSSGNPLTIANAWTYFASPASPLPTGTTVTPIVQATAPGSTTYPIGATCLFANTTPLAGDSTSRETMSLMFDNSQYLTHSITLSYGIANWLTRGLFLGSRHAYIDPQVDDNGIPDEIFPYAQSVYTGLWYDVRTGATTSTNPPGQCPLGSTNPSTGLTACEYRTTGADFANAVTWQSLLNLTTPNASAVKLTLAFNGEGYSTAYGGQGPYPPGGIDSLSLQTALQQGSFKWVSHTYDH…	696	Bacteria; Proteobacteria; Betaproteobacteria; Burkholderiales; Burkholderiaceae; Burkholderia; Burkholderia cepacia complex				taxon:101571
WP_059871997	0.245	WP_059871997.1	76.2554	Burkholderia ubonensis		hypothetical protein [Burkholderia ubonensis]	1.55e-15	0.326	580	30	551	526	0.6526	673	148	MLSHCAAAAGLLAAAGVCHAVPSDAQIDLKILIVASQQAGSSPELAAAQSILDRVGIPYTVYSYDTSNPTLPPLENGDHALYQGIIMPISDYRYMNPFAGGALAQTLARYQFKYNVRLASFYTWPSDSGCLQYVNYQDTTATPLPSTLTSTGQNLFPYMNAGTSSGNPLTIANAWTYFASPASPLPTGTTVTPIVQATAPGSTTYPIGATCLFANTTPLAGDSTSRETMSLMFDNSQYLTHSITLSYGIANWLTRGLFLGSRHVYVDPQVDDNGIPDEIFPYAQSAYTGLWYDVRTGATTSTNPPGQCPLGSTNPSTGLTACEYRTTGADFANAVTWQSLLNLTTPNASAVKLTLAFNGEGYSTAYGGQGPYPPGGIDSLSLQTALQQGSFKWVSHTYD…	697	Bacteria; Proteobacteria; Betaproteobacteria; Burkholderiales; Burkholderiaceae; Burkholderia; Burkholderia cepacia complex				taxon:101571
WP_060282541	0.245	WP_060282541.1	76.2554	Burkholderia ubonensis		hypothetical protein [Burkholderia ubonensis]	1.56e-15	0.326	580	30	551	526	0.6526	673	148	MLSHCAAAAGLLAAAGVCHAVPSDAQIDLKILIVASQQAGSSPELAAAQSILDRVGIPYTVYSYDTSNPTLPPLENGDHALYQGIIMPISDYRYMNPFAGGALAQTLARYQFKYNVRLASFYTWPSDSGCLQYVNYQDTTATPLPSTLTSTGQSLFPYMNAGTSSGNPLTIANAWTYFASPASPLPTGTTVTPIVQATAPGSTTYPIGATCLFANTTPLAGDSTSRETMSLMFDNSQYLTHSITLSYGIANWLTRGLFLGSRHAYIDPQVDDNGIPDEIFPYAQSVYTGLWYDVRTGATTSTNPPGQCPLGSTNPSTGLTACEYRTTGADFANAVTWQSLLNLTTANASAVKLTLAFNGEGYSTAYGGQGPYPPGGIDSLSLQTALQQGSFKWVSHTYD…	697	Bacteria; Proteobacteria; Betaproteobacteria; Burkholderiales; Burkholderiaceae; Burkholderia; Burkholderia cepacia complex				taxon:101571
WP_059844938	0.245	WP_059844938.1	76.2554	Burkholderia ubonensis		hypothetical protein [Burkholderia ubonensis]	1.64e-15	0.326	580	30	551	526	0.6526	673	148	MLSHCAAAAGLLAAAGVCHAVPSDAQIDLKILIVASQQAGSSPELAAAQSILDRVGIPYTVYSYDTSNPTLPPLENGDHALYQGIIMPISDYRYMNPFAGGALAQTLARYQFKYNVRLASFYTWPSDSGCLQYVNYQDTTATPLPSTLTSTGQSLFPYMNAGTSSGNPLTIANAWTYFASPASPLPTGTTVTPIVQATAPGSTTYPIGATCLFANTTPLAGDSTSRETMSLMFDNSQYLTHSITLSYGIANWLTRGLFLGSRHAYIDPQVDDNGIPDEIFPYAQSVYTGLWYDVRTGATTSTNPPGQCPLGSTNPSTGLTACEYRTTGADFANAVTWQSLLNLTTPNASAVKLTLAFNGEGYSTAYGGQGPYPPGGIDSLSLQTALQQGSFKWVSHTYD…	697	Bacteria; Proteobacteria; Betaproteobacteria; Burkholderiales; Burkholderiaceae; Burkholderia; Burkholderia cepacia complex				taxon:101571
WP_059551256	0.245	WP_059551256.1	76.2554	Burkholderia ubonensis		hypothetical protein [Burkholderia ubonensis]	1.76e-15	0.326	580	30	551	526	0.6526	673	148	MLSRCAAAAGLLAAAGVCHAVPSDAQIDLKILIVASQQAGSSPELAAAQSILDRVGIPYTVYSYDTSNPTLPPLENGDHALYQGIIMPISDYRYMNPFAGGALAQTLARYQFKYNVRLASFYTWPSDSGCLQYVNYQDTTATPLPSTLTSTGQSLFPYMNAGTSSGNPLTIANAWTYFASPASPLPTGTTVTPIVQATAPGSTTYPIGATCLFANTTPLAGDSTSRETMSLMFDNSQYLTHSITLSYGIANWLTRGLFLGSRHAYIDPQVDDNGIPDEIFPYAQSVYTGLWYDVRTGATTSTNPPGQCPLGSTNPSTGLTACEYRTTGADFANAVTWQSLLNLATPNASAVKLTLAFNGEGYSTAYGGQGPYPPGGIDSLSLQTALQQGSFKWVSHTYD…	697	Bacteria; Proteobacteria; Betaproteobacteria; Burkholderiales; Burkholderiaceae; Burkholderia; Burkholderia cepacia complex				taxon:101571
WP_071775704	0.245	WP_071775704.1	75.8702	Burkholderia ubonensis		hypothetical protein [Burkholderia ubonensis]	2.5e-15	0.326	580	30	551	526	0.6526	673	148	MLSHCAAAAGILAAAGVCHAVPSDAQIDLKILIVASQQAGSSPELAAAQSILDRVGIPYTVYSYDTSNPTLPPLENGDHALYQGIIMPISDYRYMNPFAGGALAQTLARYQFKYNVRLASFYTWPSDSGCLQYVNYQDTTATPLPSTLTSTGQSLFPYMNAGTSSGNPLTIANAWTYFASPASPLPTGTTVTPIVQATAPGNTTYPIGATCLFANTTPLAGDSTSRETMSLMFDNSQYLTHSITLSYGIANWLTRGLFLGSRHAYIDPQVDDNGIPDEIFPYAQSVYTGLWYDVRTGATTSTNPPGQCPLGSTNPSTGLTACEYRTTGADFANAVTWQSLLNLTTPNASAVKLTLAFNGEGYSTAYGGQGPYPPGGIDSLSLQTALQQGSFKWVSHTYD…	697	Bacteria; Proteobacteria; Betaproteobacteria; Burkholderiales; Burkholderiaceae; Burkholderia; Burkholderia cepacia complex				taxon:101571
SEG73486	0.245	SEG73486.1	95.5153	Nonomuraea solani		hypothetical protein SAMN05444920_10485 [Nonomuraea solani]	1.56e-21	0.616	698	91	653	608	0.8102	801	149	MSVKPSKWMIALVGVIIMGFGLPIPESDAAVSRPKDPHGHATPIRAPVARPKVDKLGPLPKKKGTVPVSRTSSFAASAAAANDRVQLRALIVAVAPDDWGVATWRSVLNRVGAPYDILYSRAQPLAAGDLIQADGTGKYNAILLTNNSLLYHDGSGYVSGLDGTEWNVLWAYERDYGVRQVSLYTGYGTWPEDYCLRAGTEGGVGDTPISTELTATGAGVFDYLKSGVNVPISLSYVYRGEVAAGCSADVVMTTGSDVLGVRSTSTDGRERMALTFTSNQYLPQADLLTFGLFRWASRGLFLGEQRHYLNADVDDWFNSTDHLYADGHLETDPGYRMTRGDAVSTYEQQNSFRLFNPLAAQFKLNVAYNGEGAPLTAPPSCTRFWGTDPLTTYSRCRAT…	701	Bacteria; Actinobacteria; Streptosporangiales; Streptosporangiaceae; Nonomuraea				taxon:1144553				CGMCC 4.7037
OFX19724	0.244	OFX19724.1	101.293	Anaeromyxobacter sp. RBG_16_69_14	subsurface metagenome	hypothetical protein A2V77_15015 [Anaeromyxobacter sp. RBG_16_69_14]	1.85e-23	0.576	505	18	526	488	0.6526	673	148	MTAAALVAGCSSVTLGMKVLVVSATGNAVSEPSLGAIEDALDYHGIPYTIFNAGASADLTAGQLGTGCAGNYQGVILATNDAGLSAVELSTLRAYEAGYGVRELTWYGCGSTPYGLGTPAGVDTGVAPITAALTLAGRTAFPYLNSTAPITISNAWACLSQTAGASTLLEDGSHNALVSTYTSPTDGHEMMTVTFDSNAALLHNLVLSHGYLEWLTRGVYLGQYRAYFTPQEDDIFIADDLYVGGTYRISDLDLNAFVAWQSTIQAQTGSPGFRLTHAFNGSGDTQGNPNANASTTPDATDPLITAAQAAQASFLWVNHTFSHMNLGPSGSHTYTDPVPTAGQVLTEFGRNETFASLMGFGSYKSSTFVSPDVSGLTNPKALRALAHAGVRYMITDTSY…	618	Bacteria; Proteobacteria; Deltaproteobacteria; Myxococcales; Cystobacterineae; Anaeromyxobacteraceae; Anaeromyxobacter		USA: Rifle, CO		taxon:1797238			Rifle background sediment; well D04 at 16ft depth
WP_059992726	0.243	WP_059992726.1	90.1225	Burkholderia stagnalis		hypothetical protein [Burkholderia stagnalis]	8.9e-20	0.326	579	29	551	526	0.6526	673	148	MARCIVAAALLAAAGASHAVPSDAQIDLKILIIASQQAGSSPELAAARSILDRVGIPYAIYTYDTNNPTLPPLETGNHALYQGIVLPVSDYRYMNPFAGGALAQTLARYQFKYNVRLASFYTWPGDSACLQYVNYQDTTATPLSSLLTSSGQALFPYMNAGTSTSNPLTISNAWTYFASPASPLPTGTTVTPIVQATGPGNATYSIGATCLFANTTPLTGDSTTRETMSLMFDNSQYLTHSITLSYGIANWLTRGLFLGSRHVYIDPQVDDNGIPDEIYPYAQSDSTGLWYDVRTGATTSTSPPGQCPLGSTSPATGLTGCEYRTTGADFTNIVNWQSLVNLTTPNASAVKLTLAYNGEGYGKTFGGQGFYPPSGTDSLSLQTALLQRNFKWISHTYDH…	696	Bacteria; Proteobacteria; Betaproteobacteria; Burkholderiales; Burkholderiaceae; Burkholderia; Burkholderia cepacia complex				taxon:1503054
WP_059897635	0.243	WP_059897635.1	82.4185	Burkholderia ubonensis		hypothetical protein [Burkholderia ubonensis]	1.91e-17	0.326	580	30	551	526	0.6526	673	148	MLSRYAAAAGLLAAAGVCHAVPSDAQIDLKILIVASQQAGSSPELAAAQSILDRVGIPYTVYSYDTSNPTLPPLENGDHALYQGIIMPISDYRYMNPFAGGALAQTLARYQFKYNVRLASFYTWPGDSGCLQYVNYQDTTATPLPSTLTSTGQSLFPYMNAGTSSGNPLTIANAWTYFASPASPLPTGTTVTPIVQATAPGSTTYPIGATCLFANTTPLAGDSTSRETMSLMFDNSQYLTHSITLSYGIANWLTRGLFLGSRHVYVDPQVDDNGIPDEIFPYAQSDYTGLWYDVRTGATTSTTPPGQCPLGSTNPSTGLTACEYRTTGADFANAVTWQSLLNVTTPNASAVKLTLAFNGEGYSTAYAGQGPYPPGGIDSLSLQTALQQGSFKWVSHTYD…	697	Bacteria; Proteobacteria; Betaproteobacteria; Burkholderiales; Burkholderiaceae; Burkholderia; Burkholderia cepacia complex				taxon:101571
WP_071767792	0.243	WP_071767792.1	80.8777	Burkholderia ubonensis		hypothetical protein [Burkholderia ubonensis]	6.6e-17	0.326	580	30	551	526	0.6526	673	148	MLSRYAAAAGLLAAAGVCHAVPSDAQIDLKILIIASQQAGSSPELAAAQSILDRVGIPYTVYSYDTSNPTLPPLENGDHALYQGIIMPISDYRYMNPFAGGALAQTLARYQFKYNVRLASFYTWPGDSGCLQYVNYQDTTATPLPSTLTSTGQSLFPYMNAGTSSGNPLTIANAWTYFASPASPLPTGTTVTPIVQATAPGSTTYPIGATCLFANTTPLAGDSTSRETMSLMFDNSQYLTHSITLSYGIANWLTRGLFLGSRHAYIDPQVDDNGIPDEIFPYAQSDYTGLWYDVRTGATTSTTPPGQCPLGSTNPSTGLTACEYRTTGADFANAVTWQSLMNVTTPNASAVKLTLAFNGEGYSTAYAGQGPYPPGGIDSLSLQTALQQGSFKWVSHTYD…	697	Bacteria; Proteobacteria; Betaproteobacteria; Burkholderiales; Burkholderiaceae; Burkholderia; Burkholderia cepacia complex				taxon:101571
WP_060262712	0.243	WP_060262712.1	80.1073	Burkholderia ubonensis		hypothetical protein [Burkholderia ubonensis]	1.06e-16	0.326	580	30	551	526	0.6526	673	148	MLSRCAAAAGLLAAAGVCHAVPSDAQIDLKILIIASQQAGSSPELAAAQSILDRVGIPYTVYSYDTSNPTLPPLENGDHALYQGVIMPISDYRYMNPFAGGALAQTLARYQFKYNVRLASFYTWPGDSGCLQYVDYQDTTATPLPSTLTSTGQSLFPYMNAGTSSGNPLTIANAWTYFASPASPLPTGTTVTPIVQATGPGNTTYPVGATCLFANTTPLAGDSTSRETMSLMFDNSQYLTHSITLSYGIANWLTRGLFLGSRHAYIDPQVDDNGIPDEIFPYAQSDYTGLWYDVRTGATTSTNPPGQCPLGSTNPSTGLTACEYRTTGADFANAVTWQSLMNVTTPNASAVKLTLAFNGSGYGRTYGGQGEYPPGGIDLLSLQTALQQGNFKWVSHTYD…	697	Bacteria; Proteobacteria; Betaproteobacteria; Burkholderiales; Burkholderiaceae; Burkholderia; Burkholderia cepacia complex				taxon:101571
WP_059748939	0.243	WP_059748939.1	80.1073	Burkholderia ubonensis		hypothetical protein [Burkholderia ubonensis]	1.12e-16	0.326	580	30	551	526	0.6526	673	148	MLSRYAAAAGLLAAAGVCHAVPSDAQIDLKILIVASQQAGSSPELAAAQSILDRVGIPYTVYSYDTNNPTLPSLENGDHALYQGIIMPISDYRYMNPFAGGALAQTLARYQFKYNVRLASFYTWPGDSGCLQYVNYQDTTATPLASTLTSTGQSLFPYMNAGTSSSNPLTIANAWTYFASPASPLPTGTTVTPIVQATAPGSTTYPIGATCLFANTTPLTGDSTSRETMSLMFDNSQYLTHSITLSYGIANWLTRGLFLGSRHAYIDPQVDDNGIPDEIFPYAQSDYTGLWYDVRTGATTSTTPPGQCPLGSTNPLTGLTACEYRTTGADFGNAVTWQSLVNLTTANASAVKLTLGFNGEGYSTAYGGQGPYPPSGIDSLSLQTALQQGSFKWISHTYD…	697	Bacteria; Proteobacteria; Betaproteobacteria; Burkholderiales; Burkholderiaceae; Burkholderia; Burkholderia cepacia complex				taxon:101571
WP_071765256	0.243	WP_071765256.1	80.1073	Burkholderia ubonensis		hypothetical protein [Burkholderia ubonensis]	1.19e-16	0.326	580	30	551	526	0.6526	673	148	MLSHCAAAAGLLAAAGVCHAVPSDAQIDLKILIVASQQAGSSPELAAAQSILDRVGIPYTVYSYDTSNPTLPPLENGDHALYQGIIMPISDYRYMNPFAGGALAQTLARYQFKYNVRLASFYTWPSDSGCLQYVNYQDTTATPLPSTLTSTGQSLFPYMNAGTSSGNPLTIANAWTYFASPASPLPTGTTVTPIVQATAPGNTTYPIGATCLFANTAPLAGDSTSRETMSLMFDNSQYLTHSITLSYGIANWLTRGLFLGSRHAYIDPQVDDNGIPDEIFPYAQSVYTGLWYDVRTGATTSTNPPGQCPLGSTNPSTGLTACEYRTTGADFANAVTWQSLLNVATPNASAVKLTLAFNGEGYSTAYGGQGPYPLGGIDSLSLQTALQQGNFKWVSHTYD…	697	Bacteria; Proteobacteria; Betaproteobacteria; Burkholderiales; Burkholderiaceae; Burkholderia; Burkholderia cepacia complex				taxon:101571
WP_059786980	0.243	WP_059786980.1	79.337	Burkholderia ubonensis		hypothetical protein [Burkholderia ubonensis]	1.72e-16	0.326	580	30	551	526	0.6526	673	148	MLSHCAAAAGLLAAAGVCHAVPSDAQIDLKILIVASQQAGSSPELAAAQSILDRVGIPYTVYSYDTSNPTLPPLENGDHALYQGIIMPISDYRYMNPFAGGALAQTLARYQFKYNVRLASFYTWPSDSGCLQYVNYQDTTATPLPSTLTSTGQSLFPYMNAGTSSGNPLTIANAWTYFASPASPLPTGTTVTPIVQATAPGSTTYPIGATCLFANTAPLAGDSTSRETMSLMFDNSQYLTHSITLSYGIANWLTRGLFLGSRHVYVDPQVDDNGIPDEIFPYAQSAYTGLWYDVRTGATTSTNPPGQCPLGSTNPSTGLTACEYRTTGADFANAVTWQSLLNVTTANASAVKLTLAFNGEGYSTAYGGQGPYPPGGIDSLSLQTALQQGSFKWVSHTYD…	697	Bacteria; Proteobacteria; Betaproteobacteria; Burkholderiales; Burkholderiaceae; Burkholderia; Burkholderia cepacia complex				taxon:101571
WP_059850280	0.243	WP_059850280.1	78.1814	Burkholderia ubonensis		hypothetical protein [Burkholderia ubonensis]	4.92e-16	0.326	580	30	551	526	0.6526	673	148	MLSHCAAAAGLLAAAGVCHAVPSDAQIDLKILIVASQQAGSSPELAAAQSILDRVGIPYTVYSYDTSNPTLPPLENGDHALYQGIIMPISDYRYMNPFAGGALAQTLARYQFKYNVRLASFYTWPSDSGCLQYVNYQDTTATPLPSTLTSTGQSLFPYMNAGTSSGNPLTIANAWTYFASPASPLPTGTTVTPIVQATAPGSTTYPIGATCLFANTAPLAGDSTSRETMSLMFDNSQYLTHSITLSYGIANWLTRGLFLGSRHVYVDPQVDDNGIPDEIFPYAQSAYTGLWYDVRTGATTSTNPPGQCPLGSTNPSTGLTACEYRTTGADFANAVTWQSLLNLTTPNASAVKLTLAFNGEGYSTAYGGQGPYPPGGIDSLSLQTALQQGNFKWVSHTYD…	697	Bacteria; Proteobacteria; Betaproteobacteria; Burkholderiales; Burkholderiaceae; Burkholderia; Burkholderia cepacia complex				taxon:101571
WP_060397356	0.243	WP_060397356.1	76.6406	Burkholderia ubonensis		hypothetical protein [Burkholderia ubonensis]	1.36e-15	0.326	580	30	551	526	0.6526	673	148	MLSRCAAAAGLLAAAGVCHAVPSDAQIDLKILIVASQQAGSSPELAAAQSILDRVGIPYTVYSYDTSNPTLPPLENGDHALYQGIIMPISDYRYMNPFAGGALAQTLARYQFKYNVRLASFYTWPGDSGCLQYVNYQDTTATPLPSTLTSTGQSLFPYMNAGTSSGNPLTIANAWTYFASPASPLPTGTTVTPIVQATAPGSTTYPIGATCLFVNTAPLAGDSTSRETMSLMFDNSQYLTHSITLSYGIANWLTRGLFLGSRHVYIDPQVDDNGIPDEIFPYAQSAYTGLWYDVRTGATTSTNPPGQCPLGSTNPSTGLTACEYRTTGADFANAVTWQSLLNVTTPNASAVKLTLAFNGEGYSTAYGGQGPYPPGGIDSLSLQTALQQGNFKWVSHTYD…	697	Bacteria; Proteobacteria; Betaproteobacteria; Burkholderiales; Burkholderiaceae; Burkholderia; Burkholderia cepacia complex				taxon:101571
WP_060191647	0.243	WP_060191647.1	76.2554	Burkholderia ubonensis		hypothetical protein [Burkholderia ubonensis]	1.64e-15	0.326	580	30	551	526	0.6526	673	148	MLSHCAAAAGLLAAAGVCHAVPSDAQIDLKILIVASQQAGSSPELAAAQSILDRVGIPYTVYSYDTSNPTLPTLENGDHALYQGIIMPISDYRYMNPFAGGALAQTLARYQFKYNVRLASFYTWPSDSGCLQYVNYQDTTATPLPSTLTSTGQSLFPYMNAGTSSGNPLTIANAWTYFASPASPLATGTTVTPIVQATAPGSTTYPIGATCMFANTTPLAGDSTSRETMSLMFDNSQYLTHSITLSYGIANWLTRGLFLGSRHAYIDPQVDDNGIPDEIFPYAQSVYTGLWYDVRTGATTSTNPPGQCPLGSTNPSTGLTACEYRTTGADFANAVTWQSLLNLTTPNASAVKLTLAFNGEGYSTAYGGQGPYPPGGIDSLSLQTALQQGSFKWVSHTYD…	697	Bacteria; Proteobacteria; Betaproteobacteria; Burkholderiales; Burkholderiaceae; Burkholderia; Burkholderia cepacia complex				taxon:101571
WP_060232813	0.243	WP_060232813.1	76.2554	Burkholderia ubonensis		hypothetical protein [Burkholderia ubonensis]	1.73e-15	0.326	580	30	551	526	0.6526	673	148	MLSRCAAAAGLLAAAGVCHAVPSDAQIDLKILIIASQQAGSSPELAAAQSILDRVGIPYTVYSYDTSNPTLPPLENGDHALYQGIIMPISDYRYMNPFAGGALAQTLARYQFKYNVRLASFYTWPGDSGCLQYVDYQDTTATPLPSTLTSTGQSLFPYMNAGTSSGNPLTIANAWTYFASPASPLPTGTTVTPIVQATGPGNTTYPVGATCLFANTTPLAGDSTSRETMSLMFDNSQYLTHSITLSYGIANWLTRGLFLGSRHAYIDPQVDDNGIPDEIFPYAQSDYTGLWYDVRTGATTSTNPPGQCPLGSTNPSTGLTACEYRTTGADFANAVTWQSLMNVTTPNASAVKLTLAFNGEGYSTAYGGQGPYPPGGIDSLSLQTALQQGSFKWVSHTYD…	697	Bacteria; Proteobacteria; Betaproteobacteria; Burkholderiales; Burkholderiaceae; Burkholderia; Burkholderia cepacia complex				taxon:101571
WP_071774139	0.243	WP_071774139.1	76.2554	Burkholderia ubonensis		hypothetical protein [Burkholderia ubonensis]	1.87e-15	0.326	580	30	551	526	0.6526	673	148	MLSHCAAAAGLLAAAGVCHAVPSDAQIDLKILIVASQQAGSSPELAAAQSILDRVGIPYTVYSYDTSNPTLPPLENGDHALYQGIIMPISDYRYMNPFAGGALAQTLARYQFKYNVRLASFYTWPSDSGCLQYVNYQDTTATPLPSTLTSTGQSLFPYMNAGTSSGNPLTIANAWTYFASPASPLPTGTTVTPIVQATAPGSTTYPIGATCLFANTAPLAGDSTSRETMSLMFDNSQYLTHSITLSYGIANWLTRGLFLGSRHAYIDPQVDDNGIPDEIFPYAQSVYTGLWYDVRTGATTSTNPPGQCPLGSTNPSTGLTACEYRTTGADFANAVTWQSLLNLTTPNASAVKLTLAFNGEGYSTAYGGQGPYPPGGIDSLSLQTALQQGSFKWVSHTYD…	697	Bacteria; Proteobacteria; Betaproteobacteria; Burkholderiales; Burkholderiaceae; Burkholderia; Burkholderia cepacia complex				taxon:101571
WP_059840082	0.243	WP_059840082.1	75.0998	Burkholderia ubonensis		hypothetical protein [Burkholderia ubonensis]	4.31e-15	0.326	580	30	551	526	0.6526	673	148	MLSHCAAAAGLLAAAGVCHAVPSDAQIDLKILIVASQQAGSSPELAAAQSILDRVGIPYTIYSYDTSNPTLPPLENGDHALYQGIIMPISDYRYMNPFAGGALAQTLARYQFKYNVRLASFYTWPSDSGCLQYVNYQDTTATPLPSTLTSTGQSLFPYMNAGTSSGNPLTIANAWTYFASPASPLPTGTTVTPIVQATAPGSTTYPIGATCLFANTTPLAGDSTSRETMSLMFDNSQYLTHSITLSYGIANWLTRGLFLGSRHAYIDPQVDDNGIPDEIFPYAQSVYTGLWYDVRTGATTSTNPPGQCPLGSTNPSTGLTACEYRTTGADFANAVTWQSLLNLTTPNASAVKLTLAFNGEGYSTAYGGQGPYPPGGIDSLSLQTALQQGSFKWVSHTYD…	697	Bacteria; Proteobacteria; Betaproteobacteria; Burkholderiales; Burkholderiaceae; Burkholderia; Burkholderia cepacia complex				taxon:101571
WP_113984519	0.243	WP_113984519.1	88.1965	Sphaerisporangium sp. LHW63015		hypothetical protein [Sphaerisporangium sp. LHW63015]	3.31e-19	0.379	650	75	611	576	0.7581	753	143	MVLFSGLVSADIGPVYANEAHAPGGHEHGAPPKAPVARPKVDRPGPLPVKKGTVPLRRSAKVATSAPARAAANAGRVGLRALVVALDATDWGLATWRSTLDRIGAQYDVLHAKTQPLNAADLLGADGAGKYNAILLTNSGLMYFENDAYLSALTTEEWNTLWAYERDYGVRQVSLYTPYGTFPEDYCLRAGSEGGVGQTPVSAALTTEGAAAFDHLKPGIALPISLSYVYRTEIATGCAATPILTIGDDVVGVRTTAPDGRERMALTFTSNQYLPQADLLTFGLFRWASRGLYLGEQRHYLNTDIDDWFNYTDHLHSDGTIDTTPGFRLSRADAASTYDKQNAFRLANPLASGFTLNIPYNGEDADVQAPASCDAPAPGRDALTSYSRCRADAFRWVNH…	694	Bacteria; Actinobacteria; Streptosporangiales; Streptosporangiaceae; Sphaerisporangium				taxon:2248750
WP_018353064	0.243	WP_018353064.1	93.5893	Longispora albida		hypothetical protein [Longispora albida]	6.28e-21	0.493	676	79	644	598	0.799	786	143	MRLVLAVAVTLAAAGGGVAAQADPGTTHDGHGHAHSVLRGQPALPVPAVPGKLPIKSGPLKASTQKDQRQEALNLAATGKVALRSLVIAVDSQDFGLPTWKSTLDSMGAPYDVLLARDAPLGALTRPDGTGRYNSVLLTNNALLYQQNGSYVSALDAAEWTALWDYERLFGVRQVSLYTSYGTYPEDYCLNPVSEGGIGSTPVNTSLTAAGAPIFDYLKAGAAIPISLSYVYRTAVRAGCAATPVLTMGPDVVGVTTTSTDGRERLALTFTSNQYLMQTPLLGYGLVRWASRGVFAGEQRHWLNVDVDDWFINTDHLYADGHLEQDPGFRMSGSDAVSAKNQQASFRSAYPLASGFKLNVPFNGEGIQGTVNLLCLIQLGDALTYQTACNRNEFRWVNH…	690	Bacteria; Actinobacteria; Micromonosporales; Micromonosporaceae; Longispora				taxon:203523
WP_103956663	0.243	WP_103956663.1	95.5153	Nonomuraea solani		hypothetical protein [Nonomuraea solani]	1.66e-21	0.613	643	36	653	608	0.8102	801	149	MGPLPKKKGTVPVSRTSSFAASAAAANDRVQLRALIVAVAPDDWGVATWRSVLNRVGAPYDILYSRAQPLAAGDLIQADGTGKYNAILLTNNSLLYHDGSGYVSGLDGTEWNVLWAYERDYGVRQVSLYTGYGTWPEDYCLRAGTEGGVGDTPISTELTATGAGVFDYLKSGVNVPISLSYVYRGEVAAGCSADVVMTTGSDVLGVRSTSTDGRERMALTFTSNQYLPQADLLTFGLFRWASRGLFLGEQRHYLNADVDDWFNSTDHLYADGHLETDPGYRMTRGDAVSTYEQQNSFRLFNPLAAQFKLNVAYNGEGAPLTAPPSCTRFWGTDPLTTYSRCRATSFTWINHTFTHPKMNFTDYATSRAEIQDNLTRATALGLSVDPTVLKTGEYSGLGV…	646	Bacteria; Actinobacteria; Streptosporangiales; Streptosporangiaceae; Nonomuraea				taxon:1144553
XP_014157945	0.242	XP_014157945.1	93.9745	Sphaeroforma arctica JP610		hypothetical protein SARC_03730 [Sphaeroforma arctica JP610]	5.88e-21	0.373	659	187	473	436	0.5409	753	318	MLQITLFILAAAQAIALPLLQTDTSTNEASTGSTLGLRTLIVGSTSDSVILPKNVVQGYGSPFDVIVGAQPDLAGHGWHSIVVADSDVNQTWVREYAARTRARLVFLQSTADANDSTVLGVQDMFFDPSFQNITVADSDNARQLAGVLNTTSSWNVSETAPSAVSVVNTTMTTPFLVYDYETISADSAVAAFVANTTLGTEEMHFRFHANQAGLGANFVPFYTLSTEYTQMNLALGHSWYEWVTRGVFLGYRRLTMNIHVDDWFINSGIKYTNEAWKINSSDVETYVAWRKDFIENVLPAGSNFKLEPAYNGAGLGMSGYEDTSLNEASYEYAAEFDWMSHTWTHMNMDWLEDWQCDGKHKECNPLPEHYDAELGYNQKVARGEGIASDEYIDLYYGQI…	697	Eukaryota; Ichthyosporea; Ichthyophonida; Sphaeroforma	Unknown			taxon:667725				JP610
WP_060286423	0.242	WP_060286423.1	78.1814	Burkholderia ubonensis		hypothetical protein [Burkholderia ubonensis]	4.44e-16	0.326	580	30	551	526	0.6526	673	148	MLSHCAAAAGLLAAAGVCHAVPSDAQIDLKILIVASQQAGSSPELAAAQSILDRVGIPYTVYSYDTSNPTLPPLENGDHALYQGIIMPISDYRYMNPFAGGALAQTLARYQFKYNVRLASFYTWPSDSGCLQYVNYQDTTATPLSSTLTSTGQSLFPYMNAGTSSGNPLTIANAWTYFASPASPLPTGTTVTPIVQATAPGSTTYPIGATCLFANTTPLAGDSTSRETMSLMFDNSQYLTHSITLAYGIANWLTRGLFLGSRHVYVDPQVDDNGIPDEIFPYAQSAYTGLWYDVRTGATTSTTPPGQCPLGSTNPSTGLTACEYRTTGADFANAVTWQSLLNLTTPNASAVKLTLAFNGEGYSTAYGGQGPYPPSGIDSLSLQTALQQGNFKWVSHTYD…	697	Bacteria; Proteobacteria; Betaproteobacteria; Burkholderiales; Burkholderiaceae; Burkholderia; Burkholderia cepacia complex				taxon:101571
WP_059962572	0.242	WP_059962572.1	77.7962	Burkholderia ubonensis		hypothetical protein [Burkholderia ubonensis]	5.05e-16	0.326	580	30	551	526	0.6526	673	148	MLSHCAAAAGLLAAAGVCHAVPSDAQIDLKILIVASQQAGSSPELAAAQSILDRVGIPYTVYSYDTSNPTLPPLENGDHALYQGIIMPISDYRYMNPFAGGALAQTLARYQFKYNVRLASFYTWPSDSGCLQYVNYQDTTATPLPSTLTSTGQSLFPYMNAGTSSGNPLTIANAWTYFASPASPLPTGTTVTPIVQATAPGSTTYPIGATCLFANTAPLAGDSTSRETMSLMFDNSHYLTHSITLSYGIANWLTRGLFLGSRHAYIDPQVDDNGIPDEIFPYAQSAYTGLWYDVRTGATTSTTPPGQCPLGSTNPSTGLTACEYRTTGADFANAVTWQSLLNLTTPNASAVKLTLAFNGEGYSTAYGGQGPYPPGGIDSLSLQTALQQGSFKWVSHTYD…	697	Bacteria; Proteobacteria; Betaproteobacteria; Burkholderiales; Burkholderiaceae; Burkholderia; Burkholderia cepacia complex				taxon:101571
CBJ25806	0.241	CBJ25806.1	114.005	Ectocarpus siliculosus		conserved unknown protein [Ectocarpus siliculosus]	3.52e-27	0.554	679	135	545	490	0.6079	768	279	MVTQVGQSNENNPALYIMSLFFKGYWSPRTEEYVVSDTDDLTALLVDSTDATPHGLCNAVYIGYAPSTAQVAALTAYSAQFKVRLVYFPSALTHTTAEFTTKLGIQTYFAGDITTPAFVQLSDLGSTKVSITQPGFQTDPNLFTPALFSYPVIINAVPEDGVVEVLAQYVDSDSEPYLSGAAGDQENAAVLSYTGADGHEELHVFNTIGWFDAGAWPWAHFYNEWATKGIFMGERRFYLAAVVDDLFLSTPEFEYDGAMNEAALSQRCTGEDLTNLLSLQQALNTQYSGSDIITEFAFNGGGIAEHVSQSVDGITYVPEYEETMVTTKGTKWYEDGQINVHDTNWLATNVPLMQQDMADGTWEANDDLLVAVISYLDTASTFYHGHHTLIHLSRDQLRE…	799	Eukaryota; Stramenopiles; PX clade; Phaeophyceae; Ectocarpales; Ectocarpaceae; Ectocarpus			CCAP:1310/4	taxon:2880				Ec 32
WP_075832259	0.241	WP_075832259.1	82.0333	Deinococcus marmoris		hypothetical protein [Deinococcus marmoris]	2.93e-17	0.318	605	110	512	496	0.6352	672	161	MKTKVLLSTLTLSLLLASCGPPSAPQISPDADLSYTDQSSIPGSDYNDLTYLVPGPNPNKLPSRARLGEATIAKGTRLNAQALPANAQTDKVELRVLVLSSGAGDYGLDSATAMLQQSGVPYVVLDASQAPLGQGNLINADGSGKYQGVILTTNALINETSPGVYTSTLDSSEWDTLFQYEAAYKVRQLALYGYPGVSPEDYGLRAVPGAETATTSMAPNTAGRGVFKDLTGAALPVQYAYSYPASVEAVSGVITTPLLLDPQGLVLAATSTAADGRERLLITTAENPYLLHTELMGYGLVQWLTRGVHLGEHRRFLQVDIDDYFLDGDHLNAQTGQLYPTPFRLSGSDMLSLRDQQTSLEQAFPVARAFRYAMVFNGGGANTNAPASCNLGISTPDLL…	716	Bacteria; Deinococcus-Thermus; Deinococci; Deinococcales; Deinococcaceae; Deinococcus				taxon:249408
WP_076479014	0.241	WP_076479014.1	80.4925	Burkholderia ubonensis		hypothetical protein [Burkholderia ubonensis]	7.98e-17	0.326	580	30	551	526	0.6526	673	148	MLSRCAAAAGLLAAAGVCHAVPSDAQIDLKILIVASQQAGSSPELAAAQSILDRVGIPYTVYSYDTSNPTLPSLENGDHALYQGIIMPISDYRYMNPFAGGALAQTLARYQFKYNVRLASFYTWPGDSGCLQYVNYQDTTATPLSSTLTSTGQSLFPYMNAGTSSGNPLTIANAWTYFASPASPLPTGTTVTPIVQATAPDSTTYPIGATCLFANTTPLTGDSTSRETMSLMFDNSQYLTHSITLSYGIANWLTRGLFLGSRHAYIDPQVDDNGIPDEIFPYAQSDYTGLWYDVRTGATTSTTPPGQCPLGSTNPLTGLTACEYRTTGADFGNAVTWQSLVNLTTANASAVKLTLGFNGEGYSTAYGGQGPYPPGGIDSLSLQTALQQGSFKWISHTYD…	697	Bacteria; Proteobacteria; Betaproteobacteria; Burkholderiales; Burkholderiaceae; Burkholderia; Burkholderia cepacia complex				taxon:101571
WP_060131269	0.241	WP_060131269.1	80.1073	Burkholderia ubonensis		hypothetical protein [Burkholderia ubonensis]	1.07e-16	0.326	580	30	551	526	0.6526	673	148	MLSRYAAAAGLLAAAGVCHAVPSDAQIDLKILIVASQQAGSSPELAAAQSILDRVGIPYTVYSYDTSNPTLPPLENGDHALYQGIIMPISDYRYMNPFAGGALAQTLARYQFKYNVRLASFYTWPGDSGCLQYVNYQDTTATPLPSTLTSTGQSLFPYMNAGTSSGNPLTIANAWTYFASPASPLPTGTTVTPIVQATAPGSTTYPIGATCLFANTTPLAGDSTSRETMSLMFDNSQYLTHSITLSYGIANWLTRGLFLGSRHAYIDPQVDDNGIPDEIFPYAQSDYTGLWYDVRTGATTSTTPPGQCPLGSTNPSTGLTACEYRTTGADFANAVTWQSLMNVTTPNASAVKLTLAFNGEGYSTAYAGQGPYPPGGIDSLSLQTALQQGSFKWVSHTYD…	697	Bacteria; Proteobacteria; Betaproteobacteria; Burkholderiales; Burkholderiaceae; Burkholderia; Burkholderia cepacia complex				taxon:101571
WP_059489009	0.241	WP_059489009.1	77.7962	Burkholderia ubonensis		hypothetical protein [Burkholderia ubonensis]	6.05e-16	0.326	580	30	551	526	0.6526	673	148	MLSHCAAAAGLLAAAGVCHAVPSDAQIDLKILIVASQQAGSSPELAAAQSILDRVGIPYTVYSYDTSNPTLPTLENGDHALYQGIIMPISDYRYMNPFAGGALAQTLARYQFKYNVRLASFYTWPSDSGCLQYVNYQDTTATPLPSTLTSTGQSLFPYMNAGTSSGNPLTIANAWTYFASPASPLPTGTTVTPIVQATAPGSTTYPIGATCLFANTAPLAGDSTSRETMSLMFDNSQYLTHSITLSYGIANWLTRGLFLGSRHAYIDPQVDDNGIPDEIFPYAQSVYTGLWYDVRTGATTSTNPPGQCPLGSTNPSTGLTACEYRTTGADFANAVTWQSLLNLTTPNASAVKLTLAFNGEGYSTAYGGQGPYPPGGIDSLSLQTALQQGSFKWVSHTYD…	697	Bacteria; Proteobacteria; Betaproteobacteria; Burkholderiales; Burkholderiaceae; Burkholderia; Burkholderia cepacia complex				taxon:101571
[truncated: 231 more rows]
