# Supplementary material for: Structural and biochemical characterization of the exopolysaccharide deacetylase Agd3 required for Aspergillus fumigatus biofilm formation
Source: Nat Commun. 2020 May 15;11:2450. doi: 10.1038/s41467-020-16144-5 (PMC7229062; doi:10.1038/s41467-020-16144-5)
Supplement: Supplementary file 4 — Supplementary Data 2 [file 41467_2020_16144_MOESM4_ESM.xlsx]

## Sheet: Organisms in Tree
Organism	Bacterial/Fungal/Other	Bacterial with neighbouring CAZymes?	Blast Identification of neighbouring genes	Sequence Name	Length		strain
			Key for annotations: GTA/GTB, are glycsyltransferases of these predicted folds; TM, multispan alphahelical membrane protein; Epi, epimerase; GH114, glycoside hydrolase with homology to family 114; GH135, glycoside hydrolase with homology to family 135; Reg, regulatory element; Single letters refer to Pel polysaccharide protein homology (i.e. A, for PelA; B, PelB...); notation written in opposite …				Ec 32
Ectocarpus siliculosus	Other	-		CBJ25803	882
Conexibacter woesei DSM 14684	Bacterial	Yes	GTB,TM, 411hG, 114hG, Agd3	ADB50955.1	894
Kytococcus sedentarius strain ATCC 14392	Bacterial	Yes	Agd3, GTB, TM, GH135	WP_015779829.1	686
Streptomyces lavendulae subsp. lavendulae	Bacterial	Yes	Agd3, GTB, TM, GH135, GH114	WP_051841121.1	677
Actinoplanes sp. SE50/110	Bacterial	Yes	Agd3, GTB, TM, Epi, GTA, Epi, GH135, GH114	WP_014687326.1	671
Meiothermus ruber (strain ATCC 35948	Bacterial	Yes	GH114, Agd3, GTB, TM, GH114	WP_013014095.1	723
Stigmatella aurantiaca DW4/3-1 (Gram-negative)	Bacterial	Yes	GH114, 3dgA A,B,D,E,F,G,GH	WP_002612401.1	663
Thermus brockianus	Bacterial	Yes	Agd3, GTB, TM, GH114	WP_071678054	696
Deinococcus marmoris	Bacterial	Yes	GTB, TM, Epi, GTA, Epi, Agd3, Agd3, Agd3, GH114, GH114	WP_075832952	737
Deinococcus grandis	Bacterial	Yes	GTB, TM, Epi, GTA, Agd3, GH114	WP_058978949	699
Deinococcus planocerae	Bacterial	Yes	GTB, TM, Epi, GTA, Epi, Agd3, GH114	WP_102124674	713
Lechevalieria deserti	Bacterial	Yes	Agd3, Agd3, GTB, TM, Epi, ipE, ipE, 411hG, ipE	WP_109635690	695
Lechevalieria atacamensis	Bacterial	Yes	Agd3, Agd3, GTB, TM, Epi, ipE, ipE, 411hG, ipE	WP_112226062	695
Saccharothrix syringae	Bacterial	Yes	3hpS - Agd3, Agd3, GTB, TM, GTA, Epi, ipE, ipE, 411hG, ipE	WP_033434229	686		KLBMP1111
Kibdelosporangium phytohabitans	Bacterial	Yes	Agd3, Agd3, GTB, TM, GTA, Epi, 411hG, ipE. ipE, 531hG	ALG14606	686
Catenuloplanes japonicus	Bacterial	Yes	Agd3, GTB, TM, GTA, Epi, GH114, epi, epi, Gh144	WP_033338448	700
Micromonospora pallida	Bacterial	Yes	Agd3, GTB, TM, GTA, Epi, GH114, epi, epi, Gh144	WP_091642940	711
Actinoplanes subtropicus	Bacterial	Yes	Agd3, GTB, TM, GTA, Epi, GH114, epi, epi, Gh144, OxyRed	WP_030437157	706
Actinoplanes sp. N902-109	Bacterial	Yes	Agd3, GTB, TM, GTA, Epi, GH114, epi, epi, Gh144, OxyRed	WP_015623368	707
Saccharothrix espanaensis	Bacterial	Yes	Agd3, Agd3, GTB, TM, GTA, Epi, ipE, ipE, 411hG	WP_015100378	701
Lechevalieria deserti	Bacterial	Yes	Agd3, Agd3, GTB, TM, Epi, ipE, ipE, 411hG, ipE	WP_109635693	702
Micromonospora chersina	Bacterial	Yes	Gh135, Agd3, GTB, TM, GTA, Epi, GH114, epi, epi, Gh144	WP_091313788	724
Dactylosporangium aurantiacum	Bacterial	Yes	Agd3, GTB, TM, GTA, epi, GH114, epi, epi, Gh144, ?	WP_033362124	726
Longispora albida	Bacterial	Yes	Agd3, GTB, TM, GTA, Epi	WP_018353064	690
Nonomuraea solani	Bacterial	Yes	Agd3, GTB, TM, GTA, epi, GH114, epi, epi, Gh144	WP_103956663	646
Sphaerisporangium sp. LHW63015	Bacterial	Yes	Agd3, GTB, TM, GTA, epi, GH114, epi, epi, Gh144	WP_113984519	694
Methylothermaceae bacteria B42	Bacterial	No		KXJ40198	710
Nitrosospira multiformis	Bacterial	No, but paralogues is (WP_011381729.1)	B -3gdA - GH114, C, D, E, F, G, A	WP_074744873 (WP_011381465.1)	712
Nitrosovibrio tenuis	Bacterial	No		WP_090826531	714
Nitrosomonas communis	Bacterial	No, but paralogues are (WP_046848886.1, WP_046848884.1)	Epi, GTA, PelB, GH, D, E, F, G, GH114, A, Agd3, GH114, Agd3	WP_074904200 (	709
Polaromonas naphthalenivorans	Bacterial	Yes	GH114, B, D, E, F, G Agd3 Agd3	WP_011801038	861
Burkholderia ubonensis	Bacterial	No		WP_059761156	699
Burkholderia stagnalis	Bacterial	Yes	GH114, CleP, BleP, 411hG - Agd3, D, E, F, G	WP_081074988A	700
Burkholderia pyrrocinia	Bacterial	Yes	GH114, CleP, BleP, 411hG - Agd3, D, E, F, G	WP_017335235	700
Anaeromyxobacter sp. RBG_16_69_14	Bacterial	No		OFX19724	618
Pedosphaera sp. Tous-C6FEB	Bacterial	No		PAW91527	661
Rubrobacter xylanophilus	Bacterial	Yes	reg, Unknown, PelD, GTB, PelG, Agd3, reg, GH135	WP_011565596	644		S4
Anaeromyces robustus	Fungal			ORX77348	723		NIES-35
Raphidocelis subcapitata	Fungal			GBF97931	708		SAG 48.87
Monoraphidium neglectum	Other			XP_013906694	677		G1
Neocallimastix californiae	Other			ORY87282	876		E2
Piromyces sp. E2	Fungal			OUM68757	777		S4
Anaeromyces robustus	Fungal			ORX79585	808		CBS 200.50
Dactylellina haptotyla CBS 200.50	Fungal			EPS35934	912		248
Drechslerella stenobrocha 248	Fungal			EWC47302	841		ATCC 24927
Arthrobotrys oligospora ATCC 24927	Fungal			XP_011119137	865
Phaeomoniella chlamydospora	Fungal			KKY22648	711		BP6252
Coleophoma cylindrospora	Fungal			RDW68152	680		7/96
Diaporthe helianthi	Fungal			POS70644	729		CBS 115471
Clohesyomyces aquaticus	Fungal			ORX95202	693		DSE2036
Periconia macrospinosa	Fungal			PVI05419	696		Philippines
Corynespora cassiicola Philippines	Fungal			PSN66446	692		JHH-5317
Lomentospora prolificans	Fungal			PKS05914	689		CBS 2479
Trichosporon asahii var. asahii CBS 2479	Fungal			XP_014183589	875
Torrubiella hemipterigena	Fungal			CEJ92427	738		ATCC 20868
Glarea lozoyensis ATCC 20868	Fungal			XP_008076479	747		UAMH 11012
Phialocephala subalpina	Fungal			CZR63640	741		DSE1049
Cadophora sp. DSE1049	Fungal			PVH74885	783		UK7
Rhynchosporium commune	Fungal			CZS91382	784		09-40
Cercospora beticola	Fungal			XP_023449675	814		CCFEE 5527
Rachicladosporium antarcticum	Fungal			OQO01096	962		05/172
Venturia inaequalis	Fungal			RDI86196	698		CBS 101466
Cyphellophora europaea CBS 101466	Fungal			XP_008720588	884		CBS 131958
Phialophora attae	Fungal			XP_018005616	747		7/96
Diaporthe helianthi	Fungal			POS72408	710		UAMH5409
Helicocarpus griseus UAMH5409	Fungal			PGH09663	718		UAMH7299
Polytolypa hystricis UAMH7299	Fungal			PGH17215	725		CBS 593.65
Aspergillus sydowii CBS 593.65	Fungal			OJJ55918	725		Z07020
Endocarpon pusillum Z07020	Fungal			XP_007803303	707		OSC145934
Elaphomyces granulatus	Fungal			OXV07819	693		FGSC A4
Aspergillus nidulans FGSC A4	Fungal			XP_660558	912		CBS 393.64
Rasamsonia emersonii CBS 393.64	Fungal			XP_013325698	700
Talaromyces islandicus	Fungal			CRG88281	686		CBS 506.65
Penicilliopsis zonata CBS 506.65	Fungal			XP_022582709	693		IBT 29486
Penicillium vulpinum	Fungal			OQE09438	945		RIB40
Aspergillus oryzae RIB40	Fungal			XP_001818405	685		NIH2624
Aspergillus terreus NIH2624	Fungal			XP_001209040	811		NRRL 1
Aspergillus clavatus NRRL 1	Fungal			XP_001270803	689		BP6252
Coleophoma cylindrospora	Fungal			RDW57022	815		UAMH 11012
Phialocephala subalpina	Fungal			CZR53449	724		04CH-RAC-A.6.1
Rhynchosporium agropyri	Fungal			CZT07215	695		7/96
Diaporthe helianthi	Fungal			POS80784	797		ARSEF 1941
Metarhizium album ARSEF 1941	Fungal			KHN94023	715		3608
Hirsutella minnesotensis 3608	Fungal			KJZ79795	699		ATCC 96282
Drechmeria coniospora	Fungal			ODA83511	696		E6
Metarhizium anisopliae	Fungal			KFG84749	699		Fo5176
Fusarium oxysporum Fo5176	Fungal			EGU84498	702		R09/05
Neonectria ditissima	Fungal			KPM42687	1058		IHEM 14462
Scedosporium apiospermum	Fungal			XP_016639352	699		DSE1049
Cadophora sp. DSE1049	Fungal			PVH77098	760		BP 5553
Phialophora cf. hyalina BP 5553	Fungal			RDL42047	755		DSM 105466
Scytalidium lignicola	Fungal			RFU27970	709		DortE4
Diplocarpon rosae	Fungal			PBP26132	694		MB_m1
Marssonina brunnea f. sp. 'multigermtubi' MB_m1	Fungal			XP_007296078	694
Erysiphe pulchra	Fungal			POS84729	731		05/172
Venturia inaequalis	Fungal			RDI80041	708		CQ-2017a
Sphaceloma murrayae	Fungal			PNS18879	744		DSE2036
Periconia macrospinosa	Fungal			PVH97645	693		CBS 115471
Clohesyomyces aquaticus	Fungal			ORY15719	691		ND90Pr
Bipolaris sorokiniana ND90Pr	Fungal			XP_007704534	689		SRC1lsM3a
Stagonospora sp. SRC1lsM3a	Fungal			OAK97825	687		DS3sAY3a
Pyrenochaeta sp. DS3sAY3a	Fungal			OAL54148	689		Z7
Alternaria alternata	Fungal			OWY51994	689		CBS 207.34
Glonium stellatum	Fungal			OCL10265	682
Aureobasidium pullulans	Fungal			OBW66654	712		B22-T-1
Coniella lustricola	Fungal			PSR81355	695
Diaporthe ampelina	Fungal			KKY31529	685		OR74A
Neurospora crassa OR74A	Fungal			XP_956635	691		S mat+
Podospora anserina S mat+	Fungal			XP_001903849	692		EXF-2000
Hortaea werneckii EXF-2000	Fungal			OTA19153	694		CBS 100218
Coniosporium apollinis CBS 100218	Fungal			XP_007782513	690		Mfrg269
Monilinia fructigena	Fungal			RAL63518	747		B05.10
Botrytis cinerea B05.10	Fungal			XP_024546339	762		1980
Sclerotinia sclerotiorum 1980 UF-70	Fungal			APA06881	760		F
Meliniomyces variabilis F	Fungal			PMD42027	725		VKM F-103
Pseudogymnoascus sp. VKM F-103	Fungal			KFY80803	773		BP 5553
Phialophora cf. hyalina BP 5553	Fungal			RDL38733	770		ATCC 20868
Glarea lozoyensis ATCC 20868	Fungal			XP_008085256	753		02CH4-6a.1
Rhynchosporium secalis	Fungal			CZT50341	746		DSE1049
Cadophora sp. DSE1049	Fungal			PVH77093	747		DortE4
Diplocarpon rosae	Fungal			PBP16347	747		MB_m1
Marssonina brunnea f. sp. 'multigermtubi' MB_m1	Fungal			XP_007290615	811		UAMH 11012
Phialocephala subalpina	Fungal			CZR56594	732		E
Meliniomyces bicolor E	Fungal			XP_024731278	733		DAOM BR117
Spizellomyces punctatus DAOM BR117	Fungal			XP_016604487	791		JEL478
Gonapodya prolifera JEL478	Fungal			KXS13981	811
