# Supplementary material for: Structural and biochemical characterization of the exopolysaccharide deacetylase Agd3 required for Aspergillus fumigatus biofilm formation
Source: Nat Commun. 2020 May 15;11:2450. doi: 10.1038/s41467-020-16144-5 (PMC7229062; doi:10.1038/s41467-020-16144-5)
Supplement: Supplementary file 6 — Source Data [file 41467_2020_16144_MOESM6_ESM.xlsx]

## Sheet: Fig 4B
	Media	BSA	0.5 nM - H501A	0.5 nM - rAgd3	Media
Exp. 1	0.158	0.108	0.105	0.634	1.155		Crystal violet absorbance readings at OD 600
	0.138	0.114	0.138	0.495	1.348
	0.167	0.131	0.139	0.547	1.223
	0.117	0.112	0.14	0.556	1.039
	0.148	0.115	0.113	0.61	1.206
	0.123	0.116	0.123	0.849	1.351
Exp. 2	0.127	0.101	0.104	0.333	0.454
	0.09	0.094	0.099	0.281	0.41
	0.139	0.117	0.103	0.35	0.424
	0.094	0.13	0.105	0.253	0.42
	0.14	0.125	0.112	0.339	0.427
	0.105	0.152	0.103	0.351	0.48
Exp. 3	0.177	0.119	0.126	0.405	0.421
	0.134	0.122	0.149	0.144	0.423
	0.185	0.088	0.128	0.355	0.406
	0.141	0.162	0.116	0.418	0.434
	0.141	0.113	0.124	0.32	0.389
	0.111	0.145	0.139	0.396	0.414

## Sheet: Fig 4C
	Data in Graph
	Protein concentration (nM)	WT			M666A			Y620A			R613A			D377N			D378N			H510A			H514A			H668A
	6.4	2.4309	2.2448
	2.13333	2.287	2.2229
	0.711111	2.2381	2.1646
	0.237037	1.9928	1.8758
	0.0790123	0.9389	1.0147
	0.0263374	0.3927	0.4752
	0.00877915	0.3605	0.3905
	150				0.3964	0.4749	0.4681				0.3045	0.292	0.3398	0.3906	0.3736	0.3906	0.4545	0.2813	0.3696	0.3377	0.316	0.3481	0.2731	0.1869	0.1776	0.216	0.3012	0.2492
	50				0.4145	0.4505	0.4697				0.2885	0.2764	0.2986	0.3012	0.2918	0.3085	0.3055	0.349	0.2541	0.2364	0.2513	0.3107	0.1573	0.1516	0.1443	0.1671	0.1747	0.5224
	16.6667				0.4323	0.4967	0.4438				0.3164	0.2731	0.3076	0.3205	0.3321	0.3468	0.3217	0.3055	0.2798	0.2386	0.2631	0.2913	0.184	0.1481	0.1717	0.1886	0.1866	0.2246
	5.55556				0.403	0.4272	0.4578				0.3006	0.2873	0.321	0.4429	0.3301	0.3204	0.3033	0.2805	0.3187	0.2888	0.2461	0.3086	0.3354	0.1706	0.1613	0.1778	0.1873	0.2401
	1.85185				0.3625	0.3931	0.1096				0.2995	0.2994	0.3182	0.3278	0.4171	0.3705	0.3233	0.3565	0.4077	0.3954	0.2558	0.3081	0.1947	0.1991	0.1866	0.2107	0.2186	0.2369
	0.617284				0.3566	0.0811	0.4003				0.3376	0.3393	0.3604	0.3592	0.4124	0.3732	0.3747	0.5667	0.3221	0.2961	0.3228	0.3905	0.2255	0.2588	0.2936	0.2295	0.2237	0.24
	0.205761				0.3363	0.3706	0.3812				0.3474	0.3266	0.3462	0.3444	0.4701	0.3213	0.3287	0.4366	0.4264	0.328	0.2803	0.3509	0.2574	0.28	0.2483	0.2562	0.2225	0.2608
	12.8							2.0045	2.1998
	4.26667							1.9652	2.4873
	1.42222							1.7997	2.3394
	0.474074							0.9433	1.562
	0.158025							0.4685	0.5713
	0.0526749							0.3885	0.3685
	0.0175583							0.3435	0.3328
																			WT	Y620A	Global (shared)
																		Comparison of Fits
	More raw data supporting the findings																	Null hypothesis			LogEC50 same for all data sets
																		Alternative hypothesis			LogEC50 different for each data set
Protein Concentration																		P value			<0.0001
nM	R613A			M666A														Conclusion (alpha = 0.05)			Reject null hypothesis
150	0.3479	0.3098	0.2881	0.3751	0.4407	0.4279												Preferred model			LogEC50 different for each data set
75	0.4017	0.2879	0.2666	0.3755	0.4167	0.4303												F (DFn, DFd)			29.39 (1, 20)
37.5	0.4304	0.2805	0.2789	0.3741	0.4383	0.4113
18.75	0.3764	0.2699	0.2754	0.3656	0.4151	0.458												LogEC50 different for each data set
9.375	0.3631	0.2895	0.2849	0.4025	0.3819	0.3809												Best-fit values
4.6875	0.3687	0.3254	0.332	0.3535	0.399	0.4277												Bottom	0.3525	0.364
2.34375	0.3119	0.4312	0.2592	0.3126	0.3569	0.3674												Top	2.285	2.177
																		LogEC50	-0.9428	-0.3228
																		HillSlope	2.018	2.353
nM	WT				nM	WT												EC50	0.1141	0.4755
6.4	2.7268	2.8531	2.8139		2.13333	1.5046	1.5616	1.5191										Span	1.932	1.813
3.2	2.8983	2.8149	2.8912		0.711111	1.8159	1.6341	1.6973										Std. Error
1.6	2.8595	2.8894	2.8679		0.237037	1.4462	1.4592	1.2877										Bottom	0.04306	0.1152
0.8	2.7658	2.8256	2.8823		0.0790123	0.6778	0.7329	0.6958										Top	0.0309	0.1154
0.4	2.6437	2.5615	2.5254		0.0263374	0.5145	0.527	0.4957										LogEC50	0.0258	0.07415
0.2	2.0436	1.8	1.8954		0.00877915	0.3827	0.4125	0.4184										HillSlope	0.2003	1.113
0.1	1.394	1.0826	1.1797		0.00292638	0.4668	0.4973	0.4364										Span	0.05649	0.1779
																		95% CI (profile likelihood)
																		Bottom	0.2504 to 0.4445	0.05076 to 0.6027
																		Top	2.217 to 2.356	1.942 to 2.467
																		LogEC50	-0.9996 to -0.8848	-0.5238 to -0.1392
																		HillSlope	1.604 to 2.544	1.035 to ???
nM	D377N			D378N			H510A			H514A			H668A					EC50	0.1001 to 0.1304	0.2994 to 0.7258
150	0.3642	0.4345	0.4322	0.4197	0.3786	0.336	0.3331	0.3004	0.2872	0.3871	0.3745	0.3769	0.3822	0.3595	0.3638			Goodness of Fit
30	0.3314	0.3622	0.3529	0.3407	0.3278	0.3038	0.2978	0.3064	0.2952	0.3999	0.4506	0.3946	0.4187	0.3877	0.4041			Degrees of Freedom	10	10
6	0.381	0.409	0.3749	0.4001	0.3413	0.3869	0.3372	0.3658	0.3334	0.3931	0.4224	0.4063	0.3923	0.3633	0.3718			R square	0.995	0.9449
1.2	0.3579	0.3749	0.3941	0.3833	0.3669	0.3493	0.3639	0.3379	0.3514	0.5791	0.4876	0.4873	0.4526	0.4614	0.4866			Absolute Sum of Squares	0.04612	0.5205
																		Sy.x	0.06791	0.2281
																		LogEC50 same for all data sets
																		Best-fit values
																		Bottom	0.3797	-0.8983
																		Top	2.301	2.556
																		LogEC50	-0.9067	-0.9067	-0.9067
																		HillSlope	2.013	0.4964
																		EC50	0.124	0.124	0.124
																		Span	1.921	3.454
																		Std. Error
																		Bottom	0.1599	0.6602
																		Top	0.1184	0.5604
																		LogEC50	0.09899	0.09899	0.09899
																		HillSlope	0.7402	0.245
																		Span	0.2114	1.201
																		95% CI (profile likelihood)
																		Bottom	-0.1122 to 0.6951	-infinity to ???
																		Top	2.062 to ???	1.952 to +infinity
																		LogEC50	-1.144 to ???	-1.144 to ???	-1.144 to ???
																		HillSlope	0.8706 to ???	???
																		EC50	0.0717 to ???	0.0717 to ???	0.0717 to ???
																		Goodness of Fit
																		Degrees of Freedom			21
																		R square	0.9941	0.8576	0.9268
																		Absolute Sum of Squares	0.05506	1.344	1.399
																		Sy.x			0.2581
																		Constraints
																		LogEC50	LogEC50 is shared	LogEC50 is shared
																		Number of points
																		# of X values	21	63

## Sheet: Fig 4D
	Raw Data (Absorbance)												Normalized Data
	Ca2+	Co2+	Cu2+	Mg2+	Mn2+	Ni2+	Zn2+	DPA (10 mM)	EDTA 10mM	As Isolated	No Enzyme			Ca2+	Co2+	Cu2+	Mg2+	Mn2+	Ni2+	Zn2+	As Isolated	DPA	EDTA
	1.0232	1.0939	1.1247	0.9878	1.6587		0.9871	0.463	1.024	0.9382	0.3986		Exp 1	126.337	141.518	148.132	118.735	262.798		118.585	108.085	6.04466	126.508
	1.0084	0.9734	0.8408	0.9542	1.9929		0.7663	0.4663	1.0764	0.8427	0.4259			123.159	115.643	87.1699	111.52	334.561		71.1724	87.5778	6.75327	137.76
	1.0914	1.0022	0.8599	0.9884	2.4701		0.9818	0.4832	1.0212	0.88	0.4139			140.981	121.827	91.2712	118.864	437.03		117.447	95.5873	10.3822	125.907
										0.9413	0.501										108.75
	1.3614	1.4698	1.494	1.2896	2.2516		1.3065	0.5645	1.3241	1.2058	0.4863		Exp 2	129.501	146.158	149.877	118.467	266.297		121.064	105.59	7.04187	123.769
	1.3148	1.2922	1.0817	1.2235	2.6924		0.9655	0.5651	1.3835	1.1034	0.512			122.34	118.867	86.5194	108.31	334.034		68.6631	89.854	7.13408	132.897
	1.4269	1.3081	1.0941	1.285	3.2461		1.2689	0.5672	1.2917	1.1453	0.4961			139.566	121.31	88.4249	117.76	419.12		115.286	96.2927	7.45678	118.79
										1.2232	0.5803										108.264
	1.5097	1.6033	1.2416	1.5927	2.4258		1.4031	0.49		1.0303	0.5107		Exp 3	212.532	231.974	156.844	229.772	402.818		190.39	112.954	0.726996
	1.4134	1.4977	1.1588	1.9827	2.3334		1.5356	0.4851		0.9386	0.4632			192.529	210.04	139.646	310.781	383.626		217.912	93.9071	-0.290799
	1.5556	1.6061	1.2204	1.9424	2.815		1.3919	0.5576		0.9349	0.4856			222.066	232.556	152.441	302.41	483.66		188.064	93.1386	14.7684
	1.96	1.9531	1.1202	2.0019	2.4683	1.484	1.5017	0.376		2.2968	0.2175		Exp 4	107.075	106.643	54.5285	109.697	138.88	77.2916	78.3991	128.149	7.96365
	2.1829	1.9988	1.2924	2.0732	2.8307	1.4899	1.5995	0.3558		2.1893	0.2475			121.022	109.503	65.3032	114.158	161.555	77.6608	84.5185	121.423	6.69972
	2.2979	1.7763	1.4645	2.0318	2.7979	1.5629	1.568	0.3486		2.0989	0.2277			128.218	95.581	76.0715	111.568	159.503	82.2284	82.5476	115.766	6.24922
										1.7568	0.3022										94.3608
								0.4363		2.123	0.3394		Exp 5								88.8845	5.03579
								0.3869		2.3381	0.327										99.5775	2.58004
								0.3984		2.4837	0.3015										106.815	3.15172
										2.4416	0.374										104.723
	1.5495	1.3967	0.927	1.4274	2.958	1.0976	1.2266	0.3167		1.7022	0.2508		Exp 6	94.7037	83.3692	48.5276	85.6465	199.184	61.1824	70.7514	106.031	3.25643
	1.4551	1.2296	0.8467	1.1772	3.0309	1.0535	1.3761	0.3036		1.5098	0.2798			87.7012	70.974	42.571	67.087	204.592	57.9111	81.8411	91.7588	2.2847
	1.3941	1.1221	0.9347	1.2177	2.2396	1.0312	1.2666	0.2745		1.5977	0.2672			83.1763	62.9998	49.0987	70.0912	145.894	56.257	73.7186	98.2791	0.126103
										1.6739	0.2937										103.931
	2.3598	0.9949	2.8805	1.0962	3.1809	1.0032	1.2098	0.3834		1.1143	0.2852		Exp 7	252.706	84.4694	316.886	96.9555	353.913	85.4924	110.958	99.1865	9.09651
	2.6037	1.0095	3.0154	1.0452	3.185	1.0021	1.2575	0.3556		1.1381	0.2967			282.768	86.269	333.514	90.6693	354.419	85.3568	116.837	102.12	5.66991
	2.407	1.0183	3.033	1.0368	3.2121	0.8468	1.192	0.3285		1.1232	0.2945			258.523	87.3536	335.683	89.6339	357.759	66.2147	108.764	100.283	2.32959
										1.1081	0.362										98.4223
	0.8186	0.8033	0.775	0.8438	2.6305		0.8588	0.5511	1.1588	0.8975	0.4909		Exp 8	97.2586	92.4922	83.676	105.109	661.713		109.782	121.838	13.9252	203.24
	1.2784	0.7098	0.9119	0.7359	2.4984		0.8558	0.5243	0.982	0.764	0.5041			240.498	63.3645	126.324	71.4953	620.561		108.847	80.2492	5.57632	148.162
	0.9058	1.1067	0.8309	0.8365	1.8899		0.8799	0.5177	1.1607	0.8207	0.5359			124.424	187.009	101.09	102.835	430.997		116.355	97.9128	3.52025	203.832
											0.4946
								0.6029	0.8985	0.8288	0.5612		Exp 9								91.1041	19.8423	113.091
								0.598	0.9528	0.8911	0.5168										110.757	18.2965	130.221
								0.5852	1.001	0.8521	0.5453										98.4543	14.2587	145.426
										0.8947	0.5419										111.893

## Sheet: Fig 5B
Ion intensity (arbitrary unit)																	Relative proportion of fully acetylated oligosaccharide computed for each oligosaccharide length
Time (min) →	0	1	2.5	5	10	20	30	60	120	180	240	1080	1440	2520	2880		↓ Length / Time →	0	1	2.5	5	10	20	30	60	120	180	240	1080	1440	2520	2880
↓Oligosaccharide (length.deNacetylation)																	5	1	1	1	1	1	1	1	1	1	1	1	1	1	1	1
5.0	863	836	1154	1460	1007	1009	1417	1045	1353	878	2118	1200	1484	1662	1076		6	1	1	1	1	1	1	1	1	1	1	1	0.953636	0.937712	0.908457	0.850951
6.1												350	589	1102	901		7	1	1	1	1	1	1	1	1	1	1	1	0.891953	0.845391	0.716017	0.632899
6.0	4280	4369	6930	8387	6727	6299	9220	6089	9043	7266	15964	7199	8867	10936	5144		8	1	1	1	1	1	0.964215	0.949072	0.840021	0.645874	0.426361	0.242456	0	0	0	0
7.1												854	1622	3819	2312		9	1	1	1	1	0.973923	0.931586	0.889613	0.655017	0.314717	0.129093	0.0460766	0	0	0	0
7.0	5238	5393	8244	10301	8713	8105	12090	7503	11928	9831	20713	7050	8869	9629	3986		10	1	1	0.965879	0.929609	0.769624	0.349308	0.146763	0	0	0	0	0	0	0	0
8.2												287	520	955	714		11	1	0.854867	0.241268	0.0483307	0	0	0	0	0	0	0	0	0	0	0
8.1						270	557	897	2901	3077	9414	5847	7649	9326	4730		12	1	0.826087	0.183267	0	0	0	0	0	0	0	0	0	0	0	0
8.0	5177	5442	8093	10318	8487	7275	10380	4710	5291	2287	3013						13	1	0.462562	0	0	0	0	0	0	0	0	0	0	0	0	0
9.4														94.2	98.2		14	1	0.487294	0	0	0	0	0	0	0	0	0	0	0	0	0
9.3												286	527	1109	859		15	1	0.314514	0	0	0	0	0	0	0	0	0	0	0	0	0
9.2									172	176	857	2280	3013	2901	1592		16	1	0.255153	0	0	0	0	0	0	0	0	0	0	0	0	0
9.1					178	381	931	1303	4000	3042	7507	284	174
9.0	4019	4214	6008	8010	6648	5188	7503	2474	1916	477	404						Average deNacetylation status of oligosaccharide
10.5														56.5	55.7		↓ Length / Time →	0	1	2.5	5	10	20	30	60	120	180	240	1080	1440	2520	2880
10.4												157	262	464	424		5	0	0	0	0	0	0	0	0	0	0	0	0	0	0	0
10.3									124	115	532	1173	1525	1683	1061		6	0	0	0	0	0	0	0	0	0	0	0	0.0463638	0.0622885	0.0915434	0.149049
10.2							194	340	886	566	1833	258	234	92.2	65.7		7	0	0	0	0	0	0	0	0	0	0	0	0.108047	0.154609	0.283983	0.367101
10.1			140	373	857	1833	3957	2109	2508	772	1099						8	0	0	0	0	0	0.0357853	0.050928	0.159979	0.354126	0.573639	0.757544	1.04679	1.06366	1.09289	1.13115
10.0	2782	2972	3963	4926	2863	984	714										9	0	0	0	0	0.0260768	0.0684144	0.110387	0.344983	0.713535	0.918539	1.05167	2.0007	2.09505	2.31612	2.41401
11.5												129	189	285	260		10	0	0	0.0341214	0.0703906	0.230376	0.650692	0.893114	1.13883	1.32234	1.54783	1.83632	2.9364	3.01385	3.21118	3.29239
11.4									118	106	547	798	929	871	636		11	0	0.145133	0.758732	0.995231	1.08682	1.34722	1.45798	1.96653	2.49492	2.91586	3.24581	4.13916	4.16905	4.24654	4.29018
11.3						89.8	152	263	647	354	837						12	0	0.173913	1.08865	1.90571	2.34259	2.84381	3.00678	3.34433	3.70506	3.98482	4.28116	5.17025	5.20387	5.26106	5.30287
11.2				137	195	429	933	687	705	158	166						13	0	0.680384	2.04975	2.87345	3.17067	3.62209	3.93607	4.30146	4.66913	4.93892	5.21165	6.21541	6.25366	6.30542	6.35376
11.1		246	1412	2856	2051	1234	1616	305	104								14	0	0.7705	3.2963	4.21357	4.33775	4.87801	4.97611	5.33435	5.46082	5.95024	6.17872	7.23425	7.25	7.28602	7.33792
11.0	1756	1449	449	152													15	0	1.67156	4.54741	5	5.39122	5.5877	5.96271	6.37367	6.5	6.60051	7.17123	8	8.28763	8.31011	8.36157
12.6												95	137	177	169		16	0	2.29116	5.0219	5.97636	6.42726	6.55234	6.95826	7.37331	7.47625	7.60221	8.09045	9	9	9.32305	9.36034
12.5									101	73.4	352	463	535	501	389
12.4						86.4	186	261	453	197	473
12.3				173	296	603	1112	497	375	78.7	93.7
12.2			273	970	568	230	176
12.1		180	547	310
12.0	1137	855	184
13.7												75.5	104	124	127
13.6									74.6	48	183	275	306	282	232
13.5							117	145	250	110	258
13.4				127	151	321	586	336	272	61.4	74
13.3			199	519	351	195	173
13.2		92.4	235	239	55.8
13.1		255	169
13.0	675	299
14.8												51.7	63	67.3	78.6
14.7										35.2	111	169	189	168	154
14.6						75.9	102	110	147	69	148
14.5				107	102	180	368	219	172	42.5	54.9
14.4			186	394	200	122	116
14.3			118
14.2		98.4	74
14.1		97.3
14.0	470	186
15.9													53.7	46.3	52.5
15.8											74.7	113	133	103	92.7
15.7							75.3	87.7	103	47.5	103
15.6					82.9	129	216	147	103	31.6	37.8
15.5			127	245	129	90.5	89.5
15.4		55.9	105
15.3		75.9
15.2		63
15.1		71.1
15.0	298	122
16.10														33.5	41.8
16.9											52.3	81.7	89.8	70.2	74.2
16.8							66	69.1	74.2	32.7	67.8
16.7				70.1	55.8	89.7	155	116	81.6	21.6	38
16.6			68.3	153	74.8	72.7	78.5
16.5		63	73.4	77.2
16.4		54.6	63.8
16.3		60.7
16.2		55.5
16.1		51.7
16.0	207	97.8
17.11														36.8	39.7
17.10											37.2	64.9	61.6	42.6	50.2
17.9								58.6	48.6	34.1	49.3
17.8						68.5	112	82.1	58.1
17.7			77.3	108	73.2	63.8	66.4
17.6			75.9	79.9
17.5			71.2
17.4
17.3
17.2
17.1
17.0	138	73.2
18.11											34.6	48.8	44.7	33.6	37.7
18.10									43.3	24.2	37.6
18.9						68.2	80.2	82.4	55.9
18.8				86.4	54.9	59.9	64.2
18.7			68.8	81.1
18.6
18.5
18.4
18.3
18.2
18.1
18.0	103	82.8
	27143	27911.3	39108.7	50659.7	39920.4	35552.4	53603.1	29935.9	44108.3	30011.9	67283.9	29589.6	38169.8	46670.2	25453

## Sheet: Fig 6B
Second Experiment

## Sheet: Fig 6C
Apparent Kds Graphed
	WT	D242A	W292A	W344A
Exp 1	0.0388168	0.17584	0.254198	0.813359
Exp 2	0.0435115	0.165687	0.13729	0.876336
Exp 3	0.130992	0.184313	0.25271	0.863359
Exp 4	0.0454962	0.195725	0.178626	0.74313
Mean	0.0647042	0.180391	0.205706	0.824046

## Sheet: Fig 6D
	CBM of wild-type AGD, 5 mM			CBM of wild-type AGD, 5 mM			CBM of wild-type AGD, 5 mM			CBM of wild-type AGD, 5 mM			CBM of wild-type AGD, 5 mM
	[(GalNAc)6] (mM)	Ka (M-1)		[(GalNAc)7] (mM)	Ka (M-1)		[(GalN-GalNAc)3] (mM)	Ka (M-1)		[(Gal)6] (mM)	Ka (M-1)		[(GalN)6] (mM)	Ka (M-1)
	86	232.824		77	129.954		94	318.626		107	93.4139		104	192.86
	115	217.622		103	97.1341		126	317.946		143	139.956		138	216.991
	172	232.818		154	325.178		189	397.559		214	93.5008		208	192.486
	229	109.228		206	291.663		252	417.454		286	34.9711		277	144.505
	287	87.145		257	77.8507		315	524.99					346	173.552
	Average	175.928		Average	184.356		Average	395.315		Average	72.3684		Average	184.079
	Stdev	74.1548		Stdev	128.526		Stdev	85.2965		Stdev	62.0207		Stdev	30.6135

## Sheet: Fig 7A
	Figure 7A
																Combined EC50
	Experiment 1
																	WT	D242A	W292A	W344A
																Exp 1	0.1869	0.3748	4.141	21.74
	[Agd3] nM	WT			D242A			W292A			W344A					Exp 2	0.4453	0.3304	4.177	19.78
	12.8							1.8675	1.7345	1.8109						Exp 3	0.3821	0.3137	4.661	17.96
	6.4							1.5418	1.5645	1.5705
	3.2	1.944	1.9872	1.8882	1.8455	1.7836	1.9462	0.8569	0.7086	0.7632
	1.6	1.968	1.917	1.9609	1.7512	1.7889	1.9505	0.4102	0.3874	0.4079
	0.8	1.6288	1.5847	1.6012	1.5565	1.6948	1.7678	0.3533	0.3234	0.3491						Number of families	1
	0.4	1.0996	1.1045	1.044	1.1824	1.1873	1.2573	0.3891	0.3607	0.3514						Number of comparisons per family	3
	0.2	0.5962	0.664	0.6902	0.7732	0.8395	0.8634	0.3492	0.3142	0.3128						Alpha	0.05
	0.1	0.3969	0.4595	0.4704	0.4752	0.5383	0.5527	0.4168	0.385	0.4011
	0.05	0.3448	0.3657	0.3724	0.3437	0.3935	0.4047									Dunnett's multiple comparisons test	Mean Diff.	95.00% CI of diff.	Significant?	Summary		A-?
	0	0.4118	0.4322	0.428	0.3939	0.4032	0.4554
																WT vs. D242A	-0.001533	-2.256 to 2.253	No	ns		B	D242A
	150										1.8207	1.6547	1.6965			WT vs. W292A	-3.988	-6.243 to -1.734	Yes	**		C	W292A
	75										1.8771	1.7254	1.688			WT vs. W344A	-19.49	-21.74 to -17.23	Yes	****		D	W344A
	37.5										1.4614	1.3893	1.5957
	18.75										1.0412	1.0168	0.9522
	9.375										0.5281	0.5133	0.4796
	4.6875										0.3573	0.3549	0.3509
	2.34375										0.3234	0.3293	0.2939
	0										0.3986	0.3495	0.3591
	Experiment 2
		Wt			D242A			W292A			W344A
	12.8	2.1234	1.9926	1.9381	2.0225	1.9626	1.9499	1.6404	1.5939	1.7733
	6.4	1.9383	1.6899	1.7716	1.7516	1.9222	1.9189	1.5134	1.4204	1.4677
	3.2	1.8927	1.6472	1.749	1.6959	1.8847	1.7685	1.001	0.9743	1.0223
	1.6	1.6875	1.693	1.6801	1.7029	1.7187	1.7132	0.6844	0.6753	0.6977
	0.8	1.4766	1.5182	1.4774	1.5355	1.6357	1.687	0.6567	0.6332	0.6555
	0.4	1.2895	1.2845	1.2831	1.2674	1.2721	1.2955	0.7421	0.7092	0.6781
	0.2	1.0134	0.9561	0.915	0.9684	0.9956	1.0554	0.6665	0.6463	0.6421
	0	0.7979	0.7952	0.7817	0.7402	0.7369	0.8233	0.7766	0.7422	0.6905
	150										1.7063	1.5945	1.5403
	75										1.6055	1.5408	1.5215
	37.5											1.4901	1.3709
	18.75										1.1486	0.9897	0.9559
	9.375										0.767	0.7065	0.6467
	4.6875										0.6892	0.6624	0.6915
	2.34375										0.645	0.6305	0.6236
	Experiment 3
		WT			D242A			W292A			W344A
	12.8							1.8072	1.6987	1.7105
	6.4							1.5278	1.4556	1.4038
	3.2	1.6656	1.8417	1.7372	1.6962	1.835	1.6959	0.8454	0.6646	0.7768
	1.6	1.6131	1.6782	1.7717	1.7141	1.7111	1.7147	0.5363	0.5001	0.5283
	0.8	1.4918	1.6411	1.622	1.6323	1.7564	1.6652	0.5228	0.4613	0.4817
	0.4	1.0724	1.213	1.1549	1.2469	1.2968	1.3443	0.5755	0.5318	0.4784
	0.2	0.6494	0.8028	0.7192	0.7477	0.8717	0.8997	0.5423	0.4711	0.4503
	0.1	0.4931	0.6186	0.6026	0.5425	0.6191	0.6514
	0.05	0.4627	0.5117	0.5022	0.4604	0.562	0.5591
	0
	150										1.8642	1.7967	1.7044
	75										1.7287	1.7468	1.6731
	37.5										1.5388	1.5363	1.5151
	18.75										1.1954	1.1309	1.2184
	9.375										0.6121	0.5822	0.5788
	4.6875										0.4981	0.4846	0.4839
	2.34375										0.4576	0.4719	0.4162

## Sheet: Fig 7B
Treatment with wild type Agd3
Ion intensity (arbitrary unit)																						Relative amount of ion									Average 5 replicates
	0			1h			2h			3h			6h			24h			48h			Time	0	1	2	3	6	24	48		Time	0	1	2	3	6	24	48
Rep 1	m/z	Intens.		m/z	Intens.		m/z	Intens.		m/z	Intens.					m/z	Intens.		m/z	Intens.		DeNAcetylation	Intens.	Intens.	Intens.	Intens.		Intens.	Intens.		DeNAcetylation
	1576.674	129663		1576.717	18622																	0	1	0.25409	0	0		0	0		0	1	0.105328	0	0	0	0	0
				1534.706	50948		1534.718	76987		1534.726	37995											1	0	0.695166	0.803991	0.757612		0	0		1	0	0.588292	0.425575	0.331634	0.0349226	0	0
				1492.693	3719		1492.685	16664		1492.702	10295					1492.583	17233		1492.556	6383		2	0	0.0507443	0.174026	0.20528		0.265761	0.118118		2	0	0.236002	0.355185	0.364623	0.354558	0.157617	0.0619798
							1450.676	2105		1450.688	1861					1450.571	34527		1450.546	29096		3	0	0	0.021983	0.0371079		0.532463	0.538426		3	0	0.0666579	0.196048	0.264288	0.491904	0.576544	0.475116
																1408.555	13084		1408.536	18560		4	0	0	0	0		0.201777	0.343456		4	0	0.00372014	0.023193	0.0352317	0.101346	0.227185	0.384336
																						5	0	0	0	0		0	0		5	0	0	0	0.00422242	0.0172702	0.038653	0.0785684
																						6	0	0	0	0		0	0		6	0	0	0	0	0	0	0
Rep 2	m/z	Intens.		m/z	Intens.		m/z	Intens.		m/z	Intens.		m/z	Intens.		m/z	Intens.		m/z	Intens.		DeNAcetylation	Intens.	Intens.	Intens.	Intens.	Intens.	Intens.	Intens.		Std deviation 5 replicates
	1576.615	53873																				0	1	0	0	0	0	0	0		Time	0	1	2	3	6	24	48
				1534.642	55034																	1	0	0.34642	0	0	0	0	0		DeNAcetylation
				1492.629	64863		1492.618	44974		1492.606	40293		1492.587	24379								2	0	0.40829	0.427136	0.337166	0.240897	0	0		0	0	0.105944	0	0	0	0	0
				1450.615	36013		1450.604	51349		1450.594	63269		1450.579	55778		1450.563	40053		1450.451	33240		3	0	0.226689	0.487682	0.529426	0.551161	0.458094	0.289054		1	0	0.127227	0.256419	0.244532	0.036504	0	0
				1408.603	2955		1408.586	8969		1408.577	13420		1408.563	17210		1408.552	37996		1408.444	60764		4	0	0.0186007	0.0851822	0.112297	0.170058	0.434568	0.528401		2	0	0.117523	0.0918884	0.0870067	0.0664399	0.087257	0.0412986
										1366.569	2523		1366.551	3834		1366.537	9385		1366.431	20992		5	0	0	0	0.0211121	0.037885	0.107338	0.182545		3	0	0.0816979	0.15606	0.158823	0.0421024	0.110754	0.0943551
																						6	0	0	0	0	0	0	0		4	0	0.00744028	0.0312888	0.0397417	0.040699	0.120314	0.0739032
																															5	0	0	0	0.00844483	0.0120186	0.0393687	0.0588425
																															6	0	0	0	0	0	0	0
Rep 3	m/z	Intens.		m/z	Intens.		m/z	Intens.		m/z	Intens.		m/z	Intens.		m/z	Intens.		m/z	Intens.		DeNAcetylation	Intens.	Intens.	Intens.	Intens.	Intens.	Intens.	Intens.
	1576.668	76898																				0	1	0	0	0	0	0	0		DeNacetylation average status
				1534.645	86621		1534.643	51199		1534.630	27062											1	0	0.655559	0.401422	0.245142	0	0	0
				1492.626	38712		1492.626	51486		1492.618	46654		1492.601	59623		1492.575	18089		1492.457	10384		2	0	0.292978	0.403672	0.422617	0.395882	0.175836	0.0684198			0	1	2	3	6	24	48
				1450.611	6800		1450.608	23352		1450.600	33286		1450.589	75132		1450.567	56198		1450.453	74675		3	0	0.0514633	0.18309	0.301523	0.498858	0.54628	0.492031		Status	0	1.27515	1.81686	2.01578	2.71148	3.14687	3.47949
							1408.594	1507		1408.585	3391		1408.573	14030		1408.549	23981		1408.440	54921		4	0	0	0.0118155	0.0307175	0.0931557	0.23311	0.361872
													1366.562	1823		1366.536	4606		1366.428	11789		5	0	0	0	0	0.0121043	0.0447732	0.0776773
																						6	0	0	0	0	0	0	0
Rep 4	m/z	Intens.		m/z	Intens.		m/z	Intens.		m/z	Intens.		m/z	Intens.		m/z	Intens.		m/z	Intens.		DeNAcetylation	Intens.	Intens.	Intens.	Intens.	Intens.	Intens.	Intens.
	1576.681	73260		1576.665	22522																	0	1	0.206586	0	0	0	0	0
				1534.654	62837		1534.645	54061		1534.629	38379		1534.620	13555								1	0	0.57638	0.486856	0.331617	0.0848758	0	0
				1492.633	21095		1492.627	42401		1492.616	49087		1492.615	64699		1492.600	26232		1492.462	11183		2	0	0.193497	0.38185	0.42414	0.405118	0.19209	0.089004
				1450.622	2566		1450.611	13762		1450.600	26335		1450.602	69140		1450.591	76370		1450.458	66344		3	0	0.023537	0.123936	0.22755	0.432926	0.559237	0.528023
							1408.609	817		1408.586	1932		1408.583	11080		1408.574	28339		1408.443	40246		4	0	0	0.00735764	0.0166936	0.0693783	0.207519	0.320313
													1366.571	1230		1366.561	5620		1366.431	7873		5	0	0	0	0	0.00770175	0.0411538	0.0626602
																						6	0	0	0	0	0	0	0
Rep 5	m/z	Intens.		m/z	Intens.		m/z	Intens.		m/z	Intens.		m/z	Intens.		m/z	Intens.		m/z	Intens.		DeNAcetylation	Intens.	Intens.	Intens.	Intens.	Intens.	Intens.	Intens.
	1576.604	68980		1576.603	4150																	0	1	0.0659652	0	0	0	0	0
				1534.594	42021		1534.595	23601		1534.586	17085		1534.587	2671								1	0	0.667933	0.435604	0.3238	0.0548145	0	0
				1492.579	14753		1492.583	21089		1492.576	22895		1492.578	18338		1492.584	4785		1492.575	855		2	0	0.234502	0.38924	0.433913	0.376334	0.1544	0.0343567
				1450.571	1988		1450.570	8861		1450.564	11916		1450.568	23617		1450.574	24379		1450.568	13141		3	0	0.0315997	0.163547	0.225836	0.48467	0.786648	0.528048
							1408.568	629		1408.546	868		1408.555	3547		1366.555	1827		1408.557	9149		4	0	0	0.0116094	0.0164506	0.0727918	0.0589526	0.367636
													1366.555	555					1366.546	1741		5	0	0	0	0	0.0113898	0	0.069959
																						6	0	0	0	0	0	0	0
Treatment with W344A Agd3
Ion intensity (arbitrary unit)																						Relative proportion									Average 5 replicates
	Time point 0			Time point 1			Time point 2			Time point 3			Time point 6			Time point 24			Time point 48			Time	0	1	2	3	6	24	48		Time	0	1	2	3	6	24	48
Rep 1	m/z	Intens.		m/z	Intens.		m/z	Intens.		m/z	Intens.					m/z	Intens.		m/z	Intens.		DeNAcetylation	Intens.	Intens.	Intens.	Intens.		Intens.	Intens.		DeNAcetylation
	1576.674	129663		1576.753	47246		1576.749	37437		1576.753	27822											0	1	0.73401	0.532396	0.410633		0	0		0	1	0.541508	0.326812	0.201983	0.024572	0	0
				1534.730	15715		1534.729	27569		1534.735	30606											1	0	0.244147	0.392062	0.451722		0	0		1	0	0.317799	0.349862	0.319219	0.122328	0	0
				1492.727	1406		1492.708	4348		1492.715	7545					1492.565	16684		1492.542	11083		2	0	0.0218435	0.0618334	0.111359		0.2554	0.13027		2	0	0.110405	0.223734	0.299062	0.408868	0.205577	0.0772098
							1450.701	964		1450.695	1781					1450.556	34190		1450.535	42802		3	0	0	0.0137091	0.0262863		0.523383	0.503097		3	0	0.0280497	0.0919398	0.160621	0.375	0.578158	0.617067
																1408.542	12219		1408.523	26226		4	0	0	0	0		0.187049	0.308262		4	0	0.00223728	0.00765146	0.0169438	0.0600445	0.184685	0.261801
																1366.532	2232		1366.508	4966		5	0	0	0	0		0.0341676	0.0583707		5	0	0	0	0.00217179	0.00918785	0.0315805	0.0439222
																						6	0	0	0	0		0	0		6	0	0	0	0	0	0	0
																						Time	0	1	2	3	6	24	48
Rep 2	m/z	Intens.		m/z	Intens.		m/z	Intens.		m/z	Intens.		m/z	Intens.		m/z	Intens.		m/z	Intens.		DeNAcetylation	Intens.	Intens.	Intens.	Intens.		Intens.	Intens.		Std deviation 5 replicates
	1576.698	98441		1576.681	19761		1576.666	4964														0	1	0.20506	0.0318372	0	0	0	0		Time	0	1	2	3	6	24	48
				1534.667	34682		1534.658	31021		1534.647	13921											1	0	0.359895	0.198957	0.0814479	0	0	0		DeNAcetylation
				1492.653	28702		1492.647	65490		1492.642	70480		1492.625	36882		1492.605	9862					2	0	0.297841	0.420028	0.412359	0.307455	0.0704227	0		0	0	0.178773	0.169547	0.133758	0.025659	0	0
				1450.637	12144		1450.630	48478		1450.626	72418		1450.612	63933		1450.597	73909		1450.456	34108		3	0	0.126018	0.31092	0.423698	0.532957	0.527771	0.401478		1	0	0.0400812	0.0755633	0.12575	0.0766003	0	0
				1408.623	1078		1408.613	5965		1408.606	12244		1408.593	15653		1408.581	45696		1408.446	39009		4	0	0.0111864	0.0382573	0.0716363	0.130486	0.326307	0.459167		2	0	0.0965036	0.119591	0.102204	0.0594907	0.0722796	0.0449129
										1366.595	1856		1366.583	3491		1366.566	10573		1366.432	11839		5	0	0	0	0.0108589	0.0291016	0.0754999	0.139354		3	0	0.0492933	0.111341	0.137954	0.0967501	0.0514131	0.149956
																						6	0	0	0	0	0	0	0		4	0	0.00447456	0.0153029	0.0278117	0.0417855	0.0761208	0.121009
																															5	0	0	0	0.00434358	0.0119138	0.0251729	0.0522685
																						Time	0	1	2	3	6	24	48		6	0	0	0	0	0	0	0
Rep 3	m/z	Intens.		m/z	Intens.		m/z	Intens.		m/z	Intens.		m/z	Intens.		m/z	Intens.		m/z	Intens.		DeNAcetylation	Intens.	Intens.	Intens.	Intens.		Intens.	Intens.
	1576.693	38300		1576.684	26539		1576.679	34201		1576.657	15262											0	1	0.548123	0.27211	0.149007	0	0	0		DeNacetylation average status
				1534.668	16721		1534.666	47758		1534.648	33375		1534.631	13741								1	0	0.345347	0.379973	0.325848	0.117579	0	0
				1492.652	4469		1492.648	34535		1492.634	36622		1492.624	52535		1492.601	23207		1492.456	4017		2	0	0.0923004	0.274768	0.357549	0.449532	0.200831	0.0842951			0	1	2	3	6	24	48
				1450.645	689		1450.632	9194		1450.618	15826		1450.606	43602		1450.591	68787		1450.451	39346		3	0	0.0142302	0.0731494	0.154513	0.373094	0.595275	0.82566		Status	0	0.173217	0.430568	0.679822	1.37575	2.04227	2.27244
										1408.609	1340		1408.590	6094		1408.572	19864		1366.429	4291		4	0	0	0	0.0130827	0.0521452	0.171901	0.0900449
													1366.580	894		1366.561	3697					5	0	0	0	0	0.00764979	0.0319934	0
																						6	0	0	0	0	0	0	0
																						Time	0	1	2	3	6	24	48
Rep 4	m/z	Intens.		m/z	Intens.		m/z	Intens.		m/z	Intens.		m/z	Intens.		m/z	Intens.		m/z	Intens.		DeNAcetylation	Intens.	Intens.	Intens.	Intens.		Intens.	Intens.
	1576.697	69015		1576.689	48502		1576.680	41003		1576.664	23554		1576.656	6098								0	1	0.616157	0.375589	0.250098	0.0595938	0	0
				1534.670	24712		1534.666	42424		1534.652	35241		1534.644	20483								1	0	0.313935	0.388605	0.374192	0.200174	0	0
				1492.652	5503		1492.648	21511		1492.636	27267		1492.634	43548		1492.612	37918		1492.464	8078		2	0	0.0699087	0.197041	0.289523	0.425581	0.276044	0.109335
							1450.636	4232		1450.623	8117		1450.620	29110		1450.602	79711		1450.457	47643		3	0	0	0.0387652	0.0861869	0.284483	0.580299	0.644844
													1408.607	3087		1408.580	17502		1408.444	16545		4	0	0	0	0	0.0301683	0.127415	0.223935
																1366.568	2231		1366.436	1617		5	0	0	0	0	0	0.0162418	0.021886
																						6	0	0	0	0	0	0	0
																						Time	0	1	2	3	6	24	48
Rep 5				m/z	Intens.		m/z	Intens.		m/z	Intens.		m/z	Intens.		m/z	Intens.		m/z	Intens.		DeNAcetylation	Intens.	Intens.	Intens.	Intens.		Intens.	Intens.
				1576.595	29945		1576.602	30135		1576.590	6063		1576.571	1720								0		0.604193	0.42213	0.200178	0.0386943	0	0
				1534.583	16141		1534.590	27821		1534.581	10991		1534.563	7626								1		0.325673	0.389715	0.362883	0.17156	0	0
				1492.571	3476		1492.575	11779		1492.570	9829		1492.557	20132		1492.571	6661		1492.577	950		2		0.0701344	0.165	0.324518	0.452903	0.225186	0.0621484
							1450.565	1653		1450.559	3405		1450.545	13756		1450.562	19643		1450.569	10857		3		0	0.0231552	0.112421	0.309464	0.664064	0.710258
													1408.534	1217		1408.551	3276		1408.557	3479		4		0	0	0	0.0273785	0.110751	0.227594
																						5		0	0	0	0	0	0
																						6		0	0	0	0	0	0

## Sheet: Fig 7C
Fragmentation of GalNAc6GalN produced by Wild type Agd3
		Fragmentation 1			Fragmentation 2			Fragmentation 3			Fragmentation 4			Fragmentation 5			Fragmentation 6			Fragmentation 7			Fragmentation 8			Fragmentation 9			Fragmentation 10			Fragmentation 11							Probabilty of deNacetylation
post fragmentation		m/z	Intensity		m/z	Intensity		m/z	Intensity		m/z	Intensity		m/z	Intensity		m/z	Intensity		m/z	Intensity		m/z	Intensity		m/z	Intensity		m/z	Intensity		m/z	Intensity			Average	Std dev		Position	Probability
dimer		561.053	751	1	560.985	7451	1	561.052	2037	1	561.029	7533	1	561.029	8463	1	561.041	14563	1	561.059	3473	1	561.034	17534	1	561.011	14533	1	561.016	3335	1	560.977	5069	1		1	0		5	0
trimer	with GalN
	without GalN	764.093	3409	1	764.04	21995	1	764.098	8709	1	764.084	27975	1	764.084	30721	1	764.088	49292	1	764.113	14593	1	764.085	57448	1	764.062	46508	1	764.077	10777	1	764.022	19992	1		1	0		4	0
tetramer	with GalN
	without GalN	967.183	3961	1	967.135	19942	1	967.184	10243	1	967.175	32290	1	967.176	34018	1	967.19	53857	1	967.199	16633	1	967.175	63375	1	967.153	51965	1	967.172	10205	1	967.115	23008	1		1	0		3	0
pentamer	with GalN
	without GalN	1170.35	3410	1	1170.32	13318	1	1170.35	8827	1	1170.34	28448	1	1170.35	29569	1	1170.36	45459	1	1170.35	14722	1	1170.35	55986	1	1170.33	43827	1	1170.36	6896	1	1170.28	19429	1		1	0		2	0
hexamer	with GalN
	without GalN	1373.54	923	1	1373.54	3846	1	1373.53	2503	1	1373.54	8415	1	1373.55	8998	1	1373.55	13149	1	1373.53	3777	1	1373.54	17112	1	1373.52	13604	1	1373.57	2388	1	1373.47	6169	1		1	0		1	1
Fragmentation of GalNAc6GalN produced by W344A Agd3
		Fragmentation 1			Fragmentation 2			Fragmentation 3			Fragmentation 4			Fragmentation 5			Fragmentation 6			Fragmentation 7			Fragmentation 8			Fragmentation 9			Fragmentation 10			Fragmentation 11							Probabilty of deNacetylation in position
post fragmentation		m/z	Intensity		m/z	Intensity		m/z	Intensity		m/z	Intensity		m/z	Intensity		m/z	Intensity		m/z	Intensity		m/z	Intensity		m/z	Intensity		m/z	Intensity		m/z	Intensity			Average	Std dev		Position	Probability
dimer		561.056	1032	1	561.071	10961	1	561.083	20541	1	561.075	1396	1	561.230	14430	1	561.044	11149	1	561.027	5978	1	560.970	2947	1	561.022	9423	1	560.990	13789	1	560.991	4874	1		1	0		5	0.120438
trimer	with GalN	722.077	347		722.112	3543		722.129	6095		722.116	463		722.295	4825		722.098	3897		722.082	2844		722.015	910		722.061	2744		722.034	4562		722.040	1905
	without GalN	764.101	3095	0.899187	764.117	26581	0.882386	764.138	50994	0.893237	764.129	4082	0.89813	764.314	36012	0.881847	764.100	29176	0.88217	764.081	13205	0.822793	764.010	8440	0.902674	764.072	23635	0.895978	764.038	31969	0.87512	764.043	10126	0.841659		0.879562	0.0241579		4	0.19591
tetramer	with GalN	925.173	1115		925.191	11755		925.200	20652		925.196	1700		925.411	15686		925.172	12305		925.163	7015		925.084	3275		925.135	10018		925.109	14498		925.111	5314
	without GalN	967.190	2920	0.723668	967.203	25982	0.688502	967.226	49609	0.706067	967.226	4015	0.702537	967.432	35623	0.694284	967.203	28359	0.697398	967.191	11200	0.614878	967.094	7837	0.705274	967.162	22860	0.695298	967.133	29561	0.670941	967.145	8719	0.621321		0.683652	0.033256		3	0.0753243
pentamer	with GalN	1128.338	1042		1128.327	11775		1128.345	20630		1128.349	1658		1128.578	14945		1128.335	11817		1128.328	6376		1128.238	3331		1128.290	9554		1128.264	13407		1128.293	4842
	without GalN	1170.361	2057	0.663763	1170.369	18258	0.607931	1170.379	35156	0.630194	1170.387	2783	0.626661	1170.629	25362	0.629221	1170.365	20255	0.631548	1170.371	6983	0.522719	1170.259	5546	0.624761	1170.336	16072	0.627176	1170.292	20264	0.601824	1170.329	5369	0.525806		0.608327	0.0422863		2	0.288717
hexamer	with GalN	1331.533	1034		1331.521	11410		1331.528	21463		1331.547	1677		1331.804	16058		1331.534	13087		1331.540	6770		1331.426	3764		1331.497	10593		1331.475	14338		1331.522	5369
	without GalN	1373.549	700	0.403691	1373.549	4954	0.302738	1373.561	9408	0.304752	1373.564	842	0.33426	1373.837	7492	0.318132	1373.554	5768	0.305914	1373.572	2445	0.265328	1373.471	1923	0.33814	1373.524	5267	0.332093	1373.514	5828	0.289001	1373.526	2546	0.321668		0.319611	0.0335291		1	0.319611
		m/z	Intens.		m/z	Intens.		m/z	Intens.
		590.016	322		590.054	3219		590.076	5707
		632.038	607	0.653391	632.064	5414	0.627128	632.086	9000	0.611953					0.628421	0.0227172		N in 4
		793.083	1166		793.102	10693		793.124	20126
		835.099	452	0.279357	835.109	4117	0.277988	835.140	7037	0.259066					0.282912	0.0176591		N in 5
		996.198	1656	1	996.196	16779	1	996.215	30628	1					1	0		N in 6
		1199.360	1085	1	1199.371	11212	1	1199.377	21396	1					1	0		N in 7
		m/z	Intens.		m/z	Intens.		m/z	Intens.		m/z	Intens.
		590.049	363		590.227	4084		590.034	3192		590.019	1711
		632.056	696	0.657224	632.241	7128	0.635747	632.049	5214	0.620271	632.020	2612	0.60421
		793.117	1497		793.306	14439		793.087	11651		793.071	4895
		835.116	696	0.317373	835.325	5842	0.288053	835.098	4001	0.255622	835.075	2104	0.300614
		996.209	2457	1	996.428	22499	1	996.181	17694	1	996.184	8092	1
		1199.399	1533	1	1199.631	15376	1	1199.366	12456	1	1199.373	5372	1
		m/z	Intens.		m/z	Intens.		m/z	Intens.		m/z	Intens.
		589.942	884		590.002	2581		589.984	3732		589.987	1342
		631.963	1610	0.645549	632.020	4634	0.642273	631.989	6580	0.638092	631.986	1829	0.57679
		793.000	3205		793.057	9374		793.021	12867		793.022	4077
		835.007	1391	0.302654	835.069	3696	0.282785	835.033	4925	0.27681	835.042	1521	0.271704
		996.086	4899	1	996.150	14599	1	996.124	19284	1	996.142	6067	1
		1199.277	3142	1	1199.333	9874	1	1199.291	12756	1	1199.329	4089	1

[truncated: 2 more sheets: Supplemental Fig 2, Supplemental Fig 5]
